# Supplementary material for: DeepTRACE brings flexible machine learning to single-molecule track analysis
Source: Commun Biol. 2026 Apr 14;9:812. doi: 10.1038/s42003-026-09899-y (PMC13265943; doi:10.1038/s42003-026-09899-y)
Supplement: Supplementary file 2 — Supplementary Data 1 [file 42003_2026_9899_MOESM2_ESM.xlsx]

## Sheet: Fig. 2a
Smoothed step size (nm)								Step angle (degrees)								Delta Dispersion								Anomalous exponent
Bin centres slow	Density of slow state (raw)	Density of slow state (smoothed)	Bin centres fast	Density of fast state (raw)	Density of fast state (smoothed)			Bin centres slow	Density of slow state (raw)	Density of slow state (smoothed)	Bin centres fast	Density of fast state (raw)	Density of fast state (smoothed)			Bin centres slow	Density of slow state (raw)	Density of slow state (smoothed)	Bin centres fast	Density of fast state (raw)	Density of fast state (smoothed)			Bin centres slow	Density of slow state (raw)	Density of slow state (smoothed)	Bin centres fast	Density of fast state (raw)	Density of fast state (smoothed)
3.6733	1.33676e-05	1.08115e-05	20.9599	1.60032e-05	9.38197e-06			0.45	0.00520369	0.00285078	0.450778	0.00380952	0.00251912			-379.368	3.86941e-05	6.78076e-06	-590.618	5.98724e-05	1.04921e-05			-1.22234	0.000966743	0.000169412	-1.165	0.00138033	0.000241888
4.84897	0	1.5457e-05	25.0537	0	1.81877e-05			1.35	0.00475841	0.00367002	1.35077	0.00480436	0.00322493			-374.489	0	6.41432e-06	-586.267	0	9.92506e-06			-1.20608	0	0.000160257	-1.14918	0	0.000228817
6.02463	4.01029e-05	3.91097e-05	29.1474	2.6672e-05	2.50408e-05			2.25	0.00445283	0.00436574	2.25077	0.0041007	0.00379694			-369.609	0	5.42961e-06	-581.916	0	8.40138e-06			-1.18982	0	0.000135655	-1.13336	0	0.000193689
7.20029	2.67353e-05	7.11246e-05	33.2412	2.6672e-05	4.34073e-05			3.15	0.00494176	0.00491601	3.15076	0.00451319	0.00427337			-364.729	0	4.11274e-06	-577.566	0	6.36375e-06			-1.17357	0	0.000102754	-1.11754	0	0.000146713
8.37596	2.67353e-05	0.000106782	37.335	6.93472e-05	5.8238e-05			4.05	0.00509892	0.00490285	4.05075	0.00412496	0.00429641			-359.849	0	0	-573.215	0	0			-1.15731	0	0	-1.10172	0	0.000293426
9.55162	0.000207199	0.000157302	41.4288	3.73408e-05	7.77735e-05			4.95	0.00500288	0.00489845	4.95075	0.00395511	0.0042392			-354.969	0	0	-568.864	0	0			-1.14106	0	5.13768e-05	-1.0859	0	0.000534091
10.7273	0.000233934	0.000222765	45.5226	0.000149363	0.000102557			5.85	0.00511638	0.00492232	5.85074	0.00456172	0.00431962			-350.089	0	0	-564.514	0	0			-1.1248	0	0.000119204	-1.07007	0	0.000651322
11.9029	0.000233934	0.000300031	49.6164	0.000101354	0.000131946			6.75	0.00481953	0.00490194	6.75074	0.00417349	0.00431027			-345.209	0	0	-560.163	0	0			-1.10854	0	0.000147956	-1.05425	0.00276065	0.000712594
13.0786	0.000347559	0.000393367	53.7102	0.00013336	0.000159918			7.65	0.00456633	0.00490438	7.65073	0.00424628	0.00428949			-340.329	0	4.11274e-06	-555.812	0	0			-1.09229	0.000483372	0.000164835	-1.03843	0.00138033	0.000699522
14.2543	0.000501287	0.000467303	57.8039	0.000208041	0.000201624			8.55	0.00485445	0.0049365	8.55072	0.00487716	0.00427358			-335.45	0	5.42961e-06	-551.462	0	1.27275e-05			-1.07603	0.000483372	0.000267588	-1.02261	0	0.000616195
15.4299	0.000568125	0.000561242	61.8977	0.000240048	0.000243678			9.45	0.00495923	0.00494804	9.45072	0.00414922	0.00418212			-330.57	0	6.41432e-06	-547.111	0	1.68028e-05			-1.05977	0	0.000334987	-1.00679	0	0.000487115
16.6056	0.000715169	0.000692245	65.9915	0.000250717	0.000290631			10.35	0.00522116	0.0050148	10.3507	0.00378526	0.00420502			-325.69	3.86941e-05	6.78076e-06	-542.76	0	1.98501e-05			-1.04352	0	0.000347289	-0.990971	0	0.000146713
17.7813	0.000655015	0.000823126	70.0853	0.000357405	0.000350487			11.25	0.00521243	0.00509057	11.2507	0.00400364	0.00421979			-320.81	0	6.41432e-06	-538.41	0.000119745	2.09841e-05			-1.02726	0.000966743	0.000352294	-0.97515	0	0
18.9569	0.000888949	0.000982723	74.1791	0.000432086	0.000391085			12.15	0.00493303	0.00508299	12.1507	0.00393084	0.00421523			-315.93	0	5.42961e-06	-534.059	0	1.98501e-05			-1.011	0.000483372	0.000312791	-0.959329	0	0
20.1326	0.00124319	0.00119984	78.2729	0.000410749	0.000451563			13.05	0.00522116	0.00506641	13.0507	0.00473157	0.00427738			-311.05	0	4.11274e-06	-529.708	0	1.68028e-05			-0.994747	0	0.000347289	-0.943508	0	0.000293426
21.3083	0.00126993	0.00143642	82.3667	0.000576115	0.000515913			13.95	0.00516877	0.00499613	13.9507	0.00446466	0.0043494			-306.17	0	4.11274e-06	-525.358	0	1.27275e-05			-0.97849	0.000483372	0.000374491	-0.927688	0	0.000534091
22.4839	0.00163085	0.0016899	86.4604	0.00043742	0.000576888			14.85	0.00474095	0.00495839	14.8507	0.00451319	0.00441458			-301.291	0	9.54234e-06	-521.007	0	0			-0.962234	0	0.000279461	-0.911867	0	0.000944748
23.6596	0.00213882	0.00197691	90.5542	0.000698806	0.000654226			15.75	0.00494176	0.00498102	15.7507	0.00431908	0.00440563			-296.411	0	1.18439e-05	-516.656	0	0			-0.945977	0.000483372	0.000284039	-0.896046	0.00276065	0.0013934
24.8352	0.00228587	0.00225748	94.648	0.000730812	0.000742219			16.65	0.0046973	0.0049536	16.6507	0.00424628	0.00432302			-291.531	3.86941e-05	1.31951e-05	-512.306	0	0			-0.929721	0.000483372	0.000284039	-0.880225	0.00138033	0.00183796
26.0109	0.00234602	0.00253177	98.7418	0.000778822	0.000835608			17.55	0.00503781	0.00495926	17.5507	0.00461025	0.00432122			-286.651	3.86941e-05	1.31951e-05	-507.955	0	0			-0.913464	0	0.000228084	-0.864404	0.00276065	0.00282526
27.1866	0.00294757	0.00282544	102.836	0.000981529	0.000950328			18.45	0.00529974	0.00497312	18.4507	0.00395511	0.00431688			-281.771	0	1.18439e-05	-503.604	0	0			-0.897208	0.000483372	0.000306664	-0.848584	0.00276065	0.00436871
28.3622	0.00316145	0.00311937	106.929	0.0010242	0.00104373			19.35	0.00487192	0.00499253	19.3507	0.0041007	0.00427215			-276.891	0	9.54234e-06	-499.254	0	0			-0.880951	0	0.000318537	-0.832763	0.00276065	0.00517845
29.5379	0.00316145	0.00342816	111.023	0.0011949	0.00113			20.25	0.005064	0.00498221	20.2506	0.00463451	0.00433772			-272.011	0	4.11274e-06	-494.903	0	0			-0.864695	0	0.000295912	-0.816942	0.00828195	0.00557059
30.7136	0.0038031	0.00378625	115.117	0.00126959	0.0012254			21.15	0.00476714	0.0049427	21.1506	0.00446466	0.00433161			-267.132	0	0	-490.552	0	6.36375e-06			-0.848438	0.000966743	0.000506425	-0.801121	0.0124229	0.00607322
31.8892	0.00420413	0.00406679	119.211	0.00130159	0.00130913			22.05	0.00513385	0.00490243	22.0506	0.00380952	0.00433828			-262.252	0	0	-486.202	0	8.40138e-06			-0.832182	0.000483372	0.000619026	-0.7853	0.0055213	0.00611986
33.0649	0.00439127	0.00441592	123.305	0.00129092	0.00138797			22.95	0.00467983	0.0048871	22.9506	0.00494995	0.00432401			-257.372	0	0	-481.851	0	1.62888e-05			-0.815925	0	0.000723329	-0.769479	0.00138033	0.00609264
34.2406	0.00494603	0.00481444	127.398	0.0015043	0.00145055			23.85	0.00482826	0.0048871	23.8506	0.00431908	0.00429409			-252.492	0	0	-477.5	5.98724e-05	1.88934e-05			-0.799669	0.00193349	0.000840244	-0.753659	0.00690163	0.00558149
35.4162	0.00468536	0.00520192	131.492	0.00158965	0.00154139			24.75	0.00499415	0.00488933	24.7506	0.00393084	0.00424869			-247.612	0	0	-473.15	0	1.98501e-05			-0.783412	0.000966743	0.000757086	-0.737838	0.00414098	0.00478045
36.5919	0.00566788	0.00560494	135.586	0.00158432	0.0016427			25.65	0.00477587	0.00483172	25.6506	0.00412496	0.00430941			-242.732	0	0	-468.799	5.98724e-05	4.43485e-05			-0.767156	0.000483372	0.000727906	-0.722017	0.0055213	0.0054392
37.7675	0.00614912	0.00608025	139.68	0.00159498	0.00172464			26.55	0.00508146	0.00482308	26.5506	0.00448893	0.00431554			-237.852	0	0	-464.449	0	4.98943e-05			-0.750899	0.000966743	0.000709907	-0.706196	0.0055213	0.00704725
38.9432	0.00654346	0.00649502	143.773	0.00195239	0.00182427			27.45	0.00476714	0.00480816	27.4506	0.00405217	0.00432676			-232.973	0	0	-460.098	0	4.81016e-05			-0.734643	0	0.000632924	-0.690375	0.00414098	0.00711037
40.1189	0.00693113	0.00697276	147.867	0.00202174	0.00191431			28.35	0.00452267	0.00481641	28.3506	0.00461025	0.0044162			-228.093	0	0	-455.747	0.00023949	6.74232e-05			-0.718386	0.000483372	0.000812232	-0.674555	0.0110426	0.00762109
41.2945	0.00773987	0.00733715	151.961	0.00180836	0.00202527			29.25	0.00472349	0.00484262	29.2506	0.00485289	0.00445007			-223.213	0	4.11274e-06	-451.397	0	7.12681e-05			-0.70213	0.000483372	0.00100124	-0.658734	0.0151836	0.00840572
42.4702	0.00753267	0.00768458	156.055	0.00223511	0.00213437			30.15	0.00486318	0.00487761	30.1506	0.00405217	0.00444414			-218.333	0	9.54234e-06	-447.046	0	9.08733e-05			-0.685873	0.00145011	0.00105758	-0.642913	0.00276065	0.0100784
43.6459	0.00816763	0.00802356	160.149	0.0021711	0.00220372			31.05	0.00515131	0.00488851	31.0506	0.00465878	0.00456937			-213.453	0	1.18439e-05	-442.695	0.000179617	9.20604e-05			-0.669617	0.00241686	0.00139959	-0.627092	0.00690163	0.0118433
44.8215	0.0081409	0.00840791	164.242	0.00239514	0.00228409			31.95	0.00495923	0.00494368	31.9506	0.0043676	0.00457713			-208.573	3.86941e-05	1.31951e-05	-438.345	5.98724e-05	8.27699e-05			-0.65336	0.00145011	0.00180773	-0.611271	0.0124229	0.0125929
45.9972	0.00862882	0.00872312	168.336	0.00240581	0.00238481			32.85	0.00518623	0.00498785	32.8506	0.00439187	0.00462736			-203.693	3.86941e-05	1.31951e-05	-433.994	0.000179617	0.000102499			-0.637104	0.000483372	0.00215001	-0.59545	0.0207049	0.0128411
47.1729	0.00903653	0.00914944	172.43	0.00234713	0.00244225			33.75	0.00457506	0.00500419	33.7506	0.00536245	0.00469009			-198.814	0	1.18439e-05	-429.643	0	0.00011505			-0.620847	0.00290023	0.00230223	-0.57963	0.0179442	0.0145697
48.3485	0.00987201	0.00952135	176.524	0.00254451	0.00254551			34.65	0.00502907	0.0049717	34.6505	0.00446466	0.00468898			-193.934	0	1.36551e-05	-425.293	0.000119745	0.000118221			-0.604591	0.00386697	0.00274898	-0.563809	0.0124229	0.0159265
49.5242	0.00970491	0.00986284	180.618	0.00261385	0.00263897			35.55	0.00520369	0.0049591	35.5505	0.00502275	0.00467338			-189.054	0	1.36551e-05	-420.942	0.000179617	0.000121836			-0.588334	0.00290023	0.0035127	-0.547988	0.0110426	0.0167938
50.6998	0.0106005	0.0101701	184.711	0.00260319	0.00272326			36.45	0.00503781	0.00499649	36.4505	0.00441613	0.00461221			-184.174	0	1.18439e-05	-416.591	0.000119745	0.000131194			-0.572078	0.00193349	0.00421457	-0.532167	0.0179442	0.0173105
51.8755	0.0105471	0.010497	188.805	0.0030086	0.0027939			37.35	0.00477587	0.0050603	37.3505	0.00456172	0.00443939			-179.294	3.86941e-05	2.55333e-05	-412.241	0.000179617	0.000158244			-0.555821	0.00580046	0.00487365	-0.516346	0.0207049	0.019672
53.0512	0.01038	0.0107666	192.899	0.00301393	0.00285338			38.25	0.00484572	0.00506609	38.2505	0.00434334	0.00440595			-174.414	3.86941e-05	2.94839e-05	-407.89	5.98724e-05	0.000168558			-0.539565	0.00725057	0.0054298	-0.500526	0.0207049	0.0218964
54.2268	0.0108478	0.0110396	196.993	0.00287524	0.00289148			39.15	0.00552674	0.00507315	39.1505	0.00417349	0.00432742			-169.534	0	3.51996e-05	-403.539	0.00023949	0.000161093			-0.523308	0.00531709	0.00664044	-0.484705	0.0220852	0.0263101
55.4025	0.0116432	0.0112947	201.086	0.00277389	0.00295196			40.05	0.00512512	0.00512157	40.0505	0.00397937	0.00436405			-164.655	0.000116082	3.9427e-05	-399.189	0.00023949	0.000166429			-0.507052	0.00725057	0.00841806	-0.468884	0.0345081	0.0297731
56.5782	0.0117435	0.0115481	205.18	0.00298726	0.00298635			40.95	0.00498542	0.00517222	40.9505	0.00456172	0.00448025			-159.775	0	3.93124e-05	-394.838	0.000179617	0.000197185			-0.490795	0.0067672	0.00978397	-0.453063	0.0248459	0.0337591
57.7538	0.0116031	0.0118352	209.274	0.00291791	0.00302461			41.85	0.00514258	0.00517877	41.8505	0.00439187	0.00454887			-154.895	3.86941e-05	3.49135e-05	-390.487	5.98724e-05	0.00024086			-0.474539	0.0125677	0.0111908	-0.437242	0.0469311	0.0380353
58.9295	0.0122648	0.012097	213.368	0.00321664	0.00310472			42.75	0.00537832	0.00517245	42.7505	0.0047801	0.00470766			-150.015	3.86941e-05	3.60604e-05	-386.137	0.000179617	0.000262089			-0.458282	0.0164346	0.0132164	-0.421421	0.0400294	0.0433034
60.1052	0.0121378	0.0123277	217.462	0.00323798	0.00319321			43.65	0.00518623	0.00522332	43.6505	0.00541098	0.00477255			-145.135	3.86941e-05	2.8167e-05	-381.786	0.00047898	0.000297233			-0.442026	0.0140178	0.014624	-0.405601	0.0469311	0.0482285
61.2808	0.0125322	0.0125511	221.555	0.00315796	0.00328122			44.55	0.00494176	0.00524228	44.5505	0.00441613	0.004698			-140.255	0	2.78006e-05	-377.435	0.000419107	0.000324666			-0.425769	0.0149845	0.0164785	-0.38978	0.0496917	0.0534826
62.4565	0.012873	0.0128069	225.649	0.00341935	0.0033782			45.45	0.00545689	0.00524709	45.4505	0.00528965	0.00471097			-135.375	3.86941e-05	3.50756e-05	-373.085	0.000299362	0.000332448			-0.409513	0.0198182	0.018158	-0.373959	0.0621146	0.0601604
63.6321	0.0132407	0.0130213	229.743	0.00340868	0.00342266			46.35	0.00551801	0.00520984	46.3505	0.00429481	0.00467846			-130.496	3.86941e-05	4.59348e-05	-368.734	0.000419107	0.000350127			-0.393256	0.0159513	0.0192659	-0.358138	0.0676359	0.0670615
64.8078	0.0131404	0.0132949	233.837	0.00361672	0.00347636			47.25	0.00504654	0.00515558	47.2505	0.00385805	0.00460101			-125.616	0	4.73757e-05	-364.383	0.000299362	0.000352824			-0.377	0.0222351	0.0212446	-0.342317	0.0621146	0.0748306
65.9835	0.0134345	0.0134798	237.931	0.00363806	0.00355315			48.15	0.00516877	0.00516006	48.1505	0.00499848	0.00461424			-120.736	0.000116082	5.32403e-05	-360.033	0.000119745	0.000373525			-0.360743	0.0256187	0.0233644	-0.326497	0.0966228	0.0820643
67.1591	0.0136885	0.0136598	242.024	0.00339801	0.00358321			49.05	0.00500288	0.00512041	49.0505	0.00482863	0.00448569			-115.856	0.000116082	5.32403e-05	-355.682	0.00047898	0.000418915			-0.344487	0.0217517	0.0256767	-0.310676	0.0855802	0.0895519
68.3348	0.0142165	0.0137305	246.118	0.00359538	0.00359477			49.95	0.00476714	0.00507345	49.9504	0.00465878	0.00446059			-110.976	0	4.73757e-05	-351.331	0.000538852	0.000453064			-0.32823	0.0285189	0.0286363	-0.294855	0.100764	0.0956239
69.5105	0.0137085	0.0138031	250.212	0.00382476	0.00358974			50.85	0.0053172	0.00507229	50.8504	0.00451319	0.00455623			-106.096	3.86941e-05	4.18221e-05	-346.981	0.000538852	0.000483102			-0.311974	0.0304524	0.0315291	-0.279034	0.0980031	0.102826
70.6861	0.0141363	0.0138301	254.306	0.00359538	0.00357318			51.75	0.00522989	0.00505831	51.7504	0.00383379	0.00456067			-101.216	3.86941e-05	2.55333e-05	-342.63	0.000598724	0.00051345			-0.295717	0.0357695	0.0345078	-0.263213	0.114567	0.107966
71.8618	0.0134746	0.0138025	258.399	0.00346202	0.00356812			52.65	0.00500288	0.00510463	52.6504	0.00419775	0.00460245			-96.3365	0	2.00694e-05	-338.279	0.000538852	0.000537579			-0.279461	0.037703	0.0389606	-0.247393	0.106285	0.115351
73.0374	0.0137486	0.0137408	262.493	0.00355804	0.00353058			53.55	0.00498542	0.00512671	53.5504	0.00526539	0.00469771			-91.4566	0	3.68525e-05	-333.929	0.000419107	0.00051457			-0.263204	0.0420533	0.0434181	-0.231572	0.120088	0.122642
74.2131	0.0138088	0.0136418	266.587	0.00348336	0.00352073			54.45	0.00499415	0.00512561	54.4504	0.00507127	0.00476476			-86.5768	0	5.92235e-05	-329.578	0.000419107	0.000529567			-0.246948	0.0444702	0.0492398	-0.215751	0.131131	0.130274
75.3888	0.0136083	0.013601	270.681	0.00346202	0.00349766			55.35	0.00546563	0.00513929	55.3504	0.00487716	0.00490809			-81.6969	7.73882e-05	8.69305e-05	-325.227	0.000778342	0.000542399			-0.230691	0.0555877	0.0544434	-0.19993	0.140793	0.140957
76.5644	0.0137219	0.013541	274.775	0.00337667	0.00351096			56.25	0.00498542	0.00517151	56.2504	0.00504701	0.00496523			-76.817	0.000154776	0.00012796	-320.877	0.000299362	0.000566359			-0.214435	0.0599381	0.060363	-0.184109	0.150455	0.153238
77.7401	0.012873	0.0133929	278.868	0.00380876	0.00355022			57.15	0.00527354	0.00520136	57.1504	0.00461025	0.00495808			-71.9372	0.00019347	0.000165176	-316.526	0.000718469	0.000594523			-0.198178	0.0729891	0.0662058	-0.168288	0.149075	0.168998
78.9158	0.0139692	0.0132392	282.962	0.00331266	0.00357184			58.05	0.00522989	0.00522446	58.0504	0.0051198	0.00495292			-67.0573	0.00019347	0.000202186	-312.175	0.000658597	0.00062244			-0.181922	0.0681554	0.0718356	-0.152468	0.193246	0.182842
80.0914	0.0130535	0.0131249	287.056	0.00359538	0.00357538			58.95	0.00520369	0.00520574	58.9504	0.00487716	0.00496688			-62.1775	0.000270859	0.000236644	-307.825	0.000658597	0.000644346			-0.165665	0.0778228	0.0788732	-0.136647	0.193246	0.199047
81.2671	0.0125856	0.0129501	291.15	0.00388877	0.00355981			59.85	0.00522989	0.00521649	59.8504	0.00524113	0.00489297			-57.2976	0.000232165	0.000268191	-303.474	0.000598724	0.000700802			-0.149409	0.0821732	0.0871016	-0.120826	0.236036	0.210862
82.4428	0.0127527	0.0128247	295.244	0.00354204	0.0035113			60.75	0.00523862	0.00517915	60.7504	0.00490142	0.00483114			-52.4177	0.000270859	0.000293562	-299.124	0.000658597	0.00073063			-0.133152	0.0850734	0.0949991	-0.105005	0.216711	0.225224
83.6184	0.0129934	0.01263	299.337	0.00339801	0.00348466			61.65	0.00522116	0.0051432	61.6504	0.00492569	0.00483152			-47.5379	0.000348247	0.000313205	-294.773	0.000898087	0.000764711			-0.116896	0.110692	0.103288	-0.0891843	0.251219	0.237648
84.7941	0.0123718	0.0124417	303.431	0.00328065	0.00340604			62.55	0.00509892	0.00513835	62.5504	0.00427055	0.00478946			-42.658	0.000386941	0.000346964	-290.422	0.000778342	0.000796913			-0.100639	0.120843	0.11118	-0.0733635	0.219472	0.251624
85.9697	0.0122047	0.0122405	307.525	0.00344069	0.00333671			63.45	0.00495923	0.00514313	63.4504	0.00431908	0.0047482			-37.7782	0.000348247	0.000371282	-286.072	0.000898087	0.000840819			-0.0843827	0.122293	0.119186	-0.0575427	0.263642	0.268426
87.1454	0.0124386	0.012068	311.619	0.00326998	0.00327691			64.35	0.00500288	0.00518555	64.3503	0.0055323	0.00474037			-32.8983	0.000309553	0.000425524	-281.721	0.000838214	0.000894723			-0.0681262	0.12036	0.126792	-0.0417219	0.288488	0.290507
88.3211	0.0115162	0.0117777	315.712	0.00308862	0.00321831			65.25	0.00530847	0.00521208	65.2503	0.00458598	0.00474749			-28.0184	0.000541717	0.000465236	-277.37	0.000838214	0.000959383			-0.0518697	0.130027	0.133414	-0.0259011	0.299531	0.30788
89.4967	0.0112355	0.0116091	319.806	0.00339801	0.00319189			66.15	0.0053172	0.00526354	66.1503	0.00480436	0.00478397			-23.1386	0.000386941	0.000519518	-273.02	0.000957959	0.00101625			-0.0356132	0.140661	0.14159	-0.0100803	0.354744	0.329045
90.6724	0.0118772	0.011407	323.9	0.00304061	0.00314801			67.05	0.00555294	0.00527952	67.0503	0.00468304	0.00484097			-18.2587	0.000735188	0.000616428	-268.669	0.00113758	0.00112891			-0.0193567	0.145011	0.152143	0.00574055	0.369927	0.350937
91.8481	0.0107342	0.0111037	327.994	0.00294992	0.00312455			67.95	0.00521243	0.00532633	67.9503	0.00482863	0.0047161			-13.3789	0.000580411	0.000720403	-264.318	0.00137707	0.00122207			-0.00310025	0.159996	0.164571	0.0215614	0.343701	0.367287
93.0237	0.011416	0.0108518	332.088	0.00321664	0.00310092			68.85	0.00536958	0.00533583	68.8503	0.00463451	0.00471526			-8.499	0.000735188	0.000810696	-259.968	0.0010777	0.0013251			0.0131562	0.178847	0.176316	0.0373822	0.368547	0.384837
94.1994	0.010761	0.0106363	336.181	0.00310995	0.00303267			69.75	0.00499415	0.00536607	69.7503	0.00509554	0.00469387			-3.61914	0.00108343	0.000948706	-255.617	0.0017363	0.00145378			0.0294127	0.195282	0.186957	0.053203	0.432042	0.400595
95.3751	0.00988538	0.0102942	340.275	0.00309395	0.00296162			70.65	0.00556167	0.00539435	70.6503	0.00422202	0.00466465			1.26072	0.00104474	0.00108488	-251.266	0.00137707	0.00158476			0.0456692	0.205916	0.198039	0.0690238	0.398914	0.417756
96.5507	0.00978512	0.0100411	344.369	0.00292325	0.00290941			71.55	0.00543943	0.00539495	71.5503	0.00468304	0.00465243			6.14059	0.00108343	0.00127788	-246.916	0.00155668	0.00165265			0.0619257	0.205916	0.210117	0.0848446	0.433422	0.436193
97.7264	0.0101394	0.00964602	348.463	0.00276855	0.00284381			72.45	0.00558786	0.00535388	72.4503	0.00470731	0.00469142			11.0204	0.00143168	0.00147249	-242.565	0.00197579	0.00184902			0.0781822	0.208816	0.224055	0.100665	0.463789	0.457768
98.902	0.00931725	0.00936464	352.557	0.00250183	0.00276116			73.35	0.00563152	0.00535579	73.3503	0.00451319	0.00478698			15.9003	0.00166385	0.00161613	-238.214	0.00209554	0.00193036			0.0944387	0.226218	0.236923	0.116486	0.480353	0.472813
100.078	0.00918357	0.0091296	356.65	0.00278455	0.00269837			74.25	0.00500288	0.00529854	74.2503	0.00480436	0.00494933			20.7802	0.00201209	0.00174065	-233.864	0.00161656	0.00208921			0.110695	0.25522	0.253508	0.132307	0.470691	0.487033
101.253	0.00830799	0.00883486	360.744	0.00285924	0.00260349			75.15	0.0049505	0.00526242	75.1503	0.00502275	0.00506481			25.66	0.00208948	0.00184041	-229.513	0.00275413	0.00222065			0.126952	0.285673	0.26899	0.148128	0.536947	0.503427
102.429	0.00883602	0.00850527	364.838	0.00246449	0.00251577			76.05	0.00530847	0.00524968	76.0503	0.00572641	0.00517968			30.5399	0.00185732	0.00191703	-225.162	0.00203566	0.00232249			0.143208	0.277455	0.287875	0.163949	0.519002	0.521397
103.605	0.0084283	0.00822134	368.932	0.00260319	0.00243175			76.95	0.00527354	0.00524351	76.9503	0.00531392	0.00522673			35.4197	0.00177993	0.00203904	-220.812	0.00257452	0.0024516			0.159465	0.318058	0.303229	0.17977	0.488635	0.535271
104.78	0.00775324	0.00794143	373.025	0.00208575	0.00233425			77.85	0.00528227	0.00530317	77.8503	0.00526539	0.00522855			40.2996	0.00185732	0.00210968	-216.461	0.00251464	0.00258896			0.175721	0.301624	0.317185	0.19559	0.564553	0.558732
105.956	0.00767303	0.0077444	377.119	0.0021551	0.00222662			78.75	0.00548309	0.00533766	78.7503	0.00536245	0.00527818			45.1795	0.00216687	0.00227559	-212.11	0.00263439	0.00267409			0.191978	0.348027	0.33327	0.211411	0.603202	0.581673
107.132	0.00729874	0.00747605	381.213	0.00208575	0.00215212			79.65	0.00534339	0.00533436	79.6502	0.00475584	0.00519097			50.0593	0.00282467	0.00249141	-207.76	0.00299362	0.00283175			0.208234	0.333526	0.349563	0.227232	0.564553	0.609315
108.307	0.00721185	0.00714893	385.307	0.00223511	0.00208804			80.55	0.00539578	0.00534931	80.5502	0.00499848	0.00516579			54.9392	0.00236034	0.0026556	-203.409	0.00269426	0.00299588			0.224491	0.355761	0.365461	0.243053	0.655655	0.637517
109.483	0.00725195	0.00689622	389.401	0.00203774	0.00207325			81.45	0.00521243	0.00540419	81.4502	0.00584774	0.00522313			59.819	0.00321161	0.00286434	-199.058	0.00323311	0.00314125			0.240747	0.404099	0.38486	0.258874	0.687402	0.658586
110.659	0.00685092	0.006594	393.494	0.00191505	0.00201901			82.35	0.00528227	0.00540493	82.3502	0.00485289	0.00524333			64.6989	0.0032503	0.00312117	-194.708	0.00323311	0.00320203			0.257004	0.391531	0.402633	0.274694	0.697064	0.678309
111.834	0.00574809	0.00631531	397.588	0.00206975	0.00198213			83.25	0.00547436	0.00543254	83.2502	0.00507127	0.00532113			69.5788	0.00266989	0.00333236	-190.357	0.00377196	0.00329214			0.27326	0.423433	0.425405	0.290515	0.683261	0.692926
113.01	0.00609565	0.00603766	401.682	0.0020324	0.00192863			84.15	0.00583233	0.00548512	84.1502	0.00579921	0.00534408			74.4586	0.00348247	0.00364222	-186.006	0.00341273	0.00341529			0.289517	0.441802	0.442876	0.306336	0.702586	0.700554
114.186	0.00560104	0.00576968	405.776	0.00171234	0.00187059			85.05	0.00530847	0.00551328	85.0502	0.00528965	0.00524795			79.3385	0.00429504	0.00382209	-181.656	0.002814	0.00349847			0.305773	0.465487	0.460013	0.322157	0.737094	0.711263
115.361	0.00556763	0.00557252	409.87	0.00189371	0.00180261			85.95	0.00546563	0.00555605	85.9502	0.00538671	0.00529914			84.2183	0.00417896	0.00404879	-177.305	0.00371209	0.0036299			0.32203	0.500773	0.482008	0.337978	0.673599	0.719395
116.537	0.00540721	0.00538633	413.963	0.0018297	0.0017273			86.85	0.00577121	0.00554179	86.8502	0.0051926	0.00537469			89.0982	0.00464329	0.00433389	-172.954	0.00383184	0.00378244			0.338286	0.469837	0.50045	0.353798	0.72053	0.726299
117.713	0.00528022	0.00515949	418.057	0.00158965	0.00162444			87.75	0.00536958	0.0055481	87.7502	0.00480436	0.00535544			93.9781	0.00402419	0.00445089	-168.604	0.00389171	0.00389807			0.354543	0.519624	0.522755	0.369619	0.779884	0.738065
118.888	0.00531364	0.00495135	422.151	0.00146162	0.00154161			88.65	0.00571883	0.00556945	88.6502	0.00555656	0.00539068			98.8579	0.00468198	0.00453163	-164.253	0.00425094	0.00411576			0.370799	0.557811	0.543443	0.38544	0.743995	0.749242
120.064	0.0043378	0.00472953	426.245	0.00157898	0.00144017			89.55	0.00533466	0.00557684	89.5502	0.00599332	0.00539737			103.738	0.00499154	0.0046604	-159.902	0.00467005	0.0041368			0.387056	0.549593	0.565138	0.401261	0.72053	0.762037
121.24	0.00443806	0.00448781	430.338	0.00123225	0.00135992			90.45	0.00585852	0.00557859	90.4502	0.00538671	0.00541361			108.618	0.00429504	0.00467899	-155.552	0.00377196	0.00417384			0.403312	0.606631	0.585702	0.417082	0.796448	0.770862
122.415	0.0042576	0.00424568	434.432	0.00121624	0.00129735			91.35	0.00545689	0.00558958	91.3502	0.00536245	0.00549369			113.498	0.00487546	0.00469483	-151.201	0.00461018	0.00423224			0.419569	0.603731	0.603299	0.432903	0.80611	0.773094
123.591	0.00413729	0.00402309	438.526	0.00121091	0.00126014			92.25	0.00555294	0.00557384	92.2502	0.00521686	0.00549241			118.377	0.0052237	0.00471833	-146.851	0.00365222	0.00428423			0.435825	0.641917	0.61858	0.448723	0.7647	0.783724
124.767	0.00374294	0.00387175	442.62	0.00128559	0.0012037			93.15	0.00574502	0.00560865	93.1502	0.00531392	0.00549011			123.257	0.00444982	0.00474051	-142.5	0.00425094	0.00433523			0.452082	0.608081	0.638618	0.464544	0.786786	0.799934
125.942	0.00356916	0.00369087	446.714	0.0011469	0.00117154			94.05	0.00544816	0.00555532	94.0501	0.00582347	0.00551947			128.137	0.00414027	0.00480274	-138.149	0.00461018	0.0043658			0.468338	0.647234	0.654022	0.480365	0.775743	0.811246
127.118	0.00364268	0.00351931	450.807	0.00123758	0.00113909			94.95	0.00555294	0.00555946	94.9501	0.00562936	0.00547841			133.017	0.00510762	0.00488736	-133.799	0.00472992	0.00432541			0.484595	0.666569	0.67305	0.496186	0.832336	0.822625
128.294	0.00336865	0.00333451	454.901	0.00105621	0.00109227			95.85	0.00574502	0.00554763	95.8501	0.00577494	0.00543668			137.897	0.00518501	0.00477818	-129.448	0.0047898	0.0043161			0.500851	0.711523	0.69203	0.512007	0.866844	0.837777
129.469	0.00315477	0.00315351	458.995	0.000986863	0.00104413			96.75	0.00529101	0.00552109	96.7501	0.00538671	0.0054025			142.777	0.00483676	0.00481104	-125.097	0.00371209	0.00433265			0.517108	0.707656	0.710569	0.527827	0.868225	0.855337
130.645	0.00304114	0.00297652	463.089	0.00102954	0.00101219			97.65	0.0055704	0.00556473	97.6501	0.00482863	0.00529358			147.657	0.00553325	0.00484404	-120.747	0.00407133	0.00431142			0.533364	0.735208	0.724681	0.543648	0.855802	0.876342
131.821	0.00274705	0.00277257	467.183	0.000906847	0.000971683			98.55	0.00551801	0.00556586	98.5501	0.00507127	0.00524799			152.536	0.00367594	0.00467888	-116.396	0.00383184	0.00419784			0.549621	0.76131	0.735945	0.559469	0.859943	0.888082
132.996	0.00246633	0.00260318	471.276	0.000965526	0.000937088			99.45	0.00550928	0.00557738	99.4501	0.00545951	0.00526816			157.416	0.00483676	0.00451453	-112.045	0.00490954	0.00407208			0.565877	0.729891	0.750895	0.57529	0.919297	0.890899
134.172	0.0024396	0.00243154	475.37	0.000965526	0.000901975			100.35	0.00590218	0.00561544	100.35	0.00507127	0.00538797			162.296	0.00483676	0.00436429	-107.695	0.00455031	0.00407734			0.582134	0.745359	0.767959	0.591111	0.948284	0.889316
135.348	0.00221235	0.00229136	479.464	0.000901513	0.000872575			101.25	0.00546563	0.00564007	101.25	0.00538671	0.00553321			167.176	0.00383071	0.00413914	-103.344	0.0034726	0.00396872			0.59839	0.75406	0.785494	0.606932	0.904113	0.887909
136.523	0.00224577	0.00214464	483.558	0.000768153	0.000830795			102.15	0.00571883	0.00568306	102.15	0.005872	0.00565401			172.056	0.00402419	0.00410844	-98.9933	0.0034726	0.00395013			0.614647	0.837683	0.798934	0.622752	0.854421	0.889416
137.699	0.00192494	0.00201594	487.651	0.000741481	0.000792527			103.05	0.00557913	0.00573562	103.05	0.00613891	0.00570884			176.936	0.00386941	0.00394969	-94.6426	0.00407133	0.00381045			0.630903	0.835749	0.822757	0.638573	0.840618	0.881417
138.875	0.00205862	0.0018818	491.745	0.000858838	0.000747038			103.95	0.00577121	0.00572018	103.95	0.00572641	0.00581511			181.816	0.00363724	0.00373972	-90.292	0.00341273	0.0038365			0.64716	0.849767	0.840917	0.654394	0.868225	0.876967
140.05	0.00161749	0.0017653	495.839	0.000613456	0.00071668			104.85	0.00589345	0.00574328	104.85	0.00582347	0.00588106			186.695	0.00398549	0.00363953	-85.9413	0.00425094	0.00380249			0.663416	0.820281	0.858357	0.670215	0.920677	0.875809
141.226	0.00158407	0.00165688	499.933	0.000730812	0.000679817			105.75	0.00594583	0.00571595	105.75	0.00562936	0.00583577			191.575	0.00367594	0.00351144	-81.5906	0.00365222	0.00380996			0.679673	0.907288	0.87229	0.686036	0.862703	0.882911
142.402	0.00151723	0.00158958	504.027	0.00061879	0.000649805			106.65	0.00554421	0.00567114	106.65	0.00604185	0.0058119			196.455	0.00294075	0.0034137	-77.24	0.00461018	0.00362083			0.695929	0.870069	0.885831	0.701856	0.901353	0.881738
143.577	0.00147044	0.00147476	508.12	0.000688137	0.000612715			107.55	0.00564025	0.00568261	107.55	0.00606612	0.0057583			201.335	0.0032503	0.00330017	-72.8893	0.002814	0.00351876			0.712186	0.893271	0.89667	0.717677	0.868225	0.879964
144.753	0.00150386	0.00139729	512.214	0.00048543	0.000592402			108.45	0.00549182	0.00566003	108.45	0.00541098	0.0056739			206.215	0.00321161	0.00311749	-68.5387	0.00371209	0.00330974			0.728442	0.937741	0.903876	0.733498	0.909635	0.872784
145.929	0.00151054	0.00130973	516.308	0.00057078	0.000545542			109.35	0.00534339	0.00558803	109.35	0.00592053	0.00571043			211.095	0.00332769	0.00289833	-64.188	0.00245477	0.00319698			0.744699	0.920823	0.909471	0.749319	0.825435	0.86323
147.104	0.00103599	0.00122575	520.402	0.000576115	0.000518506			110.25	0.00615538	0.0056039	110.25	0.00524113	0.00573878			215.975	0.00286336	0.00282683	-59.8374	0.00317324	0.00301012			0.760955	0.910189	0.914314	0.76514	0.873746	0.850361
148.28	0.00106273	0.00113435	524.496	0.000501433	0.0004781			111.15	0.00567517	0.00564859	111.15	0.00524113	0.00570885			220.854	0.00243773	0.00261576	-55.4867	0.00287388	0.00293977			0.777212	0.871035	0.916563	0.780961	0.864084	0.839014
149.456	0.00100926	0.00104889	528.589	0.000346736	0.000456997			112.05	0.00511638	0.0056903	112.05	0.00638156	0.00581118			225.734	0.00185732	0.00245131	-51.136	0.00317324	0.00284615			0.793468	0.957076	0.915205	0.796781	0.790927	0.826699
150.631	0.00102263	0.000959829	532.683	0.000469427	0.00043097			112.95	0.00574502	0.00575461	112.95	0.00630876	0.00587219			230.614	0.00294075	0.00231042	-46.7854	0.00287388	0.00283265			0.809725	0.912122	0.921721	0.812602	0.811631	0.822696
151.807	0.000882265	0.000923462	536.777	0.000373408	0.000396128			113.85	0.0060768	0.00578774	113.85	0.00538671	0.00593117			235.494	0.00174123	0.00219572	-42.4347	0.00227515	0.00272161			0.825981	0.917439	0.926901	0.828423	0.801969	0.804943
152.983	0.000909	0.00085962	540.871	0.000389411	0.000377549			114.75	0.00579741	0.00585865	114.75	0.00618744	0.00594555			240.374	0.00220556	0.00213402	-38.0841	0.00293375	0.00257715			0.842238	0.917923	0.936283	0.844244	0.822674	0.791839
154.158	0.000755272	0.000808401	544.964	0.000405414	0.000367657			115.65	0.00591091	0.00602212	115.65	0.00616318	0.00589062			245.254	0.00228295	0.00205132	-33.7334	0.00257452	0.00245587			0.858494	0.972544	0.939991	0.860065	0.817153	0.779227
155.334	0.000828794	0.000755321	549.058	0.000277389	0.000342609			116.55	0.00619903	0.00603413	116.55	0.00562936	0.00586921			250.134	0.00185732	0.00186371	-29.3828	0.00233503	0.00235236			0.874751	0.935324	0.94779	0.875885	0.715009	0.764617
156.51	0.000581493	0.000698048	553.152	0.000362739	0.000318269			117.45	0.00598076	0.00601487	117.45	0.00558083	0.00596036			255.013	0.0019734	0.00178062	-25.0321	0.00179617	0.00230347			0.891007	0.951759	0.954225	0.891706	0.76194	0.74705
157.685	0.000695118	0.000647041	557.246	0.000309395	0.000302043			118.35	0.00653954	0.00603422	118.35	0.00604185	0.00596594			259.893	0.00135429	0.0016476	-20.6814	0.0023949	0.0021503			0.907264	0.970127	0.955293	0.907527	0.709487	0.726949
158.861	0.000655015	0.000605146	561.34	0.000272054	0.000286664			119.25	0.00564025	0.00601978	119.25	0.00609038	0.00600154			264.773	0.00139299	0.0015279	-16.3308	0.00215541	0.00209454			0.92352	0.963843	0.950093	0.923348	0.727432	0.713085
160.037	0.000461184	0.000547308	565.433	0.000197373	0.000278494			120.15	0.00581487	0.00597583	120.15	0.00630876	0.00607584			269.653	0.00143168	0.00144501	-11.9801	0.00215541	0.001949			0.939777	0.962393	0.947575	0.939169	0.688782	0.703383
161.212	0.000554757	0.000526232	569.527	0.000309395	0.000254128			121.05	0.00609426	0.00592763	121.05	0.00604185	0.00620721			274.533	0.00139299	0.00135531	-7.62946	0.00161656	0.00184128			0.956033	0.922756	0.942342	0.954989	0.676359	0.692567
162.388	0.000481235	0.000478822	573.621	0.000293392	0.000240795			121.95	0.00592837	0.00585846	121.95	0.00618744	0.00624823			279.413	0.00143168	0.00132229	-3.27881	0.00221528	0.00169198			0.97229	0.925656	0.929251	0.97081	0.715009	0.679002
163.564	0.00036761	0.000447965	577.715	0.000229379	0.000223666			122.85	0.00589345	0.00586009	122.85	0.00611465	0.00625904			284.293	0.00123821	0.00126009	1.07185	0.00101783	0.00155362			0.988546	0.931457	0.916429	0.986631	0.650133	0.666801
164.739	0.000521338	0.00043107	581.809	0.000144029	0.000210975			123.75	0.00564025	0.00584748	123.75	0.00679405	0.00626413			289.172	0.00116082	0.00116806	5.42251	0.00125732	0.00142356			1.0048	0.92759	0.903189	1.00245	0.683261	0.654938
165.915	0.000320824	0.000399129	585.902	0.00021871	0.000187349			124.65	0.00588472	0.00584676	124.65	0.00623597	0.00629641			294.052	0.00116082	0.00106064	9.77317	0.00149681	0.00133365			1.02106	0.865718	0.889657	1.01827	0.601822	0.642141
167.091	0.000427765	0.000375967	589.996	0.000149363	0.000169885			125.55	0.00574502	0.00586321	125.55	0.00604185	0.00634742			298.932	0.000967352	0.00097574	14.1238	0.00125732	0.00122167			1.03732	0.872486	0.877071	1.03409	0.644612	0.622649
168.266	0.00036761	0.000353457	594.09	0.000154697	0.000157807			126.45	0.00584106	0.00588627	126.45	0.0062845	0.00644895			303.812	0.000773882	0.000875063	18.4745	0.00119745	0.00119415			1.05357	0.868619	0.859978	1.04991	0.611484	0.607533
169.442	0.000294088	0.000319917	598.184	0.000144029	0.000156592			127.35	0.00612918	0.00593461	127.35	0.00638156	0.00646862			308.692	0.0006578	0.000780676	22.8251	0.00101783	0.00111964			1.06983	0.833333	0.844761	1.06574	0.597681	0.588885
170.618	0.00031414	0.000289933	602.277	0.000160032	0.000139985			128.25	0.00597203	0.00593954	128.25	0.00672126	0.006449			313.572	0.000928658	0.000715305	27.1758	0.00119745	0.00100833			1.08609	0.852184	0.835215	1.08156	0.561792	0.572614
171.793	0.000233934	0.00025166	606.371	0.000128026	0.000132467			129.15	0.0059371	0.00591731	129.15	0.0070367	0.00645372			318.452	0.000503023	0.000664891	31.5265	0.000898087	0.000911059			1.10234	0.80288	0.816835	1.09738	0.55075	0.550157
172.969	0.000267353	0.000220472	610.465	0.000160032	0.000123953			130.05	0.00599822	0.00592246	130.05	0.00655141	0.00636779			323.332	0.000503023	0.000628545	35.8771	0.000778342	0.000792856			1.1186	0.812548	0.800994	1.1132	0.545229	0.526397
174.145	0.000120309	0.000186401	614.559	6.40128e-05	0.000109346			130.95	0.00584106	0.0059028	130.95	0.00567789	0.00630023			328.211	0.000735188	0.000614115	40.2278	0.000658597	0.000717394			1.13485	0.809164	0.78214	1.12902	0.498298	0.50792
175.32	0.000160412	0.000153054	618.653	0.000106688	9.73681e-05			131.85	0.0055704	0.00594311	131.85	0.0062117	0.00622588			333.091	0.000580411	0.000571359	44.5784	0.000598724	0.000653465			1.15111	0.727958	0.757792	1.14484	0.483114	0.495323
176.496	0.000160412	0.000129354	622.746	0.000106688	8.79108e-05			132.75	0.00609426	0.00597101	132.75	0.00582347	0.00613706			337.971	0.000503023	0.000555334	48.9291	0.000359235	0.000632106			1.16737	0.76276	0.736941	1.16066	0.440324	0.480375
177.672	5.34706e-05	0.000110955	626.84	3.73408e-05	8.17898e-05			133.65	0.00600695	0.00598959	133.65	0.00630876	0.00618488			342.851	0.000619105	0.000534387	53.2797	0.000658597	0.000616094			1.18362	0.702822	0.714099	1.17648	0.483114	0.465039
178.847	8.02059e-05	0.000106296	630.934	8.53503e-05	8.09087e-05			134.55	0.00633	0.00600506	134.55	0.00638156	0.00636217			347.731	0.000503023	0.000463375	57.6304	0.000778342	0.000662515			1.19988	0.674303	0.684454	1.1923	0.491396	0.452992
180.023	8.68897e-05	9.78281e-05	635.028	6.93472e-05	7.81889e-05			135.45	0.00600695	0.00604161	135.45	0.00613891	0.00653576			352.611	0.000386941	0.000437275	61.9811	0.000718469	0.000662223			1.21614	0.673337	0.664708	1.20812	0.434803	0.436844
181.198	0.000133676	8.90351e-05	639.122	0.000112022	7.48307e-05			136.35	0.00594583	0.00602992	136.35	0.00676979	0.00668284			357.491	0.000425635	0.000404264	66.3317	0.000538852	0.000633012			1.23239	0.659319	0.638554	1.22394	0.415478	0.418987
182.374	0.000100257	8.99974e-05	643.215	5.86784e-05	7.50049e-05			137.25	0.00585852	0.00604679	137.25	0.00708523	0.00680573			362.37	0.000154776	0.000361054	70.6824	0.00101783	0.000575697			1.24865	0.576179	0.610896	1.23976	0.407196	0.396862
183.55	8.02059e-05	8.46398e-05	647.309	8.00159e-05	6.92901e-05			138.15	0.00603314	0.00604262	138.15	0.00735213	0.00685719			367.25	0.000503023	0.00031632	75.033	0.000419107	0.000496225			1.26491	0.612432	0.584766	1.25558	0.363026	0.375537
184.725	6.01544e-05	7.6067e-05	651.403	6.40128e-05	6.49875e-05			139.05	0.00609426	0.00604277	139.05	0.00664846	0.00696451			372.13	0.000309553	0.000282231	79.3837	0.000119745	0.000404842			1.28116	0.570378	0.552641	1.27141	0.332658	0.359454
185.901	7.35221e-05	6.49411e-05	655.497	4.80096e-05	5.76031e-05			139.95	0.00624269	0.00605341	139.95	0.00706096	0.00696816			377.01	0.000270859	0.000243228	83.7343	0.000359235	0.000341679			1.29742	0.497873	0.521381	1.28723	0.343701	0.339376
187.077	5.34706e-05	5.83581e-05	659.59	4.80096e-05	5.58569e-05			140.85	0.00616411	0.00606296	140.85	0.00657567	0.00691493			381.89	0.000116082	0.000221859	88.085	0.000299362	0.000277725			1.31368	0.502706	0.496883	1.30305	0.343701	0.31853
188.252	4.01029e-05	5.60729e-05	663.684	5.3344e-05	5.17111e-05			141.75	0.00584106	0.00605524	141.75	0.00727934	0.00683134			386.77	0.000154776	0.000167447	92.4357	0.000119745	0.000285203			1.32993	0.443735	0.466679	1.31887	0.324376	0.298257
189.428	5.34706e-05	5.31304e-05	667.778	5.3344e-05	4.59955e-05			142.65	0.00600695	0.00601947	142.65	0.00689111	0.00684766			391.65	0.000154776	0.000169088	96.7863	0.00023949	0.0003184			1.34619	0.440351	0.441174	1.33469	0.256741	0.28222
190.604	5.34706e-05	5.02867e-05	671.872	5.3344e-05	3.99173e-05			143.55	0.00602441	0.00595751	143.55	0.0066242	0.00676327			396.529	0.000116082	0.000163632	101.137	0.00047898	0.000323961			1.36245	0.430684	0.417569	1.35051	0.247078	0.264158
191.779	6.68382e-05	5.15513e-05	675.966	4.26752e-05	3.36944e-05			144.45	0.00606807	0.00594717	144.45	0.00655141	0.0067019			401.409	7.73882e-05	0.000173286	105.488	0.000419107	0.000319826			1.3787	0.392014	0.392346	1.36633	0.222232	0.247301
192.955	3.34191e-05	5.08093e-05	680.059	1.06688e-05	2.63629e-05			145.35	0.00583233	0.00599088	145.35	0.00698817	0.00663672			406.289	0.000386941	0.000181315	109.838	0.000359235	0.000325378			1.39496	0.381864	0.369709	1.38215	0.249839	0.232047
194.131	4.67868e-05	4.9543e-05	684.153	5.3344e-06	2.13463e-05			146.25	0.00571009	0.00599937	146.25	0.00633303	0.00654512			411.169	0.000154776	0.00018372	114.189	0.000299362	0.000291475			1.41122	0.327726	0.347071	1.39797	0.229134	0.222366
195.306	6.68382e-05	4.40776e-05	688.247	1.60032e-05	1.75008e-05			147.15	0.00614665	0.00601469	147.15	0.0062845	0.00645346			416.049	0.000154776	0.000177317	118.54	0.000179617	0.000230521			1.42747	0.319992	0.323275	1.41379	0.219472	0.208451
196.482	3.34191e-05	4.00096e-05	692.341	1.06688e-05	1.60884e-05			148.05	0.0063038	0.00608795	148.05	0.00689111	0.00643754			420.929	0.00019347	0.000167149	122.89	0.00023949	0.000208442			1.44373	0.294857	0.300743	1.42961	0.194626	0.195212
197.658	4.67868e-05	3.76675e-05	696.435	2.6672e-05	1.97553e-05			148.95	0.00598949	0.00612498	148.95	0.00606612	0.00640417			425.809	0.000154776	0.000125165	127.241	5.98724e-05	0.000193004			1.45998	0.292923	0.279934	1.44543	0.184964	0.17811
198.833	6.68382e-06	3.32513e-05	700.528	2.13376e-05	2.07025e-05			149.85	0.00604187	0.00615333	149.85	0.0059448	0.00652425			430.688	7.73882e-05	0.000109302	131.592	5.98724e-05	0.000172634			1.47624	0.260054	0.260531	1.46126	0.142174	0.165066
200.009	4.01029e-05	2.69193e-05	704.622	2.13376e-05	2.19264e-05			150.75	0.00660939	0.00614322	150.75	0.00674552	0.00666241			435.568	7.73882e-05	8.59458e-05	135.942	0.000359235	0.000161199			1.4925	0.229601	0.241933	1.47708	0.144934	0.152007
201.185	2.67353e-05	2.52851e-05	708.716	3.73408e-05	2.16707e-05			151.65	0.00594583	0.00613661	151.65	0.00669699	0.00671398			440.448	3.86941e-05	7.20864e-05	140.293	0.00023949	0.000147338			1.50875	0.232018	0.222719	1.4929	0.135272	0.138827
202.36	2.00515e-05	2.23822e-05	712.81	5.3344e-06	1.88723e-05			152.55	0.00596329	0.00617504	152.55	0.0073764	0.00688329			445.328	7.73882e-05	5.53493e-05	144.644	5.98724e-05	0.000140056			1.52501	0.191898	0.20208	1.50872	0.149075	0.126341
203.536	1.33676e-05	2.37677e-05	716.903	2.6672e-05	1.615e-05			153.45	0.00612045	0.00618126	153.45	0.00720655	0.00701705			450.208	0	5.80649e-05	148.994	5.98724e-05	0.00012682			1.54127	0.195282	0.183467	1.52454	0.122849	0.118753
204.712	2.67353e-05	2.46047e-05	720.997	1.06688e-05	1.32082e-05			154.35	0.00627761	0.00619438	154.35	0.00667273	0.00694392			455.088	0.000116082	5.57158e-05	153.345	0.000119745	9.58195e-05			1.55752	0.161446	0.167089	1.54036	0.0897212	0.111071
205.887	2.00515e-05	2.57915e-05	725.091	5.3344e-06	9.77978e-06			155.25	0.00639112	0.00620958	155.25	0.00725508	0.00696396			459.968	0	5.62538e-05	157.696	5.98724e-05	7.18351e-05			1.57378	0.142111	0.148511	1.55618	0.0883408	0.102431
207.063	2.67353e-05	2.53992e-05	729.185	5.3344e-06	8.53241e-06			156.15	0.0060768	0.00623241	156.15	0.00706096	0.00697454			464.847	0.000116082	5.67005e-05	162.046	5.98724e-05	6.34337e-05			1.59004	0.129544	0.133018	1.572	0.102144	0.0918094
208.239	4.67868e-05	2.36559e-05	733.279	5.3344e-06	5.47015e-06			157.05	0.00657447	0.00624714	157.05	0.00601759	0.007011			469.727	3.86941e-05	5.56355e-05	166.397	0.000119745	6.47656e-05			1.60629	0.12326	0.117896	1.58782	0.100764	0.0848835
209.414	2.67353e-05	1.94317e-05	737.372	1.06688e-05	4.0694e-06			157.95	0.00589345	0.00624191	157.95	0.00730361	0.00706565			474.607	3.86941e-05	5.46508e-05	170.747	0	6.41455e-05			1.62255	0.0966743	0.105394	1.60364	0.0745376	0.0784225
210.59	6.68382e-06	1.64309e-05	741.466	0	3.08408e-06			158.85	0.00620776	0.00622174	158.85	0.00761904	0.00714345			479.487	7.73882e-05	5.40325e-05	175.098	0	8.52744e-05			1.63881	0.0879736	0.0935656	1.61946	0.0607343	0.0712386
211.766	0	1.17082e-05	745.56	0	2.06404e-06			159.75	0.00635619	0.00622615	159.75	0.00732787	0.00722389			484.367	0	5.39522e-05	179.449	0.000119745	9.3531e-05			1.65506	0.0879736	0.081712	1.63528	0.0703966	0.0629269
212.941	0	5.99549e-06	749.654	0	1.13397e-06			160.65	0.00626888	0.00623469	160.65	0.00691537	0.00727415			489.247	0.000116082	5.1603e-05	183.799	0.000119745	9.52996e-05			1.67132	0.0734725	0.070815	1.65111	0.0469311	0.0548118
214.117	1.33676e-05	3.05296e-06	753.748	0	0			161.55	0.00616411	0.00629619	161.55	0.00769184	0.0072497			494.127	0	4.67114e-05	188.15	0.00023949	0.000109675			1.68758	0.0580046	0.0620164	1.66693	0.0469311	0.0493551
215.293	0	2.21596e-06	757.841	0	5.66985e-07			162.45	0.00614665	0.00631624	162.45	0.00740066	0.00721344			499.006	0.000116082	3.66311e-05	192.501	5.98724e-05	0.00010645			1.70383	0.0444702	0.0536172	1.68275	0.0469311	0.0450356
216.468	0	1.87577e-06	761.935	0	7.4853e-07			163.35	0.00659193	0.00631209	163.35	0.00647861	0.00723321			503.886	0	3.56939e-05	196.851	5.98724e-05	8.66003e-05			1.72009	0.0459203	0.0454849	1.69857	0.0386491	0.0393649
217.644	0	1.42083e-06	766.029	0	8.84283e-07			164.25	0.00640858	0.00631491	164.25	0.00735213	0.00726407			508.766	0	2.17184e-05	201.202	0.000119745	7.11293e-05			1.73635	0.0391531	0.038629	1.71439	0.0358885	0.0351549
218.82	0	0	770.123	5.3344e-06	9.348e-07			165.15	0.0063038	0.00628202	165.15	0.00740066	0.00725528			513.646	0	1.87525e-05	205.553	0	4.93804e-05			1.7526	0.0323859	0.0335079	1.73021	0.0331278	0.0298297
219.995	0	2.84166e-06	774.216	0	8.84283e-07			166.05	0.00620776	0.00624146	166.05	0.00752199	0.007274			518.526	3.86941e-05	1.08935e-05	209.903	0	4.1493e-05			1.76886	0.0290023	0.0288196	1.74603	0.0248459	0.0246403
221.171	0	3.75153e-06	778.31	0	7.4853e-07			166.95	0.00626015	0.00622467	166.95	0.00718228	0.00732649			523.406	0	2.00694e-05	214.254	5.98724e-05	3.95084e-05			1.78511	0.0217517	0.0240819	1.76185	0.0179442	0.0193647
222.347	0	5.14233e-06	782.404	0	5.66985e-07			167.85	0.00591964	0.00620888	167.85	0.00742493	0.00734096			528.286	0	2.27031e-05	218.605	5.98724e-05	3.51822e-05			1.80137	0.0217517	0.0197175	1.77767	0.00966228	0.0147089
223.522	2.67353e-05	5.62298e-06	786.498	0	0			168.75	0.00602441	0.00623046	168.75	0.00730361	0.00734736			533.165	3.86941e-05	2.37221e-05	222.955	0	3.66529e-05			1.81763	0.0125677	0.0157733	1.79349	0.0124229	0.0113436
224.698	0	5.53989e-06	790.592	0	0			169.65	0.00664432	0.00626556	169.65	0.00701243	0.00730333			538.045	7.73882e-05	1.99758e-05	227.306	5.98724e-05	3.51822e-05			1.83388	0.013051	0.0119292	1.80931	0.00276065	0.00915127
225.874	6.68382e-06	4.92281e-06	794.685	0	0			170.55	0.00622523	0.00628908	170.55	0.00764331	0.00732713			542.925	0	1.82583e-05	231.657	5.98724e-05	2.67809e-05			1.85014	0.00821732	0.00909472	1.82513	0.0055213	0.0077749
227.049	0	3.94963e-06	798.779	0	0			171.45	0.00639985	0.00632317	171.45	0.00747346	0.00735565			547.805	0	1.4972e-05	236.007	0	1.83264e-05			1.8664	0.00483372	0.0065704	1.84096	0.0110426	0.00714596
228.225	0	9.37883e-07	802.873	0	0			172.35	0.00636492	0.00635222	172.35	0.00698817	0.00731941			552.685	0	8.22548e-06	240.358	0	1.47651e-05			1.88265	0.00145011	0.00488204	1.85678	0.00828195	0.00599309
229.401	0	7.10414e-07	806.967	0	0			173.25	0.00628634	0.00632094	173.25	0.00744919	0.00740978			557.565	0	0	244.709	0	6.36375e-06			1.89891	0.00386697	0.00329777	1.8726	0.0055213	0.00550367
230.576	0	1.42083e-06	811.061	0	0			174.15	0.00620776	0.00632432	174.15	0.00766757	0.00745809			562.445	0	0	249.059	0	0			1.91517	0.00386697	0.00236677	1.88842	0.00414098	0.00439927
231.752	0	1.87577e-06	815.154	0	0			175.05	0.00642604	0.00629197	175.05	0.00684258	0.00740703			567.325	0	0	253.41	0	0			1.93142	0.000966743	0.00177435	1.90424	0.00138033	0.00281219
232.928	0	2.21596e-06	819.248	0	0			175.95	0.00633873	0.00631307	175.95	0.00803154	0.00746148			572.204	0	0	257.761	0	6.36375e-06			1.94768	0.000483372	0.00142668	1.92006	0.00138033	0.00163862
234.103	1.33676e-05	3.76338e-06	823.342	0	1.13397e-06			176.85	0.00626888	0.0063467	176.85	0.00793448	0.00738548			577.084	0	4.11274e-06	262.111	0	1.47651e-05			1.96394	0.000966743	0.000979092	1.93588	0	0.00100936
235.279	0	4.09172e-06	827.436	0	1.49706e-06			177.75	0.00609426	0.0056968	177.75	0.0066242	0.00654615			581.964	0	5.42961e-06	266.462	0	1.83264e-05			1.98019	0.000483372	0.000551199	1.9517	0	0.000534091
236.455	0	4.09172e-06	831.529	0	1.76857e-06			178.65	0.00661812	0.00481035	178.65	0.00759478	0.00552631			586.844	0	6.41432e-06	270.813	5.98724e-05	2.04171e-05			1.99645	0	0.000427417	1.96752	0	0.000375529
237.63	1.33676e-05	3.76338e-06	835.623	1.06688e-05	1.8696e-06			179.55	0.006557	0.0037676	179.55	0.00681832	0.00422669			591.724	3.86941e-05	6.78076e-06	275.163	5.98724e-05	2.04171e-05			2.01271	0.000966743	0.000339993	1.98334	0.00138033	0.000241888

## Sheet: Fig. 2b Top Left panel
Delta mean step size (nm)
Median of slow state entries (N = 979)								All entries
Time relative to event (s)	Mean	Median	Standard deviation	Variance	SEM			Time relative to event (s)	Event 1	Event 2	Event 3	Event 4	Event 5	Event 6	Event 7	Event 8	Event 9	Event 10	Event 11	Event 12	Event 13	Event 14	Event 15	Event 16	Event 17	Event 18	Event 19	Event 20	Event 21	Event 22	Event 23	Event 24	Event 25	Event 26	Event 27	Event 28	Event 29	Event 30	Event 31	Event 32	Event 33	Event 34	Event 35	Event 36	Event 37	Event 38	Event 39	Event 40	Event 41
-99.8	0	0	0	0	0			-99.8	0	0	0	0	0	0	0	0	0	0	0	0	0	0	0	0	0	0	0	0	0	0	0	0	0	0	0	0	0	0	0	0	0	0	0	0	0	0	0	0	0
-99.6	0	0	0	0	0			-99.6	0	0	0	0	0	0	0	0	0	0	0	0	0	0	0	0	0	0	0	0	0	0	0	0	0	0	0	0	0	0	0	0	0	0	0	0	0	0	0	0	0
-99.4	0	0	0	0	0			-99.4	0	0	0	0	0	0	0	0	0	0	0	0	0	0	0	0	0	0	0	0	0	0	0	0	0	0	0	0	0	0	0	0	0	0	0	0	0	0	0	0	0
-99.2	0	0	0	0	0			-99.2	0	0	0	0	0	0	0	0	0	0	0	0	0	0	0	0	0	0	0	0	0	0	0	0	0	0	0	0	0	0	0	0	0	0	0	0	0	0	0	0	0
-99	0	0	0	0	0			-99	0	0	0	0	0	0	0	0	0	0	0	0	0	0	0	0	0	0	0	0	0	0	0	0	0	0	0	0	0	0	0	0	0	0	0	0	0	0	0	0	0
-98.8	0	0	0	0	0			-98.8	0	0	0	0	0	0	0	0	0	0	0	0	0	0	0	0	0	0	0	0	0	0	0	0	0	0	0	0	0	0	0	0	0	0	0	0	0	0	0	0	0
-98.6	0	0	0	0	0			-98.6	0	0	0	0	0	0	0	0	0	0	0	0	0	0	0	0	0	0	0	0	0	0	0	0	0	0	0	0	0	0	0	0	0	0	0	0	0	0	0	0	0
-98.4	0	0	0	0	0			-98.4	0	0	0	0	0	0	0	0	0	0	0	0	0	0	0	0	0	0	0	0	0	0	0	0	0	0	0	0	0	0	0	0	0	0	0	0	0	0	0	0	0
-98.2	0	0	0	0	0			-98.2	0	0	0	0	0	0	0	0	0	0	0	0	0	0	0	0	0	0	0	0	0	0	0	0	0	0	0	0	0	0	0	0	0	0	0	0	0	0	0	0	0
-98	0	0	0	0	0			-98	0	0	0	0	0	0	0	0	0	0	0	0	0	0	0	0	0	0	0	0	0	0	0	0	0	0	0	0	0	0	0	0	0	0	0	0	0	0	0	0	0
-97.8	0	0	0	0	0			-97.8	0	0	0	0	0	0	0	0	0	0	0	0	0	0	0	0	0	0	0	0	0	0	0	0	0	0	0	0	0	0	0	0	0	0	0	0	0	0	0	0	0
-97.6	0	0	0	0	0			-97.6	0	0	0	0	0	0	0	0	0	0	0	0	0	0	0	0	0	0	0	0	0	0	0	0	0	0	0	0	0	0	0	0	0	0	0	0	0	0	0	0	0
-97.4	0	0	0	0	0			-97.4	0	0	0	0	0	0	0	0	0	0	0	0	0	0	0	0	0	0	0	0	0	0	0	0	0	0	0	0	0	0	0	0	0	0	0	0	0	0	0	0	0
-97.2	0	0	0	0	0			-97.2	0	0	0	0	0	0	0	0	0	0	0	0	0	0	0	0	0	0	0	0	0	0	0	0	0	0	0	0	0	0	0	0	0	0	0	0	0	0	0	0	0
-97	0	0	0	0	0			-97	0	0	0	0	0	0	0	0	0	0	0	0	0	0	0	0	0	0	0	0	0	0	0	0	0	0	0	0	0	0	0	0	0	0	0	0	0	0	0	0	0
-96.8	0	0	0	0	0			-96.8	0	0	0	0	0	0	0	0	0	0	0	0	0	0	0	0	0	0	0	0	0	0	0	0	0	0	0	0	0	0	0	0	0	0	0	0	0	0	0	0	0
-96.6	0	0	0	0	0			-96.6	0	0	0	0	0	0	0	0	0	0	0	0	0	0	0	0	0	0	0	0	0	0	0	0	0	0	0	0	0	0	0	0	0	0	0	0	0	0	0	0	0
-96.4	0	0	0	0	0			-96.4	0	0	0	0	0	0	0	0	0	0	0	0	0	0	0	0	0	0	0	0	0	0	0	0	0	0	0	0	0	0	0	0	0	0	0	0	0	0	0	0	0
-96.2	0	0	0	0	0			-96.2	0	0	0	0	0	0	0	0	0	0	0	0	0	0	0	0	0	0	0	0	0	0	0	0	0	0	0	0	0	0	0	0	0	0	0	0	0	0	0	0	0
-96	0	0	0	0	0			-96	0	0	0	0	0	0	0	0	0	0	0	0	0	0	0	0	0	0	0	0	0	0	0	0	0	0	0	0	0	0	0	0	0	0	0	0	0	0	0	0	0
-95.8	0	0	0	0	0			-95.8	0	0	0	0	0	0	0	0	0	0	0	0	0	0	0	0	0	0	0	0	0	0	0	0	0	0	0	0	0	0	0	0	0	0	0	0	0	0	0	0	0
-95.6	0	0	0	0	0			-95.6	0	0	0	0	0	0	0	0	0	0	0	0	0	0	0	0	0	0	0	0	0	0	0	0	0	0	0	0	0	0	0	0	0	0	0	0	0	0	0	0	0
-95.4	0	0	0	0	0			-95.4	0	0	0	0	0	0	0	0	0	0	0	0	0	0	0	0	0	0	0	0	0	0	0	0	0	0	0	0	0	0	0	0	0	0	0	0	0	0	0	0	0
-95.2	0	0	0	0	0			-95.2	0	0	0	0	0	0	0	0	0	0	0	0	0	0	0	0	0	0	0	0	0	0	0	0	0	0	0	0	0	0	0	0	0	0	0	0	0	0	0	0	0
-95	0	0	0	0	0			-95	0	0	0	0	0	0	0	0	0	0	0	0	0	0	0	0	0	0	0	0	0	0	0	0	0	0	0	0	0	0	0	0	0	0	0	0	0	0	0	0	0
-94.8	0	0	0	0	0			-94.8	0	0	0	0	0	0	0	0	0	0	0	0	0	0	0	0	0	0	0	0	0	0	0	0	0	0	0	0	0	0	0	0	0	0	0	0	0	0	0	0	0
-94.6	0	0	0	0	0			-94.6	0	0	0	0	0	0	0	0	0	0	0	0	0	0	0	0	0	0	0	0	0	0	0	0	0	0	0	0	0	0	0	0	0	0	0	0	0	0	0	0	0
-94.4	0	0	0	0	0			-94.4	0	0	0	0	0	0	0	0	0	0	0	0	0	0	0	0	0	0	0	0	0	0	0	0	0	0	0	0	0	0	0	0	0	0	0	0	0	0	0	0	0
-94.2	0	0	0	0	0			-94.2	0	0	0	0	0	0	0	0	0	0	0	0	0	0	0	0	0	0	0	0	0	0	0	0	0	0	0	0	0	0	0	0	0	0	0	0	0	0	0	0	0
-94	0	0	0	0	0			-94	0	0	0	0	0	0	0	0	0	0	0	0	0	0	0	0	0	0	0	0	0	0	0	0	0	0	0	0	0	0	0	0	0	0	0	0	0	0	0	0	0
-93.8	0	0	0	0	0			-93.8	0	0	0	0	0	0	0	0	0	0	0	0	0	0	0	0	0	0	0	0	0	0	0	0	0	0	0	0	0	0	0	0	0	0	0	0	0	0	0	0	0
-93.6	0	0	0	0	0			-93.6	0	0	0	0	0	0	0	0	0	0	0	0	0	0	0	0	0	0	0	0	0	0	0	0	0	0	0	0	0	0	0	0	0	0	0	0	0	0	0	0	0
-93.4	0	0	0	0	0			-93.4	0	0	0	0	0	0	0	0	0	0	0	0	0	0	0	0	0	0	0	0	0	0	0	0	0	0	0	0	0	0	0	0	0	0	0	0	0	0	0	0	0
-93.2	0	0	0	0	0			-93.2	0	0	0	0	0	0	0	0	0	0	0	0	0	0	0	0	0	0	0	0	0	0	0	0	0	0	0	0	0	0	0	0	0	0	0	0	0	0	0	0	0
-93	0	0	0	0	0			-93	0	0	0	0	0	0	0	0	0	0	0	0	0	0	0	0	0	0	0	0	0	0	0	0	0	0	0	0	0	0	0	0	0	0	0	0	0	0	0	0	0
-92.8	0	0	0	0	0			-92.8	0	0	0	0	0	0	0	0	0	0	0	0	0	0	0	0	0	0	0	0	0	0	0	0	0	0	0	0	0	0	0	0	0	0	0	0	0	0	0	0	0
-92.6	0	0	0	0	0			-92.6	0	0	0	0	0	0	0	0	0	0	0	0	0	0	0	0	0	0	0	0	0	0	0	0	0	0	0	0	0	0	0	0	0	0	0	0	0	0	0	0	0
-92.4	0	0	0	0	0			-92.4	0	0	0	0	0	0	0	0	0	0	0	0	0	0	0	0	0	0	0	0	0	0	0	0	0	0	0	0	0	0	0	0	0	0	0	0	0	0	0	0	0
-92.2	0	0	0	0	0			-92.2	0	0	0	0	0	0	0	0	0	0	0	0	0	0	0	0	0	0	0	0	0	0	0	0	0	0	0	0	0	0	0	0	0	0	0	0	0	0	0	0	0
-92	0	0	0	0	0			-92	0	0	0	0	0	0	0	0	0	0	0	0	0	0	0	0	0	0	0	0	0	0	0	0	0	0	0	0	0	0	0	0	0	0	0	0	0	0	0	0	0
-91.8	0	0	0	0	0			-91.8	0	0	0	0	0	0	0	0	0	0	0	0	0	0	0	0	0	0	0	0	0	0	0	0	0	0	0	0	0	0	0	0	0	0	0	0	0	0	0	0	0
-91.6	0	0	0	0	0			-91.6	0	0	0	0	0	0	0	0	0	0	0	0	0	0	0	0	0	0	0	0	0	0	0	0	0	0	0	0	0	0	0	0	0	0	0	0	0	0	0	0	0
-91.4	0	0	0	0	0			-91.4	0	0	0	0	0	0	0	0	0	0	0	0	0	0	0	0	0	0	0	0	0	0	0	0	0	0	0	0	0	0	0	0	0	0	0	0	0	0	0	0	0
-91.2	0	0	0	0	0			-91.2	0	0	0	0	0	0	0	0	0	0	0	0	0	0	0	0	0	0	0	0	0	0	0	0	0	0	0	0	0	0	0	0	0	0	0	0	0	0	0	0	0
-91	0	0	0	0	0			-91	0	0	0	0	0	0	0	0	0	0	0	0	0	0	0	0	0	0	0	0	0	0	0	0	0	0	0	0	0	0	0	0	0	0	0	0	0	0	0	0	0
-90.8	0	0	0	0	0			-90.8	0	0	0	0	0	0	0	0	0	0	0	0	0	0	0	0	0	0	0	0	0	0	0	0	0	0	0	0	0	0	0	0	0	0	0	0	0	0	0	0	0
-90.6	0	0	0	0	0			-90.6	0	0	0	0	0	0	0	0	0	0	0	0	0	0	0	0	0	0	0	0	0	0	0	0	0	0	0	0	0	0	0	0	0	0	0	0	0	0	0	0	0
-90.4	0	0	0	0	0			-90.4	0	0	0	0	0	0	0	0	0	0	0	0	0	0	0	0	0	0	0	0	0	0	0	0	0	0	0	0	0	0	0	0	0	0	0	0	0	0	0	0	0
-90.2	0	0	0	0	0			-90.2	0	0	0	0	0	0	0	0	0	0	0	0	0	0	0	0	0	0	0	0	0	0	0	0	0	0	0	0	0	0	0	0	0	0	0	0	0	0	0	0	0
-90	0	0	0	0	0			-90	0	0	0	0	0	0	0	0	0	0	0	0	0	0	0	0	0	0	0	0	0	0	0	0	0	0	0	0	0	0	0	0	0	0	0	0	0	0	0	0	0
-89.8	0	0	0	0	0			-89.8	0	0	0	0	0	0	0	0	0	0	0	0	0	0	0	0	0	0	0	0	0	0	0	0	0	0	0	0	0	0	0	0	0	0	0	0	0	0	0	0	0
-89.6	0	0	0	0	0			-89.6	0	0	0	0	0	0	0	0	0	0	0	0	0	0	0	0	0	0	0	0	0	0	0	0	0	0	0	0	0	0	0	0	0	0	0	0	0	0	0	0	0
-89.4	0	0	0	0	0			-89.4	0	0	0	0	0	0	0	0	0	0	0	0	0	0	0	0	0	0	0	0	0	0	0	0	0	0	0	0	0	0	0	0	0	0	0	0	0	0	0	0	0
-89.2	0	0	0	0	0			-89.2	0	0	0	0	0	0	0	0	0	0	0	0	0	0	0	0	0	0	0	0	0	0	0	0	0	0	0	0	0	0	0	0	0	0	0	0	0	0	0	0	0
-89	0	0	0	0	0			-89	0	0	0	0	0	0	0	0	0	0	0	0	0	0	0	0	0	0	0	0	0	0	0	0	0	0	0	0	0	0	0	0	0	0	0	0	0	0	0	0	0
-88.8	0	0	0	0	0			-88.8	0	0	0	0	0	0	0	0	0	0	0	0	0	0	0	0	0	0	0	0	0	0	0	0	0	0	0	0	0	0	0	0	0	0	0	0	0	0	0	0	0
-88.6	0	0	0	0	0			-88.6	0	0	0	0	0	0	0	0	0	0	0	0	0	0	0	0	0	0	0	0	0	0	0	0	0	0	0	0	0	0	0	0	0	0	0	0	0	0	0	0	0
-88.4	0	0	0	0	0			-88.4	0	0	0	0	0	0	0	0	0	0	0	0	0	0	0	0	0	0	0	0	0	0	0	0	0	0	0	0	0	0	0	0	0	0	0	0	0	0	0	0	0
-88.2	0	0	0	0	0			-88.2	0	0	0	0	0	0	0	0	0	0	0	0	0	0	0	0	0	0	0	0	0	0	0	0	0	0	0	0	0	0	0	0	0	0	0	0	0	0	0	0	0
-88	0	0	0	0	0			-88	0	0	0	0	0	0	0	0	0	0	0	0	0	0	0	0	0	0	0	0	0	0	0	0	0	0	0	0	0	0	0	0	0	0	0	0	0	0	0	0	0
-87.8	0	0	0	0	0			-87.8	0	0	0	0	0	0	0	0	0	0	0	0	0	0	0	0	0	0	0	0	0	0	0	0	0	0	0	0	0	0	0	0	0	0	0	0	0	0	0	0	0
-87.6	0	0	0	0	0			-87.6	0	0	0	0	0	0	0	0	0	0	0	0	0	0	0	0	0	0	0	0	0	0	0	0	0	0	0	0	0	0	0	0	0	0	0	0	0	0	0	0	0
-87.4	0	0	0	0	0			-87.4	0	0	0	0	0	0	0	0	0	0	0	0	0	0	0	0	0	0	0	0	0	0	0	0	0	0	0	0	0	0	0	0	0	0	0	0	0	0	0	0	0
-87.2	0	0	0	0	0			-87.2	0	0	0	0	0	0	0	0	0	0	0	0	0	0	0	0	0	0	0	0	0	0	0	0	0	0	0	0	0	0	0	0	0	0	0	0	0	0	0	0	0
-87	0	0	0	0	0			-87	0	0	0	0	0	0	0	0	0	0	0	0	0	0	0	0	0	0	0	0	0	0	0	0	0	0	0	0	0	0	0	0	0	0	0	0	0	0	0	0	0
-86.8	0	0	0	0	0			-86.8	0	0	0	0	0	0	0	0	0	0	0	0	0	0	0	0	0	0	0	0	0	0	0	0	0	0	0	0	0	0	0	0	0	0	0	0	0	0	0	0	0
-86.6	0	0	0	0	0			-86.6	0	0	0	0	0	0	0	0	0	0	0	0	0	0	0	0	0	0	0	0	0	0	0	0	0	0	0	0	0	0	0	0	0	0	0	0	0	0	0	0	0
-86.4	0	0	0	0	0			-86.4	0	0	0	0	0	0	0	0	0	0	0	0	0	0	0	0	0	0	0	0	0	0	0	0	0	0	0	0	0	0	0	0	0	0	0	0	0	0	0	0	0
-86.2	0	0	0	0	0			-86.2	0	0	0	0	0	0	0	0	0	0	0	0	0	0	0	0	0	0	0	0	0	0	0	0	0	0	0	0	0	0	0	0	0	0	0	0	0	0	0	0	0
-86	0	0	0	0	0			-86	0	0	0	0	0	0	0	0	0	0	0	0	0	0	0	0	0	0	0	0	0	0	0	0	0	0	0	0	0	0	0	0	0	0	0	0	0	0	0	0	0
-85.8	0	0	0	0	0			-85.8	0	0	0	0	0	0	0	0	0	0	0	0	0	0	0	0	0	0	0	0	0	0	0	0	0	0	0	0	0	0	0	0	0	0	0	0	0	0	0	0	0
-85.6	0	0	0	0	0			-85.6	0	0	0	0	0	0	0	0	0	0	0	0	0	0	0	0	0	0	0	0	0	0	0	0	0	0	0	0	0	0	0	0	0	0	0	0	0	0	0	0	0
-85.4	0	0	0	0	0			-85.4	0	0	0	0	0	0	0	0	0	0	0	0	0	0	0	0	0	0	0	0	0	0	0	0	0	0	0	0	0	0	0	0	0	0	0	0	0	0	0	0	0
-85.2	0	0	0	0	0			-85.2	0	0	0	0	0	0	0	0	0	0	0	0	0	0	0	0	0	0	0	0	0	0	0	0	0	0	0	0	0	0	0	0	0	0	0	0	0	0	0	0	0
-85	0	0	0	0	0			-85	0	0	0	0	0	0	0	0	0	0	0	0	0	0	0	0	0	0	0	0	0	0	0	0	0	0	0	0	0	0	0	0	0	0	0	0	0	0	0	0	0
-84.8	0	0	0	0	0			-84.8	0	0	0	0	0	0	0	0	0	0	0	0	0	0	0	0	0	0	0	0	0	0	0	0	0	0	0	0	0	0	0	0	0	0	0	0	0	0	0	0	0
-84.6	0	0	0	0	0			-84.6	0	0	0	0	0	0	0	0	0	0	0	0	0	0	0	0	0	0	0	0	0	0	0	0	0	0	0	0	0	0	0	0	0	0	0	0	0	0	0	0	0
-84.4	0	0	0	0	0			-84.4	0	0	0	0	0	0	0	0	0	0	0	0	0	0	0	0	0	0	0	0	0	0	0	0	0	0	0	0	0	0	0	0	0	0	0	0	0	0	0	0	0
-84.2	0	0	0	0	0			-84.2	0	0	0	0	0	0	0	0	0	0	0	0	0	0	0	0	0	0	0	0	0	0	0	0	0	0	0	0	0	0	0	0	0	0	0	0	0	0	0	0	0
-84	0	0	0	0	0			-84	0	0	0	0	0	0	0	0	0	0	0	0	0	0	0	0	0	0	0	0	0	0	0	0	0	0	0	0	0	0	0	0	0	0	0	0	0	0	0	0	0
-83.8	0	0	0	0	0			-83.8	0	0	0	0	0	0	0	0	0	0	0	0	0	0	0	0	0	0	0	0	0	0	0	0	0	0	0	0	0	0	0	0	0	0	0	0	0	0	0	0	0
-83.6	0	0	0	0	0			-83.6	0	0	0	0	0	0	0	0	0	0	0	0	0	0	0	0	0	0	0	0	0	0	0	0	0	0	0	0	0	0	0	0	0	0	0	0	0	0	0	0	0
-83.4	0	0	0	0	0			-83.4	0	0	0	0	0	0	0	0	0	0	0	0	0	0	0	0	0	0	0	0	0	0	0	0	0	0	0	0	0	0	0	0	0	0	0	0	0	0	0	0	0
-83.2	0	0	0	0	0			-83.2	0	0	0	0	0	0	0	0	0	0	0	0	0	0	0	0	0	0	0	0	0	0	0	0	0	0	0	0	0	0	0	0	0	0	0	0	0	0	0	0	0
-83	0	0	0	0	0			-83	0	0	0	0	0	0	0	0	0	0	0	0	0	0	0	0	0	0	0	0	0	0	0	0	0	0	0	0	0	0	0	0	0	0	0	0	0	0	0	0	0
-82.8	0	0	0	0	0			-82.8	0	0	0	0	0	0	0	0	0	0	0	0	0	0	0	0	0	0	0	0	0	0	0	0	0	0	0	0	0	0	0	0	0	0	0	0	0	0	0	0	0
-82.6	0	0	0	0	0			-82.6	0	0	0	0	0	0	0	0	0	0	0	0	0	0	0	0	0	0	0	0	0	0	0	0	0	0	0	0	0	0	0	0	0	0	0	0	0	0	0	0	0
-82.4	0	0	0	0	0			-82.4	0	0	0	0	0	0	0	0	0	0	0	0	0	0	0	0	0	0	0	0	0	0	0	0	0	0	0	0	0	0	0	0	0	0	0	0	0	0	0	0	0
-82.2	0	0	0	0	0			-82.2	0	0	0	0	0	0	0	0	0	0	0	0	0	0	0	0	0	0	0	0	0	0	0	0	0	0	0	0	0	0	0	0	0	0	0	0	0	0	0	0	0
-82	0	0	0	0	0			-82	0	0	0	0	0	0	0	0	0	0	0	0	0	0	0	0	0	0	0	0	0	0	0	0	0	0	0	0	0	0	0	0	0	0	0	0	0	0	0	0	0
-81.8	0	0	0	0	0			-81.8	0	0	0	0	0	0	0	0	0	0	0	0	0	0	0	0	0	0	0	0	0	0	0	0	0	0	0	0	0	0	0	0	0	0	0	0	0	0	0	0	0
-81.6	0	0	0	0	0			-81.6	0	0	0	0	0	0	0	0	0	0	0	0	0	0	0	0	0	0	0	0	0	0	0	0	0	0	0	0	0	0	0	0	0	0	0	0	0	0	0	0	0
-81.4	0	0	0	0	0			-81.4	0	0	0	0	0	0	0	0	0	0	0	0	0	0	0	0	0	0	0	0	0	0	0	0	0	0	0	0	0	0	0	0	0	0	0	0	0	0	0	0	0
-81.2	0	0	0	0	0			-81.2	0	0	0	0	0	0	0	0	0	0	0	0	0	0	0	0	0	0	0	0	0	0	0	0	0	0	0	0	0	0	0	0	0	0	0	0	0	0	0	0	0
-81	0	0	0	0	0			-81	0	0	0	0	0	0	0	0	0	0	0	0	0	0	0	0	0	0	0	0	0	0	0	0	0	0	0	0	0	0	0	0	0	0	0	0	0	0	0	0	0
-80.8	0	0	0	0	0			-80.8	0	0	0	0	0	0	0	0	0	0	0	0	0	0	0	0	0	0	0	0	0	0	0	0	0	0	0	0	0	0	0	0	0	0	0	0	0	0	0	0	0
-80.6	0	0	0	0	0			-80.6	0	0	0	0	0	0	0	0	0	0	0	0	0	0	0	0	0	0	0	0	0	0	0	0	0	0	0	0	0	0	0	0	0	0	0	0	0	0	0	0	0
-80.4	0	0	0	0	0			-80.4	0	0	0	0	0	0	0	0	0	0	0	0	0	0	0	0	0	0	0	0	0	0	0	0	0	0	0	0	0	0	0	0	0	0	0	0	0	0	0	0	0
-80.2	0	0	0	0	0			-80.2	0	0	0	0	0	0	0	0	0	0	0	0	0	0	0	0	0	0	0	0	0	0	0	0	0	0	0	0	0	0	0	0	0	0	0	0	0	0	0	0	0
-80	0	0	0	0	0			-80	0	0	0	0	0	0	0	0	0	0	0	0	0	0	0	0	0	0	0	0	0	0	0	0	0	0	0	0	0	0	0	0	0	0	0	0	0	0	0	0	0
-79.8	0	0	0	0	0			-79.8	0	0	0	0	0	0	0	0	0	0	0	0	0	0	0	0	0	0	0	0	0	0	0	0	0	0	0	0	0	0	0	0	0	0	0	0	0	0	0	0	0
-79.6	0	0	0	0	0			-79.6	0	0	0	0	0	0	0	0	0	0	0	0	0	0	0	0	0	0	0	0	0	0	0	0	0	0	0	0	0	0	0	0	0	0	0	0	0	0	0	0	0
-79.4	0	0	0	0	0			-79.4	0	0	0	0	0	0	0	0	0	0	0	0	0	0	0	0	0	0	0	0	0	0	0	0	0	0	0	0	0	0	0	0	0	0	0	0	0	0	0	0	0
-79.2	0	0	0	0	0			-79.2	0	0	0	0	0	0	0	0	0	0	0	0	0	0	0	0	0	0	0	0	0	0	0	0	0	0	0	0	0	0	0	0	0	0	0	0	0	0	0	0	0
-79	0	0	0	0	0			-79	0	0	0	0	0	0	0	0	0	0	0	0	0	0	0	0	0	0	0	0	0	0	0	0	0	0	0	0	0	0	0	0	0	0	0	0	0	0	0	0	0
-78.8	0	0	0	0	0			-78.8	0	0	0	0	0	0	0	0	0	0	0	0	0	0	0	0	0	0	0	0	0	0	0	0	0	0	0	0	0	0	0	0	0	0	0	0	0	0	0	0	0
-78.6	0	0	0	0	0			-78.6	0	0	0	0	0	0	0	0	0	0	0	0	0	0	0	0	0	0	0	0	0	0	0	0	0	0	0	0	0	0	0	0	0	0	0	0	0	0	0	0	0
-78.4	0	0	0	0	0			-78.4	0	0	0	0	0	0	0	0	0	0	0	0	0	0	0	0	0	0	0	0	0	0	0	0	0	0	0	0	0	0	0	0	0	0	0	0	0	0	0	0	0
-78.2	0	0	0	0	0			-78.2	0	0	0	0	0	0	0	0	0	0	0	0	0	0	0	0	0	0	0	0	0	0	0	0	0	0	0	0	0	0	0	0	0	0	0	0	0	0	0	0	0
-78	0	0	0	0	0			-78	0	0	0	0	0	0	0	0	0	0	0	0	0	0	0	0	0	0	0	0	0	0	0	0	0	0	0	0	0	0	0	0	0	0	0	0	0	0	0	0	0
-77.8	0	0	0	0	0			-77.8	0	0	0	0	0	0	0	0	0	0	0	0	0	0	0	0	0	0	0	0	0	0	0	0	0	0	0	0	0	0	0	0	0	0	0	0	0	0	0	0	0
-77.6	0	0	0	0	0			-77.6	0	0	0	0	0	0	0	0	0	0	0	0	0	0	0	0	0	0	0	0	0	0	0	0	0	0	0	0	0	0	0	0	0	0	0	0	0	0	0	0	0
-77.4	0	0	0	0	0			-77.4	0	0	0	0	0	0	0	0	0	0	0	0	0	0	0	0	0	0	0	0	0	0	0	0	0	0	0	0	0	0	0	0	0	0	0	0	0	0	0	0	0
-77.2	0	0	0	0	0			-77.2	0	0	0	0	0	0	0	0	0	0	0	0	0	0	0	0	0	0	0	0	0	0	0	0	0	0	0	0	0	0	0	0	0	0	0	0	0	0	0	0	0
-77	0	0	0	0	0			-77	0	0	0	0	0	0	0	0	0	0	0	0	0	0	0	0	0	0	0	0	0	0	0	0	0	0	0	0	0	0	0	0	0	0	0	0	0	0	0	0	0
-76.8	0	0	0	0	0			-76.8	0	0	0	0	0	0	0	0	0	0	0	0	0	0	0	0	0	0	0	0	0	0	0	0	0	0	0	0	0	0	0	0	0	0	0	0	0	0	0	0	0
-76.6	0	0	0	0	0			-76.6	0	0	0	0	0	0	0	0	0	0	0	0	0	0	0	0	0	0	0	0	0	0	0	0	0	0	0	0	0	0	0	0	0	0	0	0	0	0	0	0	0
-76.4	0	0	0	0	0			-76.4	0	0	0	0	0	0	0	0	0	0	0	0	0	0	0	0	0	0	0	0	0	0	0	0	0	0	0	0	0	0	0	0	0	0	0	0	0	0	0	0	0
-76.2	0	0	0	0	0			-76.2	0	0	0	0	0	0	0	0	0	0	0	0	0	0	0	0	0	0	0	0	0	0	0	0	0	0	0	0	0	0	0	0	0	0	0	0	0	0	0	0	0
-76	0	0	0	0	0			-76	0	0	0	0	0	0	0	0	0	0	0	0	0	0	0	0	0	0	0	0	0	0	0	0	0	0	0	0	0	0	0	0	0	0	0	0	0	0	0	0	0
-75.8	0	0	0	0	0			-75.8	0	0	0	0	0	0	0	0	0	0	0	0	0	0	0	0	0	0	0	0	0	0	0	0	0	0	0	0	0	0	0	0	0	0	0	0	0	0	0	0	0
-75.6	0	0	0	0	0			-75.6	0	0	0	0	0	0	0	0	0	0	0	0	0	0	0	0	0	0	0	0	0	0	0	0	0	0	0	0	0	0	0	0	0	0	0	0	0	0	0	0	0
-75.4	0	0	0	0	0			-75.4	0	0	0	0	0	0	0	0	0	0	0	0	0	0	0	0	0	0	0	0	0	0	0	0	0	0	0	0	0	0	0	0	0	0	0	0	0	0	0	0	0
-75.2	0	0	0	0	0			-75.2	0	0	0	0	0	0	0	0	0	0	0	0	0	0	0	0	0	0	0	0	0	0	0	0	0	0	0	0	0	0	0	0	0	0	0	0	0	0	0	0	0
-75	0	0	0	0	0			-75	0	0	0	0	0	0	0	0	0	0	0	0	0	0	0	0	0	0	0	0	0	0	0	0	0	0	0	0	0	0	0	0	0	0	0	0	0	0	0	0	0
-74.8	0	0	0	0	0			-74.8	0	0	0	0	0	0	0	0	0	0	0	0	0	0	0	0	0	0	0	0	0	0	0	0	0	0	0	0	0	0	0	0	0	0	0	0	0	0	0	0	0
-74.6	0	0	0	0	0			-74.6	0	0	0	0	0	0	0	0	0	0	0	0	0	0	0	0	0	0	0	0	0	0	0	0	0	0	0	0	0	0	0	0	0	0	0	0	0	0	0	0	0
-74.4	0	0	0	0	0			-74.4	0	0	0	0	0	0	0	0	0	0	0	0	0	0	0	0	0	0	0	0	0	0	0	0	0	0	0	0	0	0	0	0	0	0	0	0	0	0	0	0	0
-74.2	0	0	0	0	0			-74.2	0	0	0	0	0	0	0	0	0	0	0	0	0	0	0	0	0	0	0	0	0	0	0	0	0	0	0	0	0	0	0	0	0	0	0	0	0	0	0	0	0
-74	0	0	0	0	0			-74	0	0	0	0	0	0	0	0	0	0	0	0	0	0	0	0	0	0	0	0	0	0	0	0	0	0	0	0	0	0	0	0	0	0	0	0	0	0	0	0	0
-73.8	0	0	0	0	0			-73.8	0	0	0	0	0	0	0	0	0	0	0	0	0	0	0	0	0	0	0	0	0	0	0	0	0	0	0	0	0	0	0	0	0	0	0	0	0	0	0	0	0
-73.6	0	0	0	0	0			-73.6	0	0	0	0	0	0	0	0	0	0	0	0	0	0	0	0	0	0	0	0	0	0	0	0	0	0	0	0	0	0	0	0	0	0	0	0	0	0	0	0	0
-73.4	0	0	0	0	0			-73.4	0	0	0	0	0	0	0	0	0	0	0	0	0	0	0	0	0	0	0	0	0	0	0	0	0	0	0	0	0	0	0	0	0	0	0	0	0	0	0	0	0
-73.2	0	0	0	0	0			-73.2	0	0	0	0	0	0	0	0	0	0	0	0	0	0	0	0	0	0	0	0	0	0	0	0	0	0	0	0	0	0	0	0	0	0	0	0	0	0	0	0	0
-73	0	0	0	0	0			-73	0	0	0	0	0	0	0	0	0	0	0	0	0	0	0	0	0	0	0	0	0	0	0	0	0	0	0	0	0	0	0	0	0	0	0	0	0	0	0	0	0
-72.8	0	0	0	0	0			-72.8	0	0	0	0	0	0	0	0	0	0	0	0	0	0	0	0	0	0	0	0	0	0	0	0	0	0	0	0	0	0	0	0	0	0	0	0	0	0	0	0	0
-72.6	0	0	0	0	0			-72.6	0	0	0	0	0	0	0	0	0	0	0	0	0	0	0	0	0	0	0	0	0	0	0	0	0	0	0	0	0	0	0	0	0	0	0	0	0	0	0	0	0
-72.4	0	0	0	0	0			-72.4	0	0	0	0	0	0	0	0	0	0	0	0	0	0	0	0	0	0	0	0	0	0	0	0	0	0	0	0	0	0	0	0	0	0	0	0	0	0	0	0	0
-72.2	0	0	0	0	0			-72.2	0	0	0	0	0	0	0	0	0	0	0	0	0	0	0	0	0	0	0	0	0	0	0	0	0	0	0	0	0	0	0	0	0	0	0	0	0	0	0	0	0
-72	0	0	0	0	0			-72	0	0	0	0	0	0	0	0	0	0	0	0	0	0	0	0	0	0	0	0	0	0	0	0	0	0	0	0	0	0	0	0	0	0	0	0	0	0	0	0	0
-71.8	0	0	0	0	0			-71.8	0	0	0	0	0	0	0	0	0	0	0	0	0	0	0	0	0	0	0	0	0	0	0	0	0	0	0	0	0	0	0	0	0	0	0	0	0	0	0	0	0
-71.6	0	0	0	0	0			-71.6	0	0	0	0	0	0	0	0	0	0	0	0	0	0	0	0	0	0	0	0	0	0	0	0	0	0	0	0	0	0	0	0	0	0	0	0	0	0	0	0	0
-71.4	0	0	0	0	0			-71.4	0	0	0	0	0	0	0	0	0	0	0	0	0	0	0	0	0	0	0	0	0	0	0	0	0	0	0	0	0	0	0	0	0	0	0	0	0	0	0	0	0
-71.2	0	0	0	0	0			-71.2	0	0	0	0	0	0	0	0	0	0	0	0	0	0	0	0	0	0	0	0	0	0	0	0	0	0	0	0	0	0	0	0	0	0	0	0	0	0	0	0	0
-71	0	0	0	0	0			-71	0	0	0	0	0	0	0	0	0	0	0	0	0	0	0	0	0	0	0	0	0	0	0	0	0	0	0	0	0	0	0	0	0	0	0	0	0	0	0	0	0
-70.8	0	0	0	0	0			-70.8	0	0	0	0	0	0	0	0	0	0	0	0	0	0	0	0	0	0	0	0	0	0	0	0	0	0	0	0	0	0	0	0	0	0	0	0	0	0	0	0	0
-70.6	0	0	0	0	0			-70.6	0	0	0	0	0	0	0	0	0	0	0	0	0	0	0	0	0	0	0	0	0	0	0	0	0	0	0	0	0	0	0	0	0	0	0	0	0	0	0	0	0
-70.4	0	0	0	0	0			-70.4	0	0	0	0	0	0	0	0	0	0	0	0	0	0	0	0	0	0	0	0	0	0	0	0	0	0	0	0	0	0	0	0	0	0	0	0	0	0	0	0	0
-70.2	0	0	0	0	0			-70.2	0	0	0	0	0	0	0	0	0	0	0	0	0	0	0	0	0	0	0	0	0	0	0	0	0	0	0	0	0	0	0	0	0	0	0	0	0	0	0	0	0
-70	0	0	0	0	0			-70	0	0	0	0	0	0	0	0	0	0	0	0	0	0	0	0	0	0	0	0	0	0	0	0	0	0	0	0	0	0	0	0	0	0	0	0	0	0	0	0	0
-69.8	0	0	0	0	0			-69.8	0	0	0	0	0	0	0	0	0	0	0	0	0	0	0	0	0	0	0	0	0	0	0	0	0	0	0	0	0	0	0	0	0	0	0	0	0	0	0	0	0
-69.6	0	0	0	0	0			-69.6	0	0	0	0	0	0	0	0	0	0	0	0	0	0	0	0	0	0	0	0	0	0	0	0	0	0	0	0	0	0	0	0	0	0	0	0	0	0	0	0	0
-69.4	0	0	0	0	0			-69.4	0	0	0	0	0	0	0	0	0	0	0	0	0	0	0	0	0	0	0	0	0	0	0	0	0	0	0	0	0	0	0	0	0	0	0	0	0	0	0	0	0
-69.2	0	0	0	0	0			-69.2	0	0	0	0	0	0	0	0	0	0	0	0	0	0	0	0	0	0	0	0	0	0	0	0	0	0	0	0	0	0	0	0	0	0	0	0	0	0	0	0	0
-69	0	0	0	0	0			-69	0	0	0	0	0	0	0	0	0	0	0	0	0	0	0	0	0	0	0	0	0	0	0	0	0	0	0	0	0	0	0	0	0	0	0	0	0	0	0	0	0
-68.8	0	0	0	0	0			-68.8	0	0	0	0	0	0	0	0	0	0	0	0	0	0	0	0	0	0	0	0	0	0	0	0	0	0	0	0	0	0	0	0	0	0	0	0	0	0	0	0	0
-68.6	0	0	0	0	0			-68.6	0	0	0	0	0	0	0	0	0	0	0	0	0	0	0	0	0	0	0	0	0	0	0	0	0	0	0	0	0	0	0	0	0	0	0	0	0	0	0	0	0
-68.4	0	0	0	0	0			-68.4	0	0	0	0	0	0	0	0	0	0	0	0	0	0	0	0	0	0	0	0	0	0	0	0	0	0	0	0	0	0	0	0	0	0	0	0	0	0	0	0	0
-68.2	0	0	0	0	0			-68.2	0	0	0	0	0	0	0	0	0	0	0	0	0	0	0	0	0	0	0	0	0	0	0	0	0	0	0	0	0	0	0	0	0	0	0	0	0	0	0	0	0
-68	0	0	0	0	0			-68	0	0	0	0	0	0	0	0	0	0	0	0	0	0	0	0	0	0	0	0	0	0	0	0	0	0	0	0	0	0	0	0	0	0	0	0	0	0	0	0	0
-67.8	0	0	0	0	0			-67.8	0	0	0	0	0	0	0	0	0	0	0	0	0	0	0	0	0	0	0	0	0	0	0	0	0	0	0	0	0	0	0	0	0	0	0	0	0	0	0	0	0
-67.6	0	0	0	0	0			-67.6	0	0	0	0	0	0	0	0	0	0	0	0	0	0	0	0	0	0	0	0	0	0	0	0	0	0	0	0	0	0	0	0	0	0	0	0	0	0	0	0	0
-67.4	0	0	0	0	0			-67.4	0	0	0	0	0	0	0	0	0	0	0	0	0	0	0	0	0	0	0	0	0	0	0	0	0	0	0	0	0	0	0	0	0	0	0	0	0	0	0	0	0
-67.2	0	0	0	0	0			-67.2	0	0	0	0	0	0	0	0	0	0	0	0	0	0	0	0	0	0	0	0	0	0	0	0	0	0	0	0	0	0	0	0	0	0	0	0	0	0	0	0	0
-67	0	0	0	0	0			-67	0	0	0	0	0	0	0	0	0	0	0	0	0	0	0	0	0	0	0	0	0	0	0	0	0	0	0	0	0	0	0	0	0	0	0	0	0	0	0	0	0
-66.8	0	0	0	0	0			-66.8	0	0	0	0	0	0	0	0	0	0	0	0	0	0	0	0	0	0	0	0	0	0	0	0	0	0	0	0	0	0	0	0	0	0	0	0	0	0	0	0	0
-66.6	0	0	0	0	0			-66.6	0	0	0	0	0	0	0	0	0	0	0	0	0	0	0	0	0	0	0	0	0	0	0	0	0	0	0	0	0	0	0	0	0	0	0	0	0	0	0	0	0
-66.4	0	0	0	0	0			-66.4	0	0	0	0	0	0	0	0	0	0	0	0	0	0	0	0	0	0	0	0	0	0	0	0	0	0	0	0	0	0	0	0	0	0	0	0	0	0	0	0	0
-66.2	0	0	0	0	0			-66.2	0	0	0	0	0	0	0	0	0	0	0	0	0	0	0	0	0	0	0	0	0	0	0	0	0	0	0	0	0	0	0	0	0	0	0	0	0	0	0	0	0
-66	0	0	0	0	0			-66	0	0	0	0	0	0	0	0	0	0	0	0	0	0	0	0	0	0	0	0	0	0	0	0	0	0	0	0	0	0	0	0	0	0	0	0	0	0	0	0	0
-65.8	0	0	0	0	0			-65.8	0	0	0	0	0	0	0	0	0	0	0	0	0	0	0	0	0	0	0	0	0	0	0	0	0	0	0	0	0	0	0	0	0	0	0	0	0	0	0	0	0
-65.6	0	0	0	0	0			-65.6	0	0	0	0	0	0	0	0	0	0	0	0	0	0	0	0	0	0	0	0	0	0	0	0	0	0	0	0	0	0	0	0	0	0	0	0	0	0	0	0	0
-65.4	0	0	0	0	0			-65.4	0	0	0	0	0	0	0	0	0	0	0	0	0	0	0	0	0	0	0	0	0	0	0	0	0	0	0	0	0	0	0	0	0	0	0	0	0	0	0	0	0
-65.2	0	0	0	0	0			-65.2	0	0	0	0	0	0	0	0	0	0	0	0	0	0	0	0	0	0	0	0	0	0	0	0	0	0	0	0	0	0	0	0	0	0	0	0	0	0	0	0	0
-65	0	0	0	0	0			-65	0	0	0	0	0	0	0	0	0	0	0	0	0	0	0	0	0	0	0	0	0	0	0	0	0	0	0	0	0	0	0	0	0	0	0	0	0	0	0	0	0
-64.8	0	0	0	0	0			-64.8	0	0	0	0	0	0	0	0	0	0	0	0	0	0	0	0	0	0	0	0	0	0	0	0	0	0	0	0	0	0	0	0	0	0	0	0	0	0	0	0	0
-64.6	0	0	0	0	0			-64.6	0	0	0	0	0	0	0	0	0	0	0	0	0	0	0	0	0	0	0	0	0	0	0	0	0	0	0	0	0	0	0	0	0	0	0	0	0	0	0	0	0
-64.4	0	0	0	0	0			-64.4	0	0	0	0	0	0	0	0	0	0	0	0	0	0	0	0	0	0	0	0	0	0	0	0	0	0	0	0	0	0	0	0	0	0	0	0	0	0	0	0	0
-64.2	0	0	0	0	0			-64.2	0	0	0	0	0	0	0	0	0	0	0	0	0	0	0	0	0	0	0	0	0	0	0	0	0	0	0	0	0	0	0	0	0	0	0	0	0	0	0	0	0
-64	0	0	0	0	0			-64	0	0	0	0	0	0	0	0	0	0	0	0	0	0	0	0	0	0	0	0	0	0	0	0	0	0	0	0	0	0	0	0	0	0	0	0	0	0	0	0	0
-63.8	0	0	0	0	0			-63.8	0	0	0	0	0	0	0	0	0	0	0	0	0	0	0	0	0	0	0	0	0	0	0	0	0	0	0	0	0	0	0	0	0	0	0	0	0	0	0	0	0
-63.6	0	0	0	0	0			-63.6	0	0	0	0	0	0	0	0	0	0	0	0	0	0	0	0	0	0	0	0	0	0	0	0	0	0	0	0	0	0	0	0	0	0	0	0	0	0	0	0	0
-63.4	0	0	0	0	0			-63.4	0	0	0	0	0	0	0	0	0	0	0	0	0	0	0	0	0	0	0	0	0	0	0	0	0	0	0	0	0	0	0	0	0	0	0	0	0	0	0	0	0
-63.2	0	0	0	0	0			-63.2	0	0	0	0	0	0	0	0	0	0	0	0	0	0	0	0	0	0	0	0	0	0	0	0	0	0	0	0	0	0	0	0	0	0	0	0	0	0	0	0	0
-63	0	0	0	0	0			-63	0	0	0	0	0	0	0	0	0	0	0	0	0	0	0	0	0	0	0	0	0	0	0	0	0	0	0	0	0	0	0	0	0	0	0	0	0	0	0	0	0
-62.8	0	0	0	0	0			-62.8	0	0	0	0	0	0	0	0	0	0	0	0	0	0	0	0	0	0	0	0	0	0	0	0	0	0	0	0	0	0	0	0	0	0	0	0	0	0	0	0	0
-62.6	0	0	0	0	0			-62.6	0	0	0	0	0	0	0	0	0	0	0	0	0	0	0	0	0	0	0	0	0	0	0	0	0	0	0	0	0	0	0	0	0	0	0	0	0	0	0	0	0
-62.4	0	0	0	0	0			-62.4	0	0	0	0	0	0	0	0	0	0	0	0	0	0	0	0	0	0	0	0	0	0	0	0	0	0	0	0	0	0	0	0	0	0	0	0	0	0	0	0	0
-62.2	0	0	0	0	0			-62.2	0	0	0	0	0	0	0	0	0	0	0	0	0	0	0	0	0	0	0	0	0	0	0	0	0	0	0	0	0	0	0	0	0	0	0	0	0	0	0	0	0
-62	0	0	0	0	0			-62	0	0	0	0	0	0	0	0	0	0	0	0	0	0	0	0	0	0	0	0	0	0	0	0	0	0	0	0	0	0	0	0	0	0	0	0	0	0	0	0	0
-61.8	0	0	0	0	0			-61.8	0	0	0	0	0	0	0	0	0	0	0	0	0	0	0	0	0	0	0	0	0	0	0	0	0	0	0	0	0	0	0	0	0	0	0	0	0	0	0	0	0
-61.6	0	0	0	0	0			-61.6	0	0	0	0	0	0	0	0	0	0	0	0	0	0	0	0	0	0	0	0	0	0	0	0	0	0	0	0	0	0	0	0	0	0	0	0	0	0	0	0	0
-61.4	0	0	0	0	0			-61.4	0	0	0	0	0	0	0	0	0	0	0	0	0	0	0	0	0	0	0	0	0	0	0	0	0	0	0	0	0	0	0	0	0	0	0	0	0	0	0	0	0
-61.2	0	0	0	0	0			-61.2	0	0	0	0	0	0	0	0	0	0	0	0	0	0	0	0	0	0	0	0	0	0	0	0	0	0	0	0	0	0	0	0	0	0	0	0	0	0	0	0	0
-61	0	0	0	0	0			-61	0	0	0	0	0	0	0	0	0	0	0	0	0	0	0	0	0	0	0	0	0	0	0	0	0	0	0	0	0	0	0	0	0	0	0	0	0	0	0	0	0
-60.8	0	0	0	0	0			-60.8	0	0	0	0	0	0	0	0	0	0	0	0	0	0	0	0	0	0	0	0	0	0	0	0	0	0	0	0	0	0	0	0	0	0	0	0	0	0	0	0	0
-60.6	0	0	0	0	0			-60.6	0	0	0	0	0	0	0	0	0	0	0	0	0	0	0	0	0	0	0	0	0	0	0	0	0	0	0	0	0	0	0	0	0	0	0	0	0	0	0	0	0
-60.4	0	0	0	0	0			-60.4	0	0	0	0	0	0	0	0	0	0	0	0	0	0	0	0	0	0	0	0	0	0	0	0	0	0	0	0	0	0	0	0	0	0	0	0	0	0	0	0	0
-60.2	0	0	0	0	0			-60.2	0	0	0	0	0	0	0	0	0	0	0	0	0	0	0	0	0	0	0	0	0	0	0	0	0	0	0	0	0	0	0	0	0	0	0	0	0	0	0	0	0
-60	0	0	0	0	0			-60	0	0	0	0	0	0	0	0	0	0	0	0	0	0	0	0	0	0	0	0	0	0	0	0	0	0	0	0	0	0	0	0	0	0	0	0	0	0	0	0	0
-59.8	0	0	0	0	0			-59.8	0	0	0	0	0	0	0	0	0	0	0	0	0	0	0	0	0	0	0	0	0	0	0	0	0	0	0	0	0	0	0	0	0	0	0	0	0	0	0	0	0
-59.6	0	0	0	0	0			-59.6	0	0	0	0	0	0	0	0	0	0	0	0	0	0	0	0	0	0	0	0	0	0	0	0	0	0	0	0	0	0	0	0	0	0	0	0	0	0	0	0	0
-59.4	0	0	0	0	0			-59.4	0	0	0	0	0	0	0	0	0	0	0	0	0	0	0	0	0	0	0	0	0	0	0	0	0	0	0	0	0	0	0	0	0	0	0	0	0	0	0	0	0
-59.2	0	0	0	0	0			-59.2	0	0	0	0	0	0	0	0	0	0	0	0	0	0	0	0	0	0	0	0	0	0	0	0	0	0	0	0	0	0	0	0	0	0	0	0	0	0	0	0	0
-59	0	0	0	0	0			-59	0	0	0	0	0	0	0	0	0	0	0	0	0	0	0	0	0	0	0	0	0	0	0	0	0	0	0	0	0	0	0	0	0	0	0	0	0	0	0	0	0
-58.8	0	0	0	0	0			-58.8	0	0	0	0	0	0	0	0	0	0	0	0	0	0	0	0	0	0	0	0	0	0	0	0	0	0	0	0	0	0	0	0	0	0	0	0	0	0	0	0	0
-58.6	0	0	0	0	0			-58.6	0	0	0	0	0	0	0	0	0	0	0	0	0	0	0	0	0	0	0	0	0	0	0	0	0	0	0	0	0	0	0	0	0	0	0	0	0	0	0	0	0
-58.4	0	0	0	0	0			-58.4	0	0	0	0	0	0	0	0	0	0	0	0	0	0	0	0	0	0	0	0	0	0	0	0	0	0	0	0	0	0	0	0	0	0	0	0	0	0	0	0	0
-58.2	0	0	0	0	0			-58.2	0	0	0	0	0	0	0	0	0	0	0	0	0	0	0	0	0	0	0	0	0	0	0	0	0	0	0	0	0	0	0	0	0	0	0	0	0	0	0	0	0
-58	0	0	0	0	0			-58	0	0	0	0	0	0	0	0	0	0	0	0	0	0	0	0	0	0	0	0	0	0	0	0	0	0	0	0	0	0	0	0	0	0	0	0	0	0	0	0	0
-57.8	0	0	0	0	0			-57.8	0	0	0	0	0	0	0	0	0	0	0	0	0	0	0	0	0	0	0	0	0	0	0	0	0	0	0	0	0	0	0	0	0	0	0	0	0	0	0	0	0
-57.6	0	0	0	0	0			-57.6	0	0	0	0	0	0	0	0	0	0	0	0	0	0	0	0	0	0	0	0	0	0	0	0	0	0	0	0	0	0	0	0	0	0	0	0	0	0	0	0	0
-57.4	0	0	0	0	0			-57.4	0	0	0	0	0	0	0	0	0	0	0	0	0	0	0	0	0	0	0	0	0	0	0	0	0	0	0	0	0	0	0	0	0	0	0	0	0	0	0	0	0
-57.2	0	0	0	0	0			-57.2	0	0	0	0	0	0	0	0	0	0	0	0	0	0	0	0	0	0	0	0	0	0	0	0	0	0	0	0	0	0	0	0	0	0	0	0	0	0	0	0	0
-57	0	0	0	0	0			-57	0	0	0	0	0	0	0	0	0	0	0	0	0	0	0	0	0	0	0	0	0	0	0	0	0	0	0	0	0	0	0	0	0	0	0	0	0	0	0	0	0
-56.8	0	0	0	0	0			-56.8	0	0	0	0	0	0	0	0	0	0	0	0	0	0	0	0	0	0	0	0	0	0	0	0	0	0	0	0	0	0	0	0	0	0	0	0	0	0	0	0	0
-56.6	0	0	0	0	0			-56.6	0	0	0	0	0	0	0	0	0	0	0	0	0	0	0	0	0	0	0	0	0	0	0	0	0	0	0	0	0	0	0	0	0	0	0	0	0	0	0	0	0
-56.4	0	0	0	0	0			-56.4	0	0	0	0	0	0	0	0	0	0	0	0	0	0	0	0	0	0	0	0	0	0	0	0	0	0	0	0	0	0	0	0	0	0	0	0	0	0	0	0	0
-56.2	0	0	0	0	0			-56.2	0	0	0	0	0	0	0	0	0	0	0	0	0	0	0	0	0	0	0	0	0	0	0	0	0	0	0	0	0	0	0	0	0	0	0	0	0	0	0	0	0
-56	0	0	0	0	0			-56	0	0	0	0	0	0	0	0	0	0	0	0	0	0	0	0	0	0	0	0	0	0	0	0	0	0	0	0	0	0	0	0	0	0	0	0	0	0	0	0	0
-55.8	0	0	0	0	0			-55.8	0	0	0	0	0	0	0	0	0	0	0	0	0	0	0	0	0	0	0	0	0	0	0	0	0	0	0	0	0	0	0	0	0	0	0	0	0	0	0	0	0
-55.6	0	0	0	0	0			-55.6	0	0	0	0	0	0	0	0	0	0	0	0	0	0	0	0	0	0	0	0	0	0	0	0	0	0	0	0	0	0	0	0	0	0	0	0	0	0	0	0	0
-55.4	0	0	0	0	0			-55.4	0	0	0	0	0	0	0	0	0	0	0	0	0	0	0	0	0	0	0	0	0	0	0	0	0	0	0	0	0	0	0	0	0	0	0	0	0	0	0	0	0
-55.2	0	0	0	0	0			-55.2	0	0	0	0	0	0	0	0	0	0	0	0	0	0	0	0	0	0	0	0	0	0	0	0	0	0	0	0	0	0	0	0	0	0	0	0	0	0	0	0	0
-55	0	0	0	0	0			-55	0	0	0	0	0	0	0	0	0	0	0	0	0	0	0	0	0	0	0	0	0	0	0	0	0	0	0	0	0	0	0	0	0	0	0	0	0	0	0	0	0
-54.8	0	0	0	0	0			-54.8	0	0	0	0	0	0	0	0	0	0	0	0	0	0	0	0	0	0	0	0	0	0	0	0	0	0	0	0	0	0	0	0	0	0	0	0	0	0	0	0	0
-54.6	0	0	0	0	0			-54.6	0	0	0	0	0	0	0	0	0	0	0	0	0	0	0	0	0	0	0	0	0	0	0	0	0	0	0	0	0	0	0	0	0	0	0	0	0	0	0	0	0
-54.4	0	0	0	0	0			-54.4	0	0	0	0	0	0	0	0	0	0	0	0	0	0	0	0	0	0	0	0	0	0	0	0	0	0	0	0	0	0	0	0	0	0	0	0	0	0	0	0	0
-54.2	0	0	0	0	0			-54.2	0	0	0	0	0	0	0	0	0	0	0	0	0	0	0	0	0	0	0	0	0	0	0	0	0	0	0	0	0	0	0	0	0	0	0	0	0	0	0	0	0
-54	0	0	0	0	0			-54	0	0	0	0	0	0	0	0	0	0	0	0	0	0	0	0	0	0	0	0	0	0	0	0	0	0	0	0	0	0	0	0	0	0	0	0	0	0	0	0	0
-53.8	0	0	0	0	0			-53.8	0	0	0	0	0	0	0	0	0	0	0	0	0	0	0	0	0	0	0	0	0	0	0	0	0	0	0	0	0	0	0	0	0	0	0	0	0	0	0	0	0
-53.6	0	0	0	0	0			-53.6	0	0	0	0	0	0	0	0	0	0	0	0	0	0	0	0	0	0	0	0	0	0	0	0	0	0	0	0	0	0	0	0	0	0	0	0	0	0	0	0	0
-53.4	0	0	0	0	0			-53.4	0	0	0	0	0	0	0	0	0	0	0	0	0	0	0	0	0	0	0	0	0	0	0	0	0	0	0	0	0	0	0	0	0	0	0	0	0	0	0	0	0
-53.2	0	0	0	0	0			-53.2	0	0	0	0	0	0	0	0	0	0	0	0	0	0	0	0	0	0	0	0	0	0	0	0	0	0	0	0	0	0	0	0	0	0	0	0	0	0	0	0	0
-53	0	0	0	0	0			-53	0	0	0	0	0	0	0	0	0	0	0	0	0	0	0	0	0	0	0	0	0	0	0	0	0	0	0	0	0	0	0	0	0	0	0	0	0	0	0	0	0
-52.8	0	0	0	0	0			-52.8	0	0	0	0	0	0	0	0	0	0	0	0	0	0	0	0	0	0	0	0	0	0	0	0	0	0	0	0	0	0	0	0	0	0	0	0	0	0	0	0	0
-52.6	0	0	0	0	0			-52.6	0	0	0	0	0	0	0	0	0	0	0	0	0	0	0	0	0	0	0	0	0	0	0	0	0	0	0	0	0	0	0	0	0	0	0	0	0	0	0	0	0
-52.4	0	0	0	0	0			-52.4	0	0	0	0	0	0	0	0	0	0	0	0	0	0	0	0	0	0	0	0	0	0	0	0	0	0	0	0	0	0	0	0	0	0	0	0	0	0	0	0	0
-52.2	0	0	0	0	0			-52.2	0	0	0	0	0	0	0	0	0	0	0	0	0	0	0	0	0	0	0	0	0	0	0	0	0	0	0	0	0	0	0	0	0	0	0	0	0	0	0	0	0
-52	0	0	0	0	0			-52	0	0	0	0	0	0	0	0	0	0	0	0	0	0	0	0	0	0	0	0	0	0	0	0	0	0	0	0	0	0	0	0	0	0	0	0	0	0	0	0	0
-51.8	0	0	0	0	0			-51.8	0	0	0	0	0	0	0	0	0	0	0	0	0	0	0	0	0	0	0	0	0	0	0	0	0	0	0	0	0	0	0	0	0	0	0	0	0	0	0	0	0
-51.6	0	0	0	0	0			-51.6	0	0	0	0	0	0	0	0	0	0	0	0	0	0	0	0	0	0	0	0	0	0	0	0	0	0	0	0	0	0	0	0	0	0	0	0	0	0	0	0	0
-51.4	0	0	0	0	0			-51.4	0	0	0	0	0	0	0	0	0	0	0	0	0	0	0	0	0	0	0	0	0	0	0	0	0	0	0	0	0	0	0	0	0	0	0	0	0	0	0	0	0
-51.2	0	0	0	0	0			-51.2	0	0	0	0	0	0	0	0	0	0	0	0	0	0	0	0	0	0	0	0	0	0	0	0	0	0	0	0	0	0	0	0	0	0	0	0	0	0	0	0	0
-51	0	0	0	0	0			-51	0	0	0	0	0	0	0	0	0	0	0	0	0	0	0	0	0	0	0	0	0	0	0	0	0	0	0	0	0	0	0	0	0	0	0	0	0	0	0	0	0
-50.8	0	0	0	0	0			-50.8	0	0	0	0	0	0	0	0	0	0	0	0	0	0	0	0	0	0	0	0	0	0	0	0	0	0	0	0	0	0	0	0	0	0	0	0	0	0	0	0	0
-50.6	0	0	0	0	0			-50.6	0	0	0	0	0	0	0	0	0	0	0	0	0	0	0	0	0	0	0	0	0	0	0	0	0	0	0	0	0	0	0	0	0	0	0	0	0	0	0	0	0
-50.4	0	0	0	0	0			-50.4	0	0	0	0	0	0	0	0	0	0	0	0	0	0	0	0	0	0	0	0	0	0	0	0	0	0	0	0	0	0	0	0	0	0	0	0	0	0	0	0	0
-50.2	0	0	0	0	0			-50.2	0	0	0	0	0	0	0	0	0	0	0	0	0	0	0	0	0	0	0	0	0	0	0	0	0	0	0	0	0	0	0	0	0	0	0	0	0	0	0	0	0
-50	0	0	0	0	0			-50	0	0	0	0	0	0	0	0	0	0	0	0	0	0	0	0	0	0	0	0	0	0	0	0	0	0	0	0	0	0	0	0	0	0	0	0	0	0	0	0	0
-49.8	0	0	0	0	0			-49.8	0	0	0	0	0	0	0	0	0	0	0	0	0	0	0	0	0	0	0	0	0	0	0	0	0	0	0	0	0	0	0	0	0	0	0	0	0	0	0	0	0
-49.6	0	0	0	0	0			-49.6	0	0	0	0	0	0	0	0	0	0	0	0	0	0	0	0	0	0	0	0	0	0	0	0	0	0	0	0	0	0	0	0	0	0	0	0	0	0	0	0	0
-49.4	0	0	0	0	0			-49.4	0	0	0	0	0	0	0	0	0	0	0	0	0	0	0	0	0	0	0	0	0	0	0	0	0	0	0	0	0	0	0	0	0	0	0	0	0	0	0	0	0
-49.2	0	0	0	0	0			-49.2	0	0	0	0	0	0	0	0	0	0	0	0	0	0	0	0	0	0	0	0	0	0	0	0	0	0	0	0	0	0	0	0	0	0	0	0	0	0	0	0	0
-49	0	0	0	0	0			-49	0	0	0	0	0	0	0	0	0	0	0	0	0	0	0	0	0	0	0	0	0	0	0	0	0	0	0	0	0	0	0	0	0	0	0	0	0	0	0	0	0
-48.8	0	0	0	0	0			-48.8	0	0	0	0	0	0	0	0	0	0	0	0	0	0	0	0	0	0	0	0	0	0	0	0	0	0	0	0	0	0	0	0	0	0	0	0	0	0	0	0	0
-48.6	0	0	0	0	0			-48.6	0	0	0	0	0	0	0	0	0	0	0	0	0	0	0	0	0	0	0	0	0	0	0	0	0	0	0	0	0	0	0	0	0	0	0	0	0	0	0	0	0
-48.4	0	0	0	0	0			-48.4	0	0	0	0	0	0	0	0	0	0	0	0	0	0	0	0	0	0	0	0	0	0	0	0	0	0	0	0	0	0	0	0	0	0	0	0	0	0	0	0	0
-48.2	0	0	0	0	0			-48.2	0	0	0	0	0	0	0	0	0	0	0	0	0	0	0	0	0	0	0	0	0	0	0	0	0	0	0	0	0	0	0	0	0	0	0	0	0	0	0	0	0
-48	0	0	0	0	0			-48	0	0	0	0	0	0	0	0	0	0	0	0	0	0	0	0	0	0	0	0	0	0	0	0	0	0	0	0	0	0	0	0	0	0	0	0	0	0	0	0	0
-47.8	0	0	0	0	0			-47.8	0	0	0	0	0	0	0	0	0	0	0	0	0	0	0	0	0	0	0	0	0	0	0	0	0	0	0	0	0	0	0	0	0	0	0	0	0	0	0	0	0
-47.6	0	0	0	0	0			-47.6	0	0	0	0	0	0	0	0	0	0	0	0	0	0	0	0	0	0	0	0	0	0	0	0	0	0	0	0	0	0	0	0	0	0	0	0	0	0	0	0	0
-47.4	0	0	0	0	0			-47.4	0	0	0	0	0	0	0	0	0	0	0	0	0	0	0	0	0	0	0	0	0	0	0	0	0	0	0	0	0	0	0	0	0	0	0	0	0	0	0	0	0
-47.2	0	0	0	0	0			-47.2	0	0	0	0	0	0	0	0	0	0	0	0	0	0	0	0	0	0	0	0	0	0	0	0	0	0	0	0	0	0	0	0	0	0	0	0	0	0	0	0	0
-47	0	0	0	0	0			-47	0	0	0	0	0	0	0	0	0	0	0	0	0	0	0	0	0	0	0	0	0	0	0	0	0	0	0	0	0	0	0	0	0	0	0	0	0	0	0	0	0
-46.8	0	0	0	0	0			-46.8	0	0	0	0	0	0	0	0	0	0	0	0	0	0	0	0	0	0	0	0	0	0	0	0	0	0	0	0	0	0	0	0	0	0	0	0	0	0	0	0	0
-46.6	0	0	0	0	0			-46.6	0	0	0	0	0	0	0	0	0	0	0	0	0	0	0	0	0	0	0	0	0	0	0	0	0	0	0	0	0	0	0	0	0	0	0	0	0	0	0	0	0
-46.4	0	0	0	0	0			-46.4	0	0	0	0	0	0	0	0	0	0	0	0	0	0	0	0	0	0	0	0	0	0	0	0	0	0	0	0	0	0	0	0	0	0	0	0	0	0	0	0	0
-46.2	0	0	0	0	0			-46.2	0	0	0	0	0	0	0	0	0	0	0	0	0	0	0	0	0	0	0	0	0	0	0	0	0	0	0	0	0	0	0	0	0	0	0	0	0	0	0	0	0
-46	0	0	0	0	0			-46	0	0	0	0	0	0	0	0	0	0	0	0	0	0	0	0	0	0	0	0	0	0	0	0	0	0	0	0	0	0	0	0	0	0	0	0	0	0	0	0	0
-45.8	0	0	0	0	0			-45.8	0	0	0	0	0	0	0	0	0	0	0	0	0	0	0	0	0	0	0	0	0	0	0	0	0	0	0	0	0	0	0	0	0	0	0	0	0	0	0	0	0
-45.6	0	0	0	0	0			-45.6	0	0	0	0	0	0	0	0	0	0	0	0	0	0	0	0	0	0	0	0	0	0	0	0	0	0	0	0	0	0	0	0	0	0	0	0	0	0	0	0	0
-45.4	0	0	0	0	0			-45.4	0	0	0	0	0	0	0	0	0	0	0	0	0	0	0	0	0	0	0	0	0	0	0	0	0	0	0	0	0	0	0	0	0	0	0	0	0	0	0	0	0
-45.2	0	0	0	0	0			-45.2	0	0	0	0	0	0	0	0	0	0	0	0	0	0	0	0	0	0	0	0	0	0	0	0	0	0	0	0	0	0	0	0	0	0	0	0	0	0	0	0	0
-45	0	0	0	0	0			-45	0	0	0	0	0	0	0	0	0	0	0	0	0	0	0	0	0	0	0	0	0	0	0	0	0	0	0	0	0	0	0	0	0	0	0	0	0	0	0	0	0
-44.8	0	0	0	0	0			-44.8	0	0	0	0	0	0	0	0	0	0	0	0	0	0	0	0	0	0	0	0	0	0	0	0	0	0	0	0	0	0	0	0	0	0	0	0	0	0	0	0	0
-44.6	0	0	0	0	0			-44.6	0	0	0	0	0	0	0	0	0	0	0	0	0	0	0	0	0	0	0	0	0	0	0	0	0	0	0	0	0	0	0	0	0	0	0	0	0	0	0	0	0
-44.4	0	0	0	0	0			-44.4	0	0	0	0	0	0	0	0	0	0	0	0	0	0	0	0	0	0	0	0	0	0	0	0	0	0	0	0	0	0	0	0	0	0	0	0	0	0	0	0	0
-44.2	0	0	0	0	0			-44.2	0	0	0	0	0	0	0	0	0	0	0	0	0	0	0	0	0	0	0	0	0	0	0	0	0	0	0	0	0	0	0	0	0	0	0	0	0	0	0	0	0
-44	0	0	0	0	0			-44	0	0	0	0	0	0	0	0	0	0	0	0	0	0	0	0	0	0	0	0	0	0	0	0	0	0	0	0	0	0	0	0	0	0	0	0	0	0	0	0	0
-43.8	0	0	0	0	0			-43.8	0	0	0	0	0	0	0	0	0	0	0	0	0	0	0	0	0	0	0	0	0	0	0	0	0	0	0	0	0	0	0	0	0	0	0	0	0	0	0	0	0
-43.6	0	0	0	0	0			-43.6	0	0	0	0	0	0	0	0	0	0	0	0	0	0	0	0	0	0	0	0	0	0	0	0	0	0	0	0	0	0	0	0	0	0	0	0	0	0	0	0	0
-43.4	0	0	0	0	0			-43.4	0	0	0	0	0	0	0	0	0	0	0	0	0	0	0	0	0	0	0	0	0	0	0	0	0	0	0	0	0	0	0	0	0	0	0	0	0	0	0	0	0
-43.2	0	0	0	0	0			-43.2	0	0	0	0	0	0	0	0	0	0	0	0	0	0	0	0	0	0	0	0	0	0	0	0	0	0	0	0	0	0	0	0	0	0	0	0	0	0	0	0	0
-43	0	0	0	0	0			-43	0	0	0	0	0	0	0	0	0	0	0	0	0	0	0	0	0	0	0	0	0	0	0	0	0	0	0	0	0	0	0	0	0	0	0	0	0	0	0	0	0
-42.8	0	0	0	0	0			-42.8	0	0	0	0	0	0	0	0	0	0	0	0	0	0	0	0	0	0	0	0	0	0	0	0	0	0	0	0	0	0	0	0	0	0	0	0	0	0	0	0	0
-42.6	0	0	0	0	0			-42.6	0	0	0	0	0	0	0	0	0	0	0	0	0	0	0	0	0	0	0	0	0	0	0	0	0	0	0	0	0	0	0	0	0	0	0	0	0	0	0	0	0
-42.4	0	0	0	0	0			-42.4	0	0	0	0	0	0	0	0	0	0	0	0	0	0	0	0	0	0	0	0	0	0	0	0	0	0	0	0	0	0	0	0	0	0	0	0	0	0	0	0	0
-42.2	0	0	0	0	0			-42.2	0	0	0	0	0	0	0	0	0	0	0	0	0	0	0	0	0	0	0	0	0	0	0	0	0	0	0	0	0	0	0	0	0	0	0	0	0	0	0	0	0
-42	0	0	0	0	0			-42	0	0	0	0	0	0	0	0	0	0	0	0	0	0	0	0	0	0	0	0	0	0	0	0	0	0	0	0	0	0	0	0	0	0	0	0	0	0	0	0	0
-41.8	0	0	0	0	0			-41.8	0	0	0	0	0	0	0	0	0	0	0	0	0	0	0	0	0	0	0	0	0	0	0	0	0	0	0	0	0	0	0	0	0	0	0	0	0	0	0	0	0
-41.6	0	0	0	0	0			-41.6	0	0	0	0	0	0	0	0	0	0	0	0	0	0	0	0	0	0	0	0	0	0	0	0	0	0	0	0	0	0	0	0	0	0	0	0	0	0	0	0	0
-41.4	0	0	0	0	0			-41.4	0	0	0	0	0	0	0	0	0	0	0	0	0	0	0	0	0	0	0	0	0	0	0	0	0	0	0	0	0	0	0	0	0	0	0	0	0	0	0	0	0
-41.2	0	0	0	0	0			-41.2	0	0	0	0	0	0	0	0	0	0	0	0	0	0	0	0	0	0	0	0	0	0	0	0	0	0	0	0	0	0	0	0	0	0	0	0	0	0	0	0	0
-41	0	0	0	0	0			-41	0	0	0	0	0	0	0	0	0	0	0	0	0	0	0	0	0	0	0	0	0	0	0	0	0	0	0	0	0	0	0	0	0	0	0	0	0	0	0	0	0
-40.8	0	0	0	0	0			-40.8	0	0	0	0	0	0	0	0	0	0	0	0	0	0	0	0	0	0	0	0	0	0	0	0	0	0	0	0	0	0	0	0	0	0	0	0	0	0	0	0	0
-40.6	0	0	0	0	0			-40.6	0	0	0	0	0	0	0	0	0	0	0	0	0	0	0	0	0	0	0	0	0	0	0	0	0	0	0	0	0	0	0	0	0	0	0	0	0	0	0	0	0
-40.4	0	0	0	0	0			-40.4	0	0	0	0	0	0	0	0	0	0	0	0	0	0	0	0	0	0	0	0	0	0	0	0	0	0	0	0	0	0	0	0	0	0	0	0	0	0	0	0	0
-40.2	85.0468	85.0468	0	0	0			-40.2	0	0	0	0	0	0	0	0	0	0	0	0	0	0	0	0	0	0	0	0	0	0	0	0	0	0	0	0	0	0	0	0	0	0	0	0	0	0	0	0	0
-40	15.9953	15.9953	0	0	0			-40	0	0	0	0	0	0	0	0	0	0	0	0	0	0	0	0	0	0	0	0	0	0	0	0	0	0	0	0	0	0	0	0	0	0	0	0	0	0	0	0	0
-39.8	98.7447	98.7447	0	0	0			-39.8	0	0	0	0	0	0	0	0	0	0	0	0	0	0	0	0	0	0	0	0	0	0	0	0	0	0	0	0	0	0	0	0	0	0	0	0	0	0	0	0	0
-39.6	100.835	100.835	0	0	0			-39.6	0	0	0	0	0	0	0	0	0	0	0	0	0	0	0	0	0	0	0	0	0	0	0	0	0	0	0	0	0	0	0	0	0	0	0	0	0	0	0	0	0
-39.4	81.0549	81.0549	0	0	0			-39.4	0	0	0	0	0	0	0	0	0	0	0	0	0	0	0	0	0	0	0	0	0	0	0	0	0	0	0	0	0	0	0	0	0	0	0	0	0	0	0	0	0
-39.2	49.6596	49.6596	0	0	0			-39.2	0	0	0	0	0	0	0	0	0	0	0	0	0	0	0	0	0	0	0	0	0	0	0	0	0	0	0	0	0	0	0	0	0	0	0	0	0	0	0	0	0
-39	175.656	175.656	91.0149	8283.72	64.3573			-39	0	0	0	0	0	0	0	0	0	0	0	0	0	0	0	0	0	0	0	0	0	0	0	240.013	0	0	0	0	0	0	0	0	0	0	0	0	0	0	0	0	0
-38.8	46.1851	46.1851	142.049	20178	100.444			-38.8	0	0	0	0	0	0	0	0	0	0	0	0	0	0	0	0	0	0	0	0	0	0	0	146.629	0	0	0	0	0	0	0	0	0	0	0	0	0	0	0	0	0
-38.6	93.8321	93.8321	109.44	11977.2	77.3859			-38.6	0	0	0	0	0	0	0	0	0	0	0	0	0	0	0	0	0	0	0	0	0	0	0	171.218	0	0	0	0	0	0	0	0	0	0	0	0	0	0	0	0	0
-38.4	13.2281	13.2281	56.6463	3208.8	40.055			-38.4	0	0	0	0	0	0	0	0	0	0	0	0	0	0	0	0	0	0	0	0	0	0	0	53.283	0	0	0	0	0	0	0	0	0	0	0	0	0	0	0	0	0
-38.2	-14.394	-14.394	101.714	10345.8	71.9228			-38.2	0	0	0	0	0	0	0	0	0	0	0	0	0	0	0	0	0	0	0	0	0	0	0	-86.3168	0	0	0	0	0	0	0	0	0	0	0	0	0	0	0	0	0
-38	-0.80328	-0.80328	12.2607	150.326	8.66965			-38	0	0	0	0	0	0	0	0	0	0	0	0	0	0	0	0	0	0	0	0	0	0	0	7.86637	0	0	0	0	0	0	0	0	0	0	0	0	0	0	0	0	0
-37.8	1.92922	1.92922	69.798	4871.77	49.3547			-37.8	0	0	0	0	0	0	0	0	0	0	0	0	0	0	0	0	0	0	0	0	0	0	0	-47.4254	0	0	0	0	0	0	0	0	0	0	0	0	0	0	0	0	0
-37.6	-105.004	-105.004	12.3867	153.431	8.75873			-37.6	0	0	0	0	0	0	0	0	0	0	0	0	0	0	0	0	0	0	0	0	0	0	0	-113.763	0	0	0	0	0	0	0	0	0	0	0	0	0	0	0	0	0
-37.4	-25.9366	-25.9366	63.3316	4010.89	44.7822			-37.4	0	0	0	0	0	0	0	0	0	0	0	0	0	0	0	0	0	0	0	0	0	0	0	18.8455	0	0	0	0	0	0	0	0	0	0	0	0	0	0	0	0	0
-37.2	-30.0161	-30.0161	115.747	13397.3	81.8453			-37.2	0	0	0	0	0	0	0	0	0	0	0	0	0	0	0	0	0	0	0	0	0	0	0	51.8292	0	0	0	0	0	0	0	0	0	0	0	0	0	0	0	0	0
-37	-24.2027	-24.2027	19.2405	370.197	13.6051			-37	0	0	0	0	0	0	0	0	0	0	0	0	0	0	0	0	0	0	0	0	0	0	0	-10.5976	0	0	0	0	0	0	0	0	0	0	0	0	0	0	0	0	0
-36.8	48.9468	48.9468	7.60512	57.8378	5.37763			-36.8	0	0	0	0	0	0	0	0	0	0	0	0	0	0	0	0	0	0	0	0	0	0	0	43.5692	0	0	0	0	0	0	0	0	0	0	0	0	0	0	0	0	0
-36.6	113.545	113.545	54.7986	3002.89	38.7485			-36.6	0	0	0	0	0	0	0	0	0	0	0	0	0	0	0	0	0	0	0	0	0	0	0	74.7968	0	0	0	0	0	0	0	0	0	0	0	0	0	0	0	0	0
-36.4	68.1493	68.1493	170.613	29108.9	120.642			-36.4	0	0	0	0	0	0	0	0	0	0	0	0	0	0	0	0	0	0	0	0	0	0	0	-52.4925	0	0	0	0	0	0	0	0	0	0	0	0	0	0	0	0	0
-36.2	79.944	149.949	143.068	20468.4	82.6002			-36.2	0	0	0	0	0	0	0	0	0	0	0	0	0	0	0	0	0	0	0	0	0	0	0	-84.6459	0	0	0	0	0	0	0	0	0	0	0	0	0	0	0	0	0
-36	90.2212	125.071	100.713	10143.1	58.1465			-36	0	0	0	0	0	0	0	0	0	0	0	0	0	0	0	0	0	0	0	0	0	0	0	-23.2879	0	0	0	0	0	0	0	0	0	0	0	0	0	0	0	0	0
-35.8	34.532	8.46034	122.597	15030.1	70.7816			-35.8	0	0	0	0	0	0	0	0	0	0	0	0	0	0	0	0	0	0	0	0	0	0	0	-72.9324	0	0	0	0	0	0	0	0	0	0	0	0	0	0	0	0	0
-35.6	-36.5822	-43.9256	66.2754	4392.42	38.2641			-35.6	0	0	0	0	0	0	0	0	0	0	0	0	0	0	0	0	0	0	0	0	0	0	0	-98.88	0	0	0	0	0	0	0	0	0	0	0	0	0	0	0	0	0
-35.4	-33.088	-31.0988	65.4048	4277.78	37.7615			-35.4	0	0	0	0	0	0	0	0	0	0	0	0	0	0	0	0	0	0	0	0	0	0	0	-31.0988	0	0	0	0	0	0	0	0	0	0	0	0	0	0	0	0	0
-35.2	22.2682	3.5598	75.7913	5744.31	43.7581			-35.2	0	0	0	0	0	0	0	0	0	0	0	0	0	0	0	0	0	0	0	0	0	0	0	3.5598	0	0	0	0	0	0	0	0	0	0	0	0	0	0	0	0	0
-35	-69.3251	-103.617	85.8891	7376.94	49.5881			-35	0	0	0	0	0	0	0	0	0	0	0	0	0	0	0	0	0	0	0	0	0	0	0	-132.77	0	0	0	0	0	0	0	0	0	0	0	0	0	0	0	0	0
-34.8	-6.99127	-42.3823	72.5859	5268.72	41.9075			-34.8	0	0	0	0	0	0	0	0	0	0	0	0	0	0	0	0	0	0	0	0	0	0	0	-55.0933	0	0	0	0	0	0	0	0	0	0	0	0	0	0	0	0	0
-34.6	36.196	30.1355	67.2915	4528.15	38.8508			-34.6	0	0	0	0	0	0	0	0	0	0	0	0	0	0	0	0	0	0	0	0	0	0	0	-27.8604	0	0	0	0	0	0	0	0	0	0	0	0	0	0	0	0	0
-34.4	32.706	1.14755	68.4477	4685.08	39.5183			-34.4	0	0	0	0	0	0	0	0	0	0	0	0	0	0	0	0	0	0	0	0	0	0	0	-14.2693	0	0	0	0	0	0	0	0	0	0	0	0	0	0	0	0	0
-34.2	75.3358	83.5683	104.864	10996.5	52.4321			-34.2	0	0	0	0	0	0	0	0	0	0	0	0	0	0	0	0	0	0	0	0	0	0	0	66.9594	0	0	0	0	0	0	0	0	0	0	0	0	0	0	0	0	0
-34	73.9303	68.1762	33.2636	1106.47	16.6318			-34	0	0	0	0	0	0	0	0	0	0	0	0	0	0	0	0	0	0	0	0	0	0	0	117.525	0	0	0	0	0	0	0	0	0	0	0	0	0	0	0	0	0
-33.8	57.817	81.1724	93.3581	8715.73	46.679			-33.8	0	0	0	0	0	0	0	0	0	0	0	0	0	0	0	0	0	0	0	0	0	0	0	65.1905	0	0	0	0	0	0	0	0	0	0	0	0	0	0	0	0	0
-33.6	77.0176	103.344	134.869	18189.6	60.3151			-33.6	0	0	0	0	0	0	0	0	0	0	0	0	0	0	0	0	0	0	0	0	0	0	0	63.545	0	0	0	0	0	0	0	0	0	0	0	0	0	0	0	0	0
-33.4	39.943	95.4181	96.5486	9321.64	43.1779			-33.4	0	0	0	0	0	0	0	0	0	0	0	0	0	0	0	0	0	0	0	0	0	0	0	-13.8788	0	0	0	0	0	0	0	0	0	0	0	0	0	0	0	0	0
-33.2	-5.08955	72.2048	155.047	24039.5	69.339			-33.2	0	0	0	0	0	0	0	0	0	0	0	0	0	0	0	0	0	0	0	0	0	0	0	-158.234	0	0	0	0	0	0	0	0	0	0	0	0	0	0	0	0	0
-33	-26.0594	-22.0497	121.035	14649.4	54.1285			-33	0	0	0	0	0	0	0	0	0	0	0	0	0	0	0	0	0	0	0	0	0	0	0	-114.021	0	0	0	0	0	0	0	0	0	0	0	0	0	0	0	0	0
-32.8	-68.326	-68.1698	71.3353	5088.72	31.9021			-32.8	0	0	0	0	0	0	0	0	0	0	0	0	0	0	0	0	0	0	0	0	0	0	0	-99.0878	0	0	0	0	0	0	0	0	0	0	0	0	0	0	0	0	0
-32.6	-80.7424	-87.263	104.632	10947.9	46.793			-32.6	0	0	0	0	0	0	0	0	0	0	0	0	0	0	0	0	0	0	0	0	0	0	0	-90.9198	0	0	0	0	0	0	0	0	0	0	0	0	0	0	0	0	0
-32.4	-39.6632	8.77421	151.985	23099.3	62.0475			-32.4	0	0	0	0	0	0	0	0	0	0	0	0	0	0	0	0	0	0	0	0	0	0	0	-35.0757	0	0	0	0	0	0	0	0	0	0	0	0	0	0	0	0	0
-32.2	-6.96224	4.71385	124.329	15457.7	50.7571			-32.2	0	0	0	0	0	0	0	0	0	0	0	0	0	0	0	0	0	0	0	0	0	0	0	88.0988	0	0	0	0	0	0	0	0	0	0	0	0	0	0	0	0	0
-32	26.8228	45.6029	103.123	10634.3	42.0997			-32	0	0	0	0	0	0	0	0	0	0	0	0	0	0	0	0	0	0	0	0	0	0	0	98.279	0	0	0	0	0	0	0	0	0	0	0	0	0	0	0	0	0
-31.8	85.2816	76.5366	114.878	13196.9	43.4197			-31.8	0	0	0	0	0	0	0	0	0	0	0	0	0	0	0	0	0	0	0	0	0	0	0	76.5366	0	0	0	0	0	0	0	0	0	0	0	0	0	0	0	0	0
-31.6	102.79	73.647	119.861	14366.7	37.9035			-31.6	0	0	0	0	0	0	0	0	0	0	0	0	0	0	0	0	0	0	0	0	0	0	0	77.0879	0	0	0	0	0	0	0	0	0	0	0	0	0	0	0	0	0
-31.4	48.6777	61.636	107.324	11518.4	33.9388			-31.4	0	0	0	0	0	0	0	0	0	0	0	0	0	0	0	0	0	0	0	0	0	0	0	93.6967	0	0	0	0	0	0	0	0	0	0	0	0	0	0	0	0	0
-31.2	11.7531	-16.5202	134.213	18013.1	42.4418			-31.2	0	0	0	0	0	0	0	0	0	0	0	0	0	0	0	0	0	0	0	0	0	0	0	1.23748	0	0	0	0	0	0	0	0	0	0	0	0	0	0	0	0	0
-31	-9.14493	-40.5753	120.726	14574.8	38.1769			-31	0	0	0	0	0	0	0	0	0	0	0	0	0	0	0	0	0	0	0	0	0	0	0	-94.1402	0	0	0	0	0	0	0	0	0	0	0	0	0	0	0	0	0
-30.8	-45.9666	-39.2999	113.145	12801.9	35.7797			-30.8	0	0	0	0	0	0	0	0	0	0	0	0	0	0	0	0	0	0	0	0	0	0	0	-53.5451	0	0	0	0	0	0	0	0	0	0	0	0	0	0	0	0	0
-30.6	-30.4232	-43.1437	126.373	15970.2	39.9628			-30.6	0	0	0	0	0	0	0	0	0	0	0	0	0	0	0	0	0	0	0	0	0	0	0	-33.3478	0	0	0	0	0	0	0	0	0	0	0	0	0	0	0	0	0
-30.4	41.61	-21.1393	151.169	22852.1	43.6388			-30.4	0	0	0	0	0	0	0	0	0	0	0	0	0	0	0	0	0	0	0	0	0	0	0	-26.7687	0	0	0	0	0	0	0	0	0	0	0	0	0	0	0	0	0
-30.2	48.1482	35.4914	128.897	16614.5	37.2094			-30.2	0	0	0	0	0	0	0	0	0	0	0	0	0	0	0	0	0	0	0	0	0	0	0	-9.51088	0	0	0	0	0	0	0	0	0	0	0	0	0	0	0	0	0
-30	16.0233	29.772	92.0623	8475.47	26.5761			-30	0	0	0	0	0	0	0	0	0	0	0	0	0	0	0	0	0	0	0	0	0	0	0	117.809	0	0	0	0	0	0	0	0	0	0	0	0	0	0	0	0	0
-29.8	34.4043	64.5492	108.949	11869.9	31.4509			-29.8	0	0	0	0	0	0	0	0	0	0	0	0	0	0	0	0	0	0	0	0	0	0	0	128.815	0	0	0	0	0	0	0	0	0	0	0	0	0	0	0	0	0
-29.6	51.5771	49.315	106.53	11348.7	28.4714			-29.6	0	0	0	0	0	0	0	0	0	0	0	0	0	0	0	0	0	0	0	0	0	0	0	104.388	0	0	0	0	0	0	0	0	0	0	0	0	0	0	0	0	0
-29.4	48.2056	29.1302	107.495	11555.2	27.7551			-29.4	0	0	0	0	0	0	0	0	0	0	0	0	0	0	0	0	0	0	0	0	0	0	0	105.348	0	0	0	0	0	0	0	0	0	0	0	0	0	0	0	0	0
-29.2	26.8195	5.67214	118.883	14133.1	29.7207			-29.2	0	0	0	0	0	0	0	0	0	0	0	0	0	0	0	0	0	0	0	0	0	0	0	181.82	0	0	0	0	0	0	0	0	0	0	0	0	0	0	0	0	0
-29	22.6213	5.81029	113.877	12968	28.4693			-29	0	0	0	0	0	0	0	0	0	0	0	0	0	0	0	0	0	0	0	0	0	0	0	25.8181	0	0	0	0	0	0	0	0	0	0	0	0	0	0	0	0	0
-28.8	2.01986	-1.04717	125.713	15803.8	31.4283			-28.8	0	0	0	0	0	0	0	0	0	0	0	0	0	0	0	0	0	0	0	0	0	0	0	26.9824	0	0	0	0	0	0	0	0	0	0	0	0	0	0	0	0	0
-28.6	8.05653	-0.563119	105.57	11144.9	25.6044			-28.6	0	0	0	0	0	0	0	0	0	0	0	0	0	0	0	0	0	0	0	0	0	0	0	-76.0368	0	0	0	0	0	0	0	0	0	0	0	0	0	0	0	0	0
-28.4	18.4726	15.9092	108.726	11821.4	25.627			-28.4	0	0	0	0	0	0	0	0	0	0	0	0	0	0	0	0	0	0	0	0	0	0	0	-133.995	0	0	0	0	0	0	0	0	0	0	0	0	0	0	0	0	0
-28.2	43.1165	71.6519	112.715	12704.7	26.5672			-28.2	0	0	0	0	0	0	0	0	0	0	0	0	0	0	0	0	0	0	0	0	0	0	0	-241.857	0	0	0	0	0	0	0	0	0	0	0	0	0	0	0	0	0
-28	40.4623	49.2078	98.7452	9750.62	23.2745			-28	0	0	0	0	0	0	0	0	0	0	0	0	0	0	0	0	0	0	0	0	0	0	0	-92.6341	0	0	0	0	0	0	0	0	0	0	0	0	0	0	0	0	0
-27.8	31.5376	38.2289	110.58	12227.9	25.3687			-27.8	0	0	0	0	0	0	0	0	0	0	0	0	0	0	0	0	0	0	0	0	0	0	0	-174.624	0	0	0	0	0	0	0	0	0	0	0	0	0	0	0	0	0
-27.6	34.0651	33.0353	110.488	12207.7	24.706			-27.6	0	0	0	0	0	0	0	0	0	0	0	0	0	0	0	0	0	0	0	0	0	0	0	-25.0594	0	0	0	0	0	0	0	0	0	0	0	0	0	0	0	0	0
-27.4	17.2024	12.5126	97.0515	9418.99	21.7014			-27.4	0	0	0	0	0	0	0	0	0	0	0	0	0	0	0	0	0	0	0	0	0	0	0	-45.864	0	0	0	0	0	0	0	0	0	0	0	0	0	0	0	0	0
-27.2	0.294184	-19.2645	123.453	15240.7	26.9397			-27.2	0	0	0	0	0	0	0	0	0	0	0	0	0	0	0	0	0	0	0	0	0	0	0	-19.2645	0	0	0	0	0	0	0	0	0	0	0	0	0	0	0	0	0
-27	-1.26059	-41.506	117.667	13845.5	25.677			-27	0	0	0	0	0	0	0	0	0	0	0	0	0	0	0	0	0	0	0	0	0	0	0	-90.4939	0	0	0	0	0	0	0	0	0	0	0	0	0	0	0	0	0
-26.8	-3.87991	-11.8197	89.5548	8020.07	19.5425			-26.8	0	0	0	0	0	0	0	0	0	0	0	0	0	0	0	0	0	0	0	0	0	0	0	-20.3458	0	0	0	0	0	0	0	0	0	0	0	0	0	0	0	0	0
-26.6	8.60221	-3.14851	118.743	14099.8	25.316			-26.6	0	0	0	0	0	0	0	0	0	0	0	0	0	0	0	0	0	0	0	0	0	0	0	-97.1936	0	0	0	0	0	0	0	0	0	0	0	0	0	0	0	0	0
-26.4	21.3755	25.3055	116.801	13642.5	24.3547			-26.4	0	0	0	0	0	0	0	0	0	0	0	0	0	0	0	0	0	0	0	0	0	0	0	-5.84169	0	0	0	0	0	0	0	0	0	0	0	0	0	0	0	0	0
-26.2	39.564	31.1324	112.944	12756.4	23.5505			-26.2	0	0	0	0	0	0	0	0	0	0	0	0	0	0	0	0	0	0	0	0	0	0	0	56.5641	0	0	0	0	0	0	0	0	0	0	0	0	0	0	0	0	0
-26	18.8572	-26.9043	118.189	13968.7	24.6442			-26	0	0	0	0	0	0	0	0	0	0	0	0	0	0	0	0	0	0	0	0	0	0	0	108.091	0	0	0	0	0	0	0	0	0	0	0	0	0	0	0	0	0
-25.8	15.065	-17.5159	106.662	11376.8	22.2406			-25.8	0	0	0	0	0	0	0	0	0	0	0	0	0	0	0	0	0	0	0	0	0	0	0	142.996	0	0	0	0	0	0	0	0	0	0	0	0	0	0	0	0	0
-25.6	5.36902	-20.4164	88.156	7771.49	18.3818			-25.6	0	0	0	0	0	0	0	0	0	0	0	0	0	0	0	0	0	0	0	0	0	0	0	153.422	0	0	0	0	0	0	0	0	0	0	0	0	0	0	0	0	0
-25.4	13.0931	37.496	99.3931	9878.99	20.2885			-25.4	0	0	0	0	0	0	0	0	0	0	0	0	0	0	0	0	0	0	0	0	0	0	0	119.48	0	0	0	0	0	0	0	0	0	0	0	0	0	0	0	0	0
-25.2	31.5214	14.0278	131.859	17386.8	25.8597			-25.2	0	0	0	0	0	0	0	0	0	0	0	0	0	0	0	0	0	0	0	0	0	0	0	28.3874	0	0	0	0	0	0	0	0	0	0	0	0	0	0	0	0	0
-25	25.4834	17.4726	140.205	19657.4	27.4965			-25	0	0	0	0	0	0	0	0	0	0	0	0	0	0	0	0	0	0	0	0	0	0	0	-78.497	0	0	0	0	0	0	0	0	0	0	0	0	0	0	0	0	0
-24.8	33.7957	55.6321	128.516	16516.4	23.8649			-24.8	0	0	0	0	0	0	0	0	0	0	0	0	0	0	0	0	0	0	0	0	0	0	0	-194.401	0	0	0	0	0	0	0	0	0	0	0	0	0	0	0	0	0
-24.6	19.0461	32.0686	121.755	14824.3	22.6094			-24.6	0	0	0	0	0	0	0	0	0	0	0	0	0	0	0	0	0	0	0	0	0	0	0	-179.661	0	0	0	0	0	0	0	0	0	0	0	0	0	0	0	0	0
-24.4	14.8883	34.6804	125.017	15629.2	23.2151			-24.4	0	0	0	0	0	0	0	0	0	0	0	0	0	0	0	0	0	0	0	0	0	0	0	-192.459	0	0	0	0	0	0	0	0	0	0	0	0	0	0	0	0	0
-24.2	-0.154783	15.7346	123.95	15363.5	22.262			-24.2	0	0	0	0	0	0	0	0	0	0	0	0	0	0	0	0	0	0	0	0	0	0	0	-62.6396	0	0	0	0	0	0	0	0	0	0	0	0	0	0	0	0	0
-24	-6.42566	-3.00288	130.336	16987.5	23.0404			-24	0	0	0	0	0	199.155	0	0	0	0	0	0	0	0	0	0	0	0	0	0	0	0	0	71.807	0	0	0	0	0	0	0	0	0	0	0	0	0	0	0	0	0
-23.8	2.70668	-4.20491	139.361	19421.4	23.9001			-23.8	0	0	0	0	0	190.391	0	0	0	0	0	0	0	0	0	0	0	0	0	0	0	0	0	212.53	0	0	0	0	0	0	0	0	0	0	0	0	0	0	0	0	0
-23.6	0.026495	-16.537	130.954	17149	22.1353			-23.6	0	0	0	0	0	184.386	0	0	0	0	0	0	0	0	0	0	0	0	0	0	0	0	0	282.112	0	0	0	0	0	0	0	0	0	0	0	0	0	0	0	0	0
-23.4	-3.54079	-9.29538	132.235	17486.2	22.3519			-23.4	0	0	0	0	0	-5.63393	0	0	0	0	0	0	0	0	0	0	0	0	0	0	0	0	0	307.017	0	0	0	0	0	0	0	0	0	0	0	0	0	0	0	0	0
-23.2	3.72598	22.9891	111.167	12358	18.7906			-23.2	0	0	0	0	0	-158.818	0	0	0	0	0	0	0	0	0	0	0	0	0	0	0	0	0	162.401	0	0	0	0	0	0	0	0	0	0	0	0	0	0	0	0	0
-23	-1.11985	12.4436	106.73	11391.3	18.0407			-23	0	0	0	0	0	-108.775	0	0	0	0	0	0	0	0	0	0	0	0	0	0	0	0	0	38.702	0	0	0	0	0	0	0	0	0	0	0	0	0	0	0	0	0
-22.8	-2.70726	-16.7705	103.907	10796.7	17.3178			-22.8	0	0	0	0	0	-148.994	0	0	0	0	0	0	0	0	0	0	0	0	0	0	0	0	0	-86.574	0	0	0	0	0	0	0	0	0	0	0	0	0	0	0	0	0
-22.6	8.70783	4.40225	101.658	10334.4	16.943			-22.6	0	0	0	0	0	-136.54	0	0	0	0	0	0	0	0	0	0	0	0	0	0	0	0	0	-230.593	0	0	0	0	0	0	0	0	0	0	0	0	0	0	0	0	0
-22.4	7.47153	19.5424	115.847	13420.4	19.0451			-22.4	0	0	0	0	0	-3.65594	0	0	0	0	0	0	0	0	0	0	0	0	0	0	0	0	0	-261.101	0	0	0	0	0	0	0	0	0	0	0	0	0	0	0	0	0
-22.2	3.02171	-2.46889	129.046	16652.8	20.6639			-22.2	0	0	0	0	0	120.492	0	0	0	0	0	0	0	0	0	0	0	0	0	0	0	0	0	-193.035	0	0	0	0	0	0	0	0	0	0	0	0	0	0	0	0	0
-22	-2.3293	18.453	123.787	15323.2	19.8218			-22	0	0	0	0	0	53.1268	0	0	0	0	0	0	0	0	0	0	0	0	0	0	0	0	0	-112.758	0	0	0	0	0	0	0	0	0	0	0	0	0	0	0	0	0
-21.8	-2.25194	-18.5805	124.722	15555.6	19.7203			-21.8	0	0	0	0	0	61.4784	0	0	0	0	0	0	0	0	0	0	0	0	0	0	0	0	0	-78.9378	0	0	0	0	0	0	0	0	0	0	0	0	0	0	0	0	0
-21.6	-16.9537	-9.96941	120.276	14466.2	19.0172			-21.6	0	0	0	0	0	41.172	0	0	0	0	0	0	0	0	0	0	0	0	0	0	0	0	0	-2.92839	0	0	0	0	0	0	0	0	0	0	0	0	0	0	0	0	0
-21.4	-1.6997	-13.6742	126.144	15912.2	19.4644			-21.4	0	0	0	0	0	-69.0326	0	0	0	0	0	0	0	0	0	0	0	0	0	0	0	0	0	31.291	0	0	0	0	0	0	0	0	0	0	0	0	0	0	0	0	0
-21.2	15.814	21.5386	138.143	19083.5	21.3159			-21.2	0	0	0	0	0	-65.2139	0	0	0	0	0	0	0	0	0	0	0	0	0	0	0	0	0	83.2612	0	0	0	0	0	0	0	0	0	0	0	0	0	0	0	0	0
-21	31.5978	38.8396	111.436	12418.1	16.612			-21	0	0	0	0	0	31.6364	0	0	0	0	0	0	0	0	0	0	0	0	0	0	0	0	0	70.8181	0	0	0	0	0	0	0	0	0	0	0	0	0	0	0	0	0
-20.8	28.9097	37.4091	110.781	12272.5	16.5143			-20.8	0	0	0	0	0	15.4747	0	0	0	0	0	0	0	0	0	0	0	0	0	0	0	0	0	88.6009	0	0	0	0	0	0	0	0	0	0	0	0	0	0	0	0	0
-20.6	6.75612	-3.88255	82.0533	6732.74	12.0981			-20.6	0	0	0	0	0	-12.0106	0	0	0	0	0	0	0	0	0	0	0	0	0	0	0	0	0	65.046	0	0	0	0	0	0	0	0	0	0	0	0	0	0	0	0	0
-20.4	25.0992	19.1545	103.563	10725.2	14.646			-20.4	0	214.397	0	0	0	61.7108	0	0	0	0	0	0	0	0	0	0	0	0	0	0	0	0	0	44.8019	0	0	0	0	0	0	0	0	0	0	0	0	0	0	0	0	0
-20.2	-0.581793	1.39983	117.937	13909.1	16.3549			-20.2	0	73.2938	0	0	0	5.36574	0	0	0	0	0	0	0	0	0	0	0	0	0	0	0	0	0	-22.2869	0	0	0	0	0	0	0	0	0	0	0	0	0	0	0	0	0
-20	-5.33462	-20.5728	109.437	11976.4	15.0323			-20	0	8.38394	0	0	0	-106.37	0	0	0	0	0	0	0	0	0	0	0	0	0	0	0	0	0	-60.932	0	0	0	0	0	0	0	0	0	0	0	0	0	0	0	0	0
-19.8	-4.85971	-17.9193	114.958	13215.3	15.6438			-19.8	0	11.9112	0	0	0	-66.4236	0	0	0	0	0	0	0	0	0	0	0	0	0	0	0	0	0	18.9046	0	0	0	0	0	0	0	0	0	0	0	0	0	0	0	0	0
-19.6	13.5653	15.8709	97.1991	9447.66	13.2271			-19.6	0	-18.7141	0	0	0	-1.26718	0	0	0	0	0	0	0	0	0	0	0	0	0	0	0	0	0	48.7709	0	0	0	0	0	0	0	0	0	0	0	0	0	0	0	0	0
-19.4	-9.83037	-14.2967	85.1862	7256.69	11.4865			-19.4	0	-132.207	0	0	0	-35.6409	0	0	0	0	0	0	0	0	0	0	0	0	0	0	0	0	0	53.0556	0	0	0	0	0	0	0	0	0	0	0	0	0	0	0	0	0
-19.2	19.1673	24.4904	95.2036	9063.72	12.5008			-19.2	0	-78.4124	0	0	0	-90.0016	0	0	0	0	0	0	0	0	0	0	0	0	0	0	0	0	0	50.2665	0	0	0	0	0	0	0	0	0	0	0	0	0	0	0	0	0
-19	35.3877	26.0345	103.744	10762.7	13.3932			-19	0	-38.5145	0	0	0	-6.91899	0	0	0	0	0	0	0	0	0	0	0	0	0	0	0	0	0	134.49	0	0	0	0	0	0	0	0	0	0	0	0	0	0	0	0	0
-18.8	42.4422	29.2012	112.456	12646.5	14.0571			-18.8	0	-43.6567	0	0	0	-46.5904	0	0	0	0	0	0	0	0	0	0	0	0	0	0	0	0	0	-46.9244	0	0	0	0	0	0	0	0	0	0	0	0	0	0	0	0	0
-18.6	23.0427	13.3395	107.404	11535.6	13.4255			-18.6	0	8.61616	0	0	0	-105.741	0	0	0	0	0	0	0	0	0	0	0	0	0	0	0	0	0	-45.2891	0	0	0	0	0	0	0	0	0	0	0	0	0	0	0	0	0
-18.4	37.9261	21.9571	105.918	11218.6	13.1375			-18.4	0	106.794	0	0	0	-96.9152	0	0	0	0	0	0	0	0	0	0	0	0	0	0	0	0	0	-93.4968	0	0	0	0	0	0	0	0	0	0	0	0	0	0	0	0	0
-18.2	19.0087	-0.113658	102.504	10507	12.5228			-18.2	0	144.244	0	0	0	-67.281	0	0	0	0	0	0	0	0	0	0	0	0	0	0	0	0	0	-108.85	0	0	0	0	0	0	0	0	0	0	0	0	0	0	0	0	0
-18	2.48573	0.377982	94.3858	8908.68	11.5311			-18	0	15.8872	0	0	0	-51.4818	0	0	0	0	0	0	0	0	0	0	0	0	0	0	0	0	0	-179.645	0	0	0	0	0	0	0	0	0	0	0	0	0	0	0	0	0
-17.8	4.47971	-10.2283	88.2937	7795.77	10.7072			-17.8	0	-34.0942	0	0	0	23.9094	0	0	0	0	0	0	0	0	0	0	0	0	0	0	0	0	0	-30.8647	0	0	0	0	0	0	0	0	0	0	0	0	0	0	0	0	0
-17.6	15.8927	21.921	92.7473	8602.07	11.0071			-17.6	0	-59.398	0	0	0	86.4156	0	0	0	0	0	0	0	0	0	0	0	59.7544	0	0	0	0	0	-29.0652	0	0	0	0	0	0	0	0	0	0	0	0	0	0	0	0	0
-17.4	7.61445	2.86468	102.699	10547.1	12.1032			-17.4	0	29.5403	0	0	0	99.7306	0	0	0	0	0	0	0	0	0	0	0	95.6937	0	0	0	0	0	19.766	0	0	0	0	0	0	0	0	0	0	0	0	0	0	0	0	0
-17.2	25.7788	24.1222	115.572	13356.9	13.3451			-17.2	0	-22.0114	0	0	0	208.392	0	0	0	0	0	303.689	0	0	0	0	0	100.79	0	0	0	0	0	137.927	0	0	0	0	0	0	0	0	0	0	0	0	0	0	0	0	0
-17	31.476	36.2097	105.623	11156.2	11.8835			-17	0	84.7074	0	0	0	139.785	0	0	0	0	0	204.009	0	0	0	0	0	38.3896	0	0	0	0	0	140.825	0	0	0	0	0	0	0	0	0	0	0	0	76.1775	0	0	0	0
-16.8	20.7924	25.9812	107.075	11465.1	11.753			-16.8	0	145.968	0	0	0	119.585	0	0	0	0	0	79.4648	0	0	0	0	0	50.4323	0	0	0	0	0	63.9005	0	0	0	0	0	0	0	0	0	0	0	0	104.289	0	0	0	0
-16.6	20.6544	22.369	112.454	12645.9	12.0563			-16.6	0	77.3364	0	0	0	31.6857	0	0	0	0	0	-126.159	0	0	0	0	0	83.581	0	0	0	0	0	46.4081	0	0	0	0	0	0	0	0	0	0	0	0	171.835	0	0	0	0
-16.4	22.1177	21.7488	99.5865	9917.46	10.616			-16.4	0	-89.6028	0	0	0	89.6844	0	0	0	0	0	-179.929	0	0	0	0	0	45.9871	0	0	0	0	0	21.7136	0	0	0	0	0	0	0	0	0	0	0	0	93.7305	0	0	0	0
-16.2	25.9266	25.9394	116.107	13480.8	12.105			-16.2	0	-29.7828	0	0	0	-30.3617	0	0	0	0	0	-149.364	0	0	0	0	0	-39.849	0	0	0	0	0	-160.973	0	0	0	0	0	0	0	0	0	0	0	0	155.874	0	0	0	0
-16	21.968	21.4795	98.2002	9643.28	10.0225			-16	0	-21.4496	0	0	0	57.8644	0	0	0	0	0	25.5506	0	0	0	0	0	29.7485	0	0	0	0	0	-155.704	0	0	0	0	0	0	0	0	0	0	0	0	210.367	0	0	0	0
-15.8	26.3584	25.4755	110.577	12227.2	11.2274			-15.8	0	-38.2191	0	0	0	-14.5924	0	0	0	0	0	119.372	0	0	0	0	0	-30.4789	0	0	0	0	0	-67.3846	0	0	0	0	0	0	0	0	0	0	0	0	146.291	0	0	0	0
-15.6	9.27697	13.6928	110.634	12239.8	11.0634			-15.6	0	48.894	0	0	0	64.4527	0	0	0	0	0	234.204	0	0	0	0	0	-79.4397	0	0	0	0	0	-86.3336	0	0	0	0	0	0	0	0	0	0	0	0	51.1141	0	0	0	0
-15.4	9.93394	6.50002	115.87	13425.8	11.3077			-15.4	0	126.135	0	0	0	-50.5909	0	0	0	0	0	291.433	0	0	0	0	0	-105.516	0	0	0	0	0	-26.2031	0	0	0	0	0	0	0	0	0	0	0	0	135.981	0	0	0	0
-15.2	6.35264	6.86343	121.408	14740	11.5758			-15.2	0	65.083	0	0	0	11.8184	0	0	0	0	0	211.025	0	0	0	0	0	-80.6972	0	0	0	0	0	70.6979	0	0	0	0	0	0	0	0	0	0	0	0	-38.0825	0	0	0	0
-15	1.03992	-14.0804	104.987	11022.3	10.0101			-15	0	7.87684	0	0	0	-113.716	0	0	0	0	0	-59.4012	0	0	0	0	0	-113.23	0	0	0	0	0	223.353	0	0	0	0	0	0	0	0	0	0	0	0	-84.8945	0	0	0	0
-14.8	2.93241	-13.5669	102.174	10439.6	9.65457			-14.8	0	-16.7225	0	0	0	-61.9665	0	0	0	0	0	-119.753	0	0	0	0	0	-78.332	0	0	0	0	0	141.966	0	0	0	0	0	0	0	0	0	0	0	0	18.5312	0	0	0	0
-14.6	17.1878	16.1643	110.72	12258.9	10.2801			-14.6	0	-19.1783	0	0	0	-143.328	0	0	0	0	0	-188.008	0	0	0	0	0	-24.4298	0	0	0	0	0	227.25	0	0	0	0	0	0	0	0	0	0	0	0	40.4333	0	0	0	0
-14.4	10.0232	-6.43489	119.403	14257.2	11.0389			-14.4	0	-100.749	0	0	0	-100.066	0	0	0	0	0	-223.123	0	0	0	0	0	-2.1781	0	0	0	0	0	181.081	0	0	0	0	0	0	0	0	0	0	0	0	-33.8675	0	0	0	0
-14.2	12.6965	16.4145	114.001	12996.2	10.3637			-14.2	0	-80.4016	0	0	0	-147.556	0	0	0	0	0	-194.057	0	0	0	0	0	23.8537	0	0	0	0	0	214.221	0	0	0	0	0	0	0	0	0	0	0	0	1.99507	0	0	0	0
-14	13.9065	9.64896	115.554	13352.8	10.3355			-14	0	35.4362	0	0	0	-84.7038	0	0	0	0	0	-45.2197	0	0	0	0	0	18.7341	0	0	0	0	0	-69.3348	0	0	0	0	0	0	0	0	0	0	0	0	-57.8081	0	0	0	0
-13.8	3.60048	-1.20016	119.355	14245.5	10.5495			-13.8	0	49.7499	0	0	0	-117.225	0	0	0	0	0	-36.6808	0	0	0	0	0	59.6339	0	0	0	0	0	-61.2605	0	0	0	0	0	0	0	0	0	0	0	0	-176.894	0	0	0	0
-13.6	5.67596	-10.8635	120.391	14494.1	10.4787			-13.6	0	-54.81	0	0	0	-58.5727	0	0	0	0	0	-11.1941	0	0	0	0	0	58.6783	0	0	0	0	0	-149.134	0	0	0	0	0	0	0	0	0	0	0	0	-183.495	0	0	0	0
-13.4	6.48722	4.70768	110.081	12117.9	9.40487			-13.4	0	14.895	0	0	0	-45.9694	0	0	0	0	0	-31.1041	0	0	0	0	0	67.7218	0	0	0	0	0	-173.658	0	0	0	0	0	0	0	0	0	0	0	0	-175.734	0	0	0	0
-13.2	9.48312	10.8235	96.2674	9267.42	8.1653			-13.2	0	6.27001	0	0	0	17.5992	0	0	0	0	0	-9.31682	0	0	0	0	0	93.5882	0	0	0	0	0	-176.929	0	0	0	0	0	0	0	0	0	0	0	0	-158.57	0	0	0	0
-13	2.81612	-3.18548	93.7733	8793.44	7.92529			-13	0	-136.111	0	0	0	66.4692	0	0	0	0	0	-35.9433	0	0	0	0	0	123.899	0	0	0	0	-145.039	-36.866	0	0	0	0	0	0	0	0	0	0	0	0	-67.2015	0	0	0	0
-12.8	12.2315	15.6009	108.937	11867.4	9.01573			-12.8	0	-184.16	0	0	0	137.245	0	0	0	0	0	8.3189	0	0	0	0	0	63.9603	0	0	0	0	-74.6075	-43.7945	0	0	0	0	0	0	0	0	0	0	0	0	-22.3326	0	0	0	0
-12.6	17.9941	21.8658	114.365	13079.3	9.24586			-12.6	0	-30.7779	0	0	0	194.585	0	0	0	0	0	54.94	0	0	0	0	0	4.93698	0	0	0	0	-35.703	-35.6196	0	0	0	0	0	0	0	0	0	0	0	0	-48.0319	0	0	0	0
-12.4	24.6716	31.461	114.712	13158.8	9.12599			-12.4	0	-44.1718	0	0	0	213.34	0	0	0	0	0	95.0436	0	0	0	0	0	50.1053	0	0	0	83.7217	-108.17	17.2604	0	0	0	0	0	0	0	0	0	0	0	0	51.4702	0	0	0	0
-12.2	21.9288	30.4589	115.581	13359	9.02538			-12.2	0	27.8419	0	0	0	148.734	0	0	0	0	0	92.4757	0	0	0	0	0	52.6765	0	0	0	53.2918	-189.825	-49.7603	0	0	0	0	0	0	0	0	0	0	0	0	110.142	0	0	0	0
-12	22.2829	16.5576	104.487	10917.6	7.99033			-12	0	81.1344	0	0	0	125.814	0	0	0	0	0	110.692	0	0	0	0	0	48.3024	0	0	0	19.6857	-99.9926	1.10553	0	0	0	0	0	0	0	0	0	0	0	0	107.555	0	0	0	0
-11.8	25.3733	34.2672	109.068	11895.9	8.19808			-11.8	0	146.974	0	0	0	117.558	0	0	0	0	0	67.9744	0	0	0	0	0	68.4129	0	0	0	54.4374	-135.115	34.3176	0	0	0	0	0	0	0	0	0	0	0	0	50.8958	0	0	299.853	0
-11.6	16.2886	8.30331	114.379	13082.5	8.47831			-11.6	0	-15.3521	0	0	0	6.51969	0	0	0	0	0	-11.0284	0	0	0	0	0	115.237	0	0	259.002	93.3139	-66.7787	18.0768	0	0	0	0	0	0	0	0	0	0	0	0	122.315	0	0	174.965	0
-11.4	10.0577	-0.678207	112.772	12717.5	8.24668			-11.4	0	-19.5071	0	0	0	-35.4559	0	0	0	0	0	-48.2842	0	0	0	0	0	-17.6681	0	0	241.601	118.407	22.9724	20.6293	0	231.462	0	0	0	0	0	0	0	0	0	0	55.7663	0	0	219.864	0
-11.2	7.25428	12.4427	109.68	12029.8	7.89496			-11.2	0	-46.2694	0	0	0	-17.3241	0	0	0	0	0	-133.777	0	0	0	0	0	-116.283	0	0	149.056	150.3	116.968	59.0936	0	220.942	148.057	0	0	0	0	0	0	0	0	0	-16.9024	0	0	122.95	0
-11	14.0307	2.28629	107.076	11465.3	7.57142			-11	0	-56.7885	0	0	0	-59.2744	0	0	0	0	0	-169.927	0	0	0	0	0	-122.521	0	0	37.7287	124.629	193.251	65.8241	0	193.155	69.5299	0	0	0	0	0	0	0	0	0	-11.1311	0	0	-43.2533	0
-10.8	15.9993	13.1991	116.534	13580.2	8.04163			-10.8	0	-65.8541	0	0	0	-135.144	0	143.443	0	0	0	-212.758	0	0	0	0	0	-128.355	0	0	-40.2472	12.945	238.616	82.7961	0	138.957	138.665	0	0	0	0	0	0	0	0	0	91.0191	0	0	-119.58	0
-10.6	17.4069	12.5324	122.712	15058.2	8.2921			-10.6	0	42.7401	0	0	0	-91.5387	0	42.9266	0	0	0	-122.684	0	0	0	0	0	-120.483	0	0	-64.7738	-27.1967	171.568	141.639	0	-24.0843	137.186	0	0	0	0	0	0	0	0	0	30.4123	0	0	-127.596	0
-10.4	20.2324	18.7715	106.994	11447.8	7.11715			-10.4	0	65.7054	0	0	0	-64.8555	0	100.313	0	0	0	-70.0329	0	0	0	0	0	-4.85935	0	0	-37.3652	21.1047	82.2222	82.0143	0	0.948333	66.8213	0	0	0	0	0	0	0	0	0	26.9771	0	0	-195.433	0
-10.2	20.3283	18.8645	112.702	12701.7	7.36756			-10.2	0	-81.9134	0	0	0	-78.8245	0	76.5054	0	0	0	53.9486	0	0	0	0	0	82.5088	236.264	0	-11.9867	41.8145	45.4687	52.5621	0	-120.649	-3.63642	0	0	0	0	0	0	0	0	0	58.751	0	0	-91.4786	0
-10	6.4325	2.51819	102.726	10552.7	6.6448			-10	0	-78.4169	0	0	0	-67.8058	0	28.5581	0	0	0	58.8613	0	0	0	0	0	-2.80965	172.642	0	90.4027	54.5838	-61.4023	-46.581	0	-112.369	56.4242	0	0	0	0	0	0	0	0	0	-1.93174	0	0	6.74016	0
-9.8	9.78299	-1.07929	108.767	11830.4	6.9489			-9.8	0	-102.637	0	0	0	-85.2147	0	-0.119269	0	0	0	187.064	0	0	0	0	0	-8.48287	114.019	0	120.257	170.624	-99.1586	-70.5705	0	-39.6549	-78.1691	0	0	0	0	0	0	0	0	0	-58.048	0	0	-15.1787	0
-9.6	14.5958	6.6802	115.445	13327.6	7.22945			-9.6	0	-152.555	0	0	0	-32.6573	0	22.244	0	0	0	142.892	0	0	0	0	0	7.63548	58.9489	0	126.123	197.181	-174.539	-108.319	0	-0.818932	-39.2889	0	0	0	0	0	0	0	0	0	8.63641	0	0	5.57466	0
-9.4	7.62899	10.212	113.485	12878.8	7.01111			-9.4	0	-139.349	0	0	0	5.70797	0	-25.6253	0	0	0	50.3576	0	0	0	0	0	-29.2613	70.8547	0	131.899	138.906	-80.495	-43.1211	0	-56.2937	-41.6912	0	0	0	0	0	0	0	0	0	-94.9843	0	0	11.934	0
-9.2	10.7167	10.3681	117.128	13719	7.15474			-9.2	0	55.4319	0	0	0	40.2066	0	28.8674	0	0	0	-19.6804	0	0	0	0	0	29.4961	-29.7899	0	93.6121	40.9029	-153.814	-4.05789	0	76.063	48.3981	0	0	0	0	0	0	0	0	0	-79.8794	0	0	-9.12176	0
-9	16.925	14.5624	111.131	12350	6.66518			-9	0	115.096	0	0	0	29.564	0	30.2919	0	0	0	54.9132	0	0	0	0	0	216.031	-30.5333	0	-24.4619	8.91702	-42.9031	67.5652	0	71.6262	12.4706	0	0	0	0	0	0	0	0	0	-35.4497	0	0	-5.27164	0
-8.8	12.9589	12.8732	114.173	13035.5	6.73943			-8.8	0	122.037	0	0	0	118.485	0	-18.6253	0	0	0	-19.5592	0	0	0	0	0	220.825	-115.545	0	-99.5974	-122.475	-14.6062	75.49	0	-12.9072	145.086	0	0	0	0	0	0	0	0	0	-52.4149	0	0	-4.38923	0
-8.6	8.28966	9.64119	118.781	14108.9	6.92745			-8.6	0	165.981	0	0	0	34.7356	0	-15.1356	0	0	0	-82.5162	0	0	0	0	0	179.229	-125.313	0	-150.696	-132.828	27.4362	83.1671	0	-23.5715	61.9005	0	0	0	0	0	0	0	0	0	-125.147	0	0	-7.09058	0
-8.4	12.5794	9.35979	114.981	13220.6	6.59461			-8.4	0	127.85	0	0	0	-72.7737	0	-112.56	0	0	0	-10.7982	0	0	0	0	0	150.722	-85.6576	0	-231.411	-213.151	-57.5968	48.1495	0	9.98582	80.6942	0	0	0	0	0	0	0	0	0	-66.5537	0	0	-14.8873	0
-8.2	12.7588	4.53298	118.277	13989.3	6.65357			-8.2	0	-41.32	0	0	0	-101.678	0	-197.416	0	0	0	95.641	0	0	0	0	0	-52.3171	-34.0067	0	-235.724	-228.714	-37.0163	49.9821	0	-103.036	38.837	0	0	0	0	0	0	0	0	0	-46.498	0	0	-79.7064	0
-8	13.2142	10.0484	112.985	12765.6	6.26728			-8	0	-115.899	0	0	0	-67.2761	0	-222.902	0	0	0	39.2903	0	0	0	0	0	-220.883	3.68394	0	-227.415	-177.08	-74.6859	-32.8217	0	-69.2156	65.2665	0	0	0	0	0	0	0	0	0	54.0386	0	0	40.5023	211.739
-7.8	16.0667	26.2599	111.348	12398.5	6.06554			-7.8	0	-80.1976	0	0	0	-96.5384	0	-86.9753	0	0	0	35.4358	0	0	0	0	0	-135.039	120.63	0	-144.465	-76.019	-26.5894	-72.7307	0	-15.8391	-36.6991	0	0	0	0	0	0	0	0	0	135.184	0	0	50.3027	99.6402
-7.6	20.285	26.1012	113.928	12979.6	6.09843			-7.6	0	-138.214	0	0	0	-37.0889	0	-49.4212	0	0	0	129.419	0	0	0	0	0	-117.255	157.002	0	-102.711	-117.244	61.3369	-61.0413	0	-37.9607	-46.2863	0	0	0	0	0	0	0	0	0	191.182	0	0	101.172	77.7764
-7.4	26.3742	17.8911	122.775	15073.6	6.37414			-7.4	0	-97.5796	0	0	0	24.9768	0	60.0598	0	0	0	183.399	0	0	0	0	0	-92.7148	22.7725	0	-26.3146	4.69569	196.195	-75.9725	0	-38.2812	-56.3759	0	0	0	0	0	0	0	0	0	247.12	0	0	124.385	-2.86368
-7.2	21.2603	22.1124	117.714	13856.7	6.07874			-7.2	0	-1.42888	0	0	0	75.2275	0	152.009	0	0	0	95.6459	0	0	0	0	0	69.7308	82.2777	0	45.4027	138.991	217.796	-95.7446	0	10.9148	-50.9806	0	0	0	0	0	0	0	0	0	170.011	0	0	226.987	-156.265
-7	17.5117	20.8562	108.226	11712.9	5.52289			-7	0	25.5775	0	0	0	77.4302	0	199.118	94.2845	0	0	141.64	0	0	0	0	0	155.572	127.549	0	86.3928	127.208	120.041	-31.5073	0	-58.4705	-45.7662	0	0	0	0	0	0	0	0	0	4.4125	0	0	-31.3879	-94.0629
-6.8	19.2545	21.0525	105.566	11144.1	5.31832			-6.8	0	32.4634	0	0	0	58.8994	0	151.544	21.4053	0	0	79.8825	0	0	0	0	0	24.999	75.6682	0	87.6731	175.067	52.443	50.7254	0	-12.9032	-15.4826	0	0	0	0	0	0	0	0	0	-126.335	0	0	-0.444302	19.7332
-6.6	20.2151	21.4453	107.069	11463.8	5.28133			-6.6	0	125.797	0	0	0	38.1	0	78.495	6.1207	0	0	118.324	0	0	0	0	0	42.331	-24.8443	0	120.102	261.7	-10.368	79.8268	0	55.192	83.3742	0	0	0	0	0	0	0	0	0	-49.8441	0	0	-14.8966	-1.53996
-6.4	17.515	20.6126	110.697	12253.9	5.39505			-6.4	0	100.011	0	0	0	74.086	0	36.7687	-30.9165	0	0	-36.1775	0	0	175.593	0	0	29.7895	67.9047	0	97.0373	196.916	-103.936	61.2975	0	26.7247	62.4733	0	316.255	0	0	0	0	0	0	0	17.4569	0	0	23.9589	-88.2768
-6.2	21.4216	26.5614	114.745	13166.4	5.48273			-6.2	0	143.588	0	275.668	0	35.7155	0	-89.1961	41.5058	0	0	-94.0563	0	0	188.807	0	0	2.55535	-52.8528	0	-19.3701	116.568	-72.3745	112.915	0	31.4419	40.836	0	191.691	0	0	0	0	0	0	0	121.456	0	0	-69.1848	-5.25156
-6	19.1792	19.5709	116.881	13661.2	5.52211			-6	0	132.59	0	222.916	0	8.51811	0	-168.601	17.9302	0	0	-197.645	0	0	76.5106	0	0	-19.7413	-178.474	0	-50.267	126.723	-10.2322	92.7161	276.212	127.967	6.57317	160.821	100.918	0	0	0	0	0	0	0	162.297	0	0	47.2412	-12.8932
-5.8	8.10184	11.7442	108.956	11871.5	5.12487			-5.8	0	13.024	0	113.463	0	64.4402	0	-226.253	91.2062	0	0	-110.725	0	0	70.4815	0	0	17.4773	-135.083	0	-79.457	4.43118	24.5922	-52.1455	290.759	175.005	55.8816	183.624	26.8585	0	0	0	0	0	0	0	230.09	0	0	65.3224	-96.5695
-5.6	9.80906	4.49397	106.789	11403.9	4.9469			-5.6	0	-81.2269	0	28.2705	0	20.487	0	-143.545	49.9824	0	0	-209.912	0	0	4.42647	0	0	-51.9263	10.0134	0	-58.8215	-61.8398	7.68429	-115.516	236.397	197.702	-71.4002	142.999	-65.0201	0	0	0	0	0	0	0	73.7581	0	0	6.89414	-100.999
-5.4	8.58972	10.0299	100.867	10174.1	4.62808			-5.4	0	-96.7752	0	-29.4119	0	-22.3344	0	-183.602	45.9517	0	0	-108.576	0	0	-42.5803	142.514	0	11.1308	27.2323	0	-106.661	-20.6213	-33.7306	-53.342	113.261	198.702	-111.01	185.904	-115.032	0	0	0	0	0	0	0	-97.0264	0	0	21.4546	-24.3691
-5.2	9.05463	2.60765	107.966	11656.6	4.90247			-5.2	0	-197.618	0	-109.129	0	0.172255	0	-115.193	-74.2593	0	0	-69.6699	0	0	-79.7182	157.044	0	-23.6984	112.145	0	-35.5649	-43.7427	-22.4877	-163.535	9.21276	209.689	-89.4169	76.1774	-52.1184	0	0	0	0	0	0	0	-214.062	0	0	82.6871	18.6056
-5	12.1845	10.2982	109.623	12017.1	4.91724			-5	0	-163.913	0	-84.1146	0	32.7349	0	41.4688	-5.70417	0	0	-3.60834	0	0	6.22798	122.547	0	-67.4686	207.503	0	30.4912	-93.4198	31.3441	-115.948	47.6662	121.413	-54.5848	85.5968	-64.0408	0	0	0	0	0	0	0	-185.19	0	0	117.148	85.213
-4.8	15.0952	13.0539	109.493	11988.7	4.84368			-4.8	0	-19.4471	0	27.1137	0	-44.2139	0	99.1653	-26.4448	0	0	-36.6957	0	0	113.225	40.7753	0	5.83893	102.225	0	82.0311	-40.6909	15.0398	6.63739	-72.9807	-80.3119	-178.135	-8.43858	18.0936	0	0	0	0	0	0	0	-161.266	0	0	35.1498	97.3211
-4.6	15.6948	12.6822	106.661	11376.5	4.67289			-4.6	0	90.6608	0	116.124	0	41.6517	0	117.464	34.865	0	0	-28.5184	0	0	208.329	107.158	0	8.72504	-1.03674	0	60.7464	-42.0354	26.9328	45.2383	25.8012	-143.933	-74.9072	-29.1238	56.1187	0	0	0	0	0	0	0	-158.519	0	0	21.3656	169.143
-4.4	20.2371	20.9347	109.67	12027.4	4.69342			-4.4	0	74.9257	0	92.369	0	79.1607	0	249.893	84.6525	0	0	-9.91069	0	0	165.001	111.841	0	-66.921	-56.6873	0	171.591	-53.0597	82.403	18.7951	46.0355	-108.705	-1.21499	-170.74	67.0499	206.234	0	0	0	173.335	0	0	-36.5829	181.629	0	-96.185	191.78
-4.2	19.2848	20.1654	115.998	13455.6	4.87147			-4.2	0	137.873	0	70.0209	0	72.0161	0	259.125	-23.4566	0	0	-17.2227	0	0	231.407	108.397	0	-57.0965	-55.6444	0	240.49	8.33131	-1.19387	89.9602	80.664	-60.3992	-19.1434	-79.5443	-14.1178	128.129	0	0	0	246.45	138.083	0	41.2961	65.1081	0	-226.232	71.5895
-4	16.3569	18.2719	112.837	12732.1	4.68934			-4	0	97.7812	0	64.2479	0	95.9967	0	65.6903	-85.6298	0	0	94.672	0	0	156.557	76.5213	0	-42.6929	-40.3371	0	237.664	7.66451	-55.7908	-7.24001	10.2288	46.1682	-107.369	-94.9322	-35.5871	-1.51976	131.648	0	0	344.67	122.12	0	-26.8651	123.585	0	-285.666	15.9087
-3.8	18.4548	23.3375	112.213	12591.8	4.60029			-3.8	0	3.27187	0	-38.8651	0	188.573	0	44.0551	-128.894	0	0	146.585	292.311	0	5.14255	145.295	0	-121.312	60.3965	0	182.23	83.6369	-135.866	-44.5984	-4.26132	145.142	-11.2019	-71.0914	-114.319	-27.2889	40.7912	0	0	334.449	48.67	0	-67.5543	28.8743	0	-282.32	-4.58741
-3.6	11.755	6.82568	111.574	12448.7	4.50642			-3.6	0	-92.7003	0	-109.118	0	94.94	0	-47.347	-119.974	0	0	187.623	47.5401	0	-63.1296	47.0054	0	-5.36973	71.0788	0	124.646	122.547	-117.624	-13.3661	-175.963	133.801	-37.2161	-26.0496	-129.814	-62.7481	43.6081	0	0	409.634	35.2806	0	-2.30735	79.4431	0	-149.101	-93.0897
-3.4	6.34748	1.04001	106.128	11263.2	4.24852			-3.4	0	-18.1927	0	-145.717	0	9.4394	0	-198.126	-157.071	0	0	125.946	-106.951	0	-12.5014	2.65728	0	108.234	100.137	0	78.1557	103.541	-121.977	5.08464	-132.734	40.5183	-24.8588	89.4795	-201.106	-146.393	119.038	0	0	328.23	-9.33739	0	-84.0693	18.3869	0	-58.7136	-118.69
-3.2	7.36681	9.31326	108.45	11761.5	4.28687			-3.2	0	32.4511	0	-66.1972	0	-33.5274	0	-155.33	77.6879	0	0	185.039	21.8065	0	-136.892	-91.3813	0	120.996	9.35115	0	-9.23363	74.9412	-18.6608	37.5267	-173.909	-93.968	-6.64875	0	-130.251	-139.349	98.5413	0	0	155.731	28.3262	0	-108.588	60.9072	0	82.0536	-28.3833
-3	6.80589	3.87814	108.899	11859	4.2389			-3	0	104.668	0	-87.7236	0	-161.281	0	-12.3125	107.486	0	0	-20.5049	4.04962	0	-75.1405	-94.2875	0	148.345	-108.54	0	-129.021	142.745	-13.3004	78.5821	-140.417	-252.586	110.235	47.8407	-74.2305	-87.8502	166.168	0	64.8013	15.7026	48.0615	0	3.70666	-46.9095	0	148.36	-72.3662
-2.8	8.32842	5.28308	112.301	12611.4	4.29079			-2.8	0	171.733	0	-55.3014	0	-315.337	0	-5.94014	154.839	0	0	-94.9489	-6.856	136.324	-76.6342	-97.44	0	178.292	-173.083	0	-104.579	-82.0638	85.6677	97.284	-79.6375	-236.244	115.958	58.1929	88.3292	-97.152	249.876	0	140.134	-118.765	45.4369	0	16.272	-7.90317	0	190.929	-69.7497
-2.6	11.5196	3.97466	116.46	13562.9	4.37684			-2.6	0	215.177	128.131	-30.9703	0	-230.695	0	77.0098	66.7848	0	0	-88.3678	202.388	160.145	-95.5074	-152.376	0	108.75	-164.623	0	-11.8704	-129.279	79.5106	80.9543	33.1448	-271.47	135.69	124.78	129.822	-68.1182	145.7	0	164.812	-277.474	80.3785	0	36.6409	-127.071	201.217	29.3348	38.0376
-2.4	18.4785	19.8225	115.246	13281.6	4.26544			-2.4	0	191.395	150.615	82.6922	0	-124.122	0	183.817	130.265	0	167.852	-88.4089	341.799	101.919	-128.011	-88.4616	106.766	-16.2133	-166.738	0	-129.547	-196.614	67.6566	121.777	-23.5277	-152.552	173.35	104.824	230.015	46.8532	30.6124	0	110.857	-356.414	60.9873	0	89.2402	-128.509	97.3864	-33.1206	39.8698
-2.2	19.7273	17.4159	112.816	12727.5	4.10037			-2.2	0	89.7952	276.796	-10.8233	0	-34.3393	0	151.282	52.8738	0	162.421	-176.098	126.76	-25.7442	-26.8468	34.8774	37.3523	-23.9894	-1.14286	0	-106.503	-248.874	4.34038	127.996	48.5383	-43.4476	143.242	53.911	230.482	73.1384	27.7991	0	175.086	-210.15	103.268	0	34.5011	-128.538	91.817	-94.9373	7.05361
-2	21.7784	20.2885	112.727	12707.4	4.02853			-2	0	-3.34302	299.547	91.9795	0	101.98	0	97.3327	35.8851	0	-15.2775	-123.253	6.54991	-60.1264	-21.9925	181.342	-48.972	-24.2749	87.0397	0	105.657	-335.578	10.0476	236.033	-5.20335	65.7906	85.9111	69.587	264.282	188.154	-69.4246	0	242.84	-169.969	59.3297	0	-24.5237	-23.426	-10.6058	-59.5791	36.0281
-1.8	21.2933	20.1504	112.233	12596.3	3.9508			-1.8	0	-57.2499	130.021	89.7582	0	307.242	0	85.6908	25.3215	0	-3.23759	-87.5198	40.0847	-61.0763	21.2231	217.595	-107.452	-70.3584	115.177	0	50.8061	-104.347	-48.0028	178.945	-45.8395	40.2961	107.708	140.924	27.3483	184.398	-131.325	0	78.186	-102.81	105.83	0	-2.10921	-22.0938	33.3047	52.1384	159.249
-1.6	19.0639	13.9959	111.099	12343	3.87032			-1.6	0	-97.0147	233.481	79.5276	0	209.333	0	4.4261	90.9561	0	-9.74619	-165.846	-90.9202	-116.394	51.429	362.698	-92.9638	-89.7314	115.048	0	-92.8242	-98.2944	-79.6539	25.1973	-85.302	207.491	56.8663	-58.9248	46.9264	263.136	-81.8923	0	58.9743	73.2263	70.9311	0	-67.5722	107.988	32.0744	133.561	45.0796
-1.4	10.2827	4.27153	108.171	11701	3.72783			-1.4	203.602	-118.502	60.5165	59.3974	0	115.467	0	-6.41456	-12.2376	240.372	80.6879	-112.197	-163.652	4.77243	56.2916	311.166	-72.8477	-127.337	123.614	0	25.6181	22.1551	-78.3076	-36.9956	-81.812	124.978	-78.6876	-75.7855	-4.00283	184.877	-63.6486	0	89.012	163.001	0.631649	0	-101.221	146.235	107.179	196.915	20.6805
-1.2	8.91522	8.14878	107.486	11553.2	3.66524			-1.2	201.517	-20.5295	-151.919	176.711	0	25.4043	0	-15.7412	-130.426	219.399	-1.51387	-4.8685	-107.811	-7.45135	-11.0633	217.314	-66.0663	-77.6187	-51.2638	146.179	26.6012	134.319	-70.2421	-117.229	-120.174	84.821	-86.88	-3.3364	0.140075	142.834	-67.5067	0	70.8768	146.7	-127.985	0	24.527	227.628	79.1019	236.072	15.6744
-1	-6.82276	-11.1814	110.044	12109.6	3.69907			-1	0.413769	-1.56551	-207.721	43.3341	0	-87.2635	0	-51.0911	-134.971	81.8173	65.2184	56.3674	-32.7506	2.66096	-49.4699	-74.8793	-38.8459	-120.036	-74.3068	71.0535	-218.281	141.082	-69.6148	-282.281	-0.691477	10.4825	-102.424	-9.37745	-18.4889	-44.1442	-31.4888	0	-73.6151	100.677	-102.805	155.365	40.5127	134.225	55.2456	90.9836	36.2653
-0.8	-51.7199	-54.4602	108.057	11676.2	3.59989			-0.8	-21.3552	-32.2081	-152.199	27.8518	0	-315.506	0	-23.581	-142.32	-26.7389	-37.1266	6.96133	-175.964	1.68936	-80.0692	-246.934	-19.7417	-113.185	-129.111	28.1978	-220.017	-56.7183	-14.6028	-246.55	20.1294	-49.0065	-244.079	-157.421	55.5004	-23.8066	-45.0236	0	-0.809544	67.6751	-204.734	36.35	3.75513	89.5522	-58.5576	-137.97	-158.522
-0.6	-94.5226	-93.8363	104.074	10831.4	3.41089			-0.6	-118.302	-72.2715	-330.167	-16.6332	0	-254.365	64.6248	-65.3693	-210.661	-39.4506	-18.2829	14.1205	-176.526	-21.8674	-109.837	-370.494	-50.9029	-153.021	-151.298	-145.181	-149.01	-82.5676	-2.9071	-107.037	11.7192	-268.224	-246.062	-69.937	-87.9146	-188.344	-12.7293	0	-133.822	-112.527	-266.647	-85.3446	-22.9368	-66.8234	-165.489	-151.791	-168.173
-0.4	-132.112	-135.95	97.8269	9570.11	3.16561			-0.4	-184.49	-141.451	-246.543	-135.833	75.8057	-231.03	-12.9041	-161.538	-155.891	-142.224	-211.269	-54.0089	-241.636	-178.961	-82.4642	-454.562	-107.903	-69.0811	-244.174	-135.642	-220.55	-187.503	-56.6058	-216.525	5.52749	-256.773	-208.731	-155.454	-67.4788	-252.157	-24.1356	0	-213.787	-211.049	-193.273	-142.079	-53.8019	-126.889	-231.648	-230.875	-155.028
-0.2	-172.922	-175.35	98.3783	9678.3	3.14419			-0.2	-218.147	-307.878	-195.831	-274.043	-27.1577	-231.624	-86.9795	-278.613	-107.57	-193.084	-166.233	-151.874	-217.078	-121.402	-93.6006	-484.882	-95.079	-181.329	-190.418	-134.441	-291.694	-318.002	-122.46	-230.093	-15.4009	-273.709	-175.366	-221.788	-217.657	-255.604	-76.2815	67.964	-327.817	-351.532	-142.027	-135.362	-194.713	-284.46	-260.669	-309.731	-167.566
-1.42109e-14	-189.124	-185.626	84.0733	7068.31	2.70222			-1.42109e-14	-150.397	-294.476	-180.873	-307.41	-88.8416	-186.922	-115.046	-271.387	-94.618	-192.873	-195.868	-219.148	-271.992	-132.497	-150.79	-314.716	-79.381	-134.558	-187.739	-155.533	-180.497	-279.604	-134.329	-197.272	-210.516	-238.363	-157.964	-272.074	-337.788	-187.986	-141.623	-39.5918	-252.019	-298.432	-172.21	-204.922	-255.324	-261.085	-228.115	-260.229	-226.148
0.2	-149.015	-147.396	75.6005	5715.44	2.4528			0.2	-128.497	-237.541	-163.049	-281.245	-99.3538	-72.6541	-121.13	-286.795	-92.5648	-142.919	-144.997	-173.05	-156.03	-131.57	-136.614	-200.5	-54.1084	-84.2812	-125.843	-133.773	-114.325	-169.619	-185.012	-203.814	-189.616	-154.775	-56.6386	-184.555	-302.436	-212.944	-121.234	-29.7389	-262.239	-229.935	-81.8358	-154.202	-226.053	-200.467	-165.725	-142.078	-127.695
0.4	-106.362	-106.698	68.1018	4637.85	2.23195			0.4	-70.545	-156.842	-76.252	-251.84	-105.615	-68.9141	-98.3261	-215.813	-27.3394	-155.915	-175.355	-115.795	-118.995	-83.7401	-111.031	-173.906	-42.6043	-40.0028	-112.37	-71.4021	-90.7747	-127.729	-167.343	-229.944	-150.128	-55.1928	-40.1247	-154.486	-209.667	-133.599	-156.352	-67.6317	-157.533	-149.565	-29.69	-91.1234	-174.717	-119.553	-92.7215	-144.138	-96.9427
0.6	-65.9826	-64.1222	60.0974	3611.69	1.98676			0.6	-12.7707	-81.8583	-49.9129	-163.337	-78.6344	-50.9481	-46.3999	-124.974	-41.2289	-105.207	-64.848	-74.3763	-45.715	-8.08438	-139.252	-67.2081	8.2841	-51.6575	-27.6599	-104.116	-38.9424	-64.9013	-103.94	-104.922	-120.481	-34.0971	-24.1218	-70.6689	-228.309	-53.2932	-144.682	-58.965	-96.0382	-48.6133	-24.1462	-43.0219	-102.091	-90.2994	-57.3804	-110.932	0
0.8	-23.2019	-24.3274	49.086	2409.43	1.64352			0.8	-2.18506	18.6071	-12.3543	-94.1267	-22.2482	-15.5855	-0.581047	-8.80139	13.517	-70.6783	-40.7177	-14.4644	-47.5548	-23.6821	-126.405	-11.6143	24.8622	32.2231	-6.22063	-84.7996	31.9897	1.70505	-24.0961	-54.0703	-79.7702	-9.19169	-36.4345	-38.4979	-105.187	-17.9272	-107.481	-71.7703	-24.4443	59.7261	7.76378	-27.9431	-17.4183	-13.0701	-6.46458	-51.9398	0
1	5.61498	1.2459	42.2827	1787.83	1.42779			1	6.7399	59.7015	-7.19564	-10.2893	-29.4946	1.27367	18.2426	28.2126	17.2371	-32.1574	-11.1616	28.7765	7.94255	-20.8556	-55.4519	-23.2516	38.2398	-2.43793	-13.2714	-47.546	56.947	1.62676	2.22975	-5.4102	47.3003	37.2218	-26.1083	33.6112	-12.2417	0	-48.5565	-13.9685	2.58207	54.4101	17.9545	50.4136	23.6321	-16.5376	2.85324	-8.79241	0
1.2	5.6665	0.868878	45.6398	2082.99	1.5527			1.2	-3.34843	52.5715	0.742226	-4.19931	-0.247249	0.953467	1.69894	25.2482	12.0771	-6.07723	-1.95244	39.1336	-26.047	-1.48274	-27.0536	10.334	26.7098	-40.4827	-8.81549	-34.5733	14.3724	6.25293	37.2709	22.7252	57.6939	15.2389	-24.8091	37.8135	-16.4886	0	-39.9539	-10.8899	11.7552	12.7608	23.6792	61.925	17.9641	-48.1253	23.6248	-20.2033	0
1.4	5.27699	0.129664	43.7004	1909.73	1.49891			1.4	-36.8036	31.6358	53.9024	15.4658	25.7296	-20.6542	8.69044	29.1791	-6.95351	-5.02237	33.5346	28.7327	-13.7599	-9.37407	-40.2134	48.2045	29.9552	-25.5775	10.4433	-3.19547	0.416905	0	28.7524	32.622	54.4559	32.3016	-2.56013	29.3118	12.6677	0	-18.4146	11.1077	13.5245	27.62	30.4017	51.1398	27.3414	-40.3444	28.1167	19.7605	0
1.6	5.54256	0.632813	43.4764	1890.2	1.50366			1.6	-49.5334	5.71416	107.433	12.1196	0	-13.8731	105.37	-19.922	23.526	9.1602	39.8597	35.6316	-13.5638	-11.427	-15.5472	31.1796	20.2722	-19.5625	4.98252	20.8103	-5.15127	0	28.4436	2.84933	57.2921	31.4498	40.3958	40.0559	20.4852	0	1.93081	0	13.8186	-24.4281	12.8132	20.5059	3.27476	-31.6911	33.885	51.2573	0
1.8	4.71324	0.920491	41.0624	1686.12	1.43396			1.8	-51.9973	32.2195	156.76	23.5087	0	-6.47089	171.71	-23.5179	-12.6622	41.1547	20.9241	25.6544	3.39725	-1.20442	21.3934	35.2637	-12.022	-56.8943	24.6803	27.0121	-16.8856	0	1.81979	-15.8337	28.558	48.0971	62.887	53.2111	17.1214	0	9.54332	0	20.114	-47.204	-13.0302	-35.5622	-25.2291	-11.5184	24.6491	62.2422	0
2	3.85016	0.20709	41.5856	1729.36	1.46298			2	-44.5867	-27.7174	219.991	10.9937	0	3.33468	177.734	-35.2149	-18.2007	81.4307	36.11	35.884	16.4568	7.86425	21.3313	49.4816	-25.3663	-30.0373	43.677	39.7206	-55.0417	0	-8.43826	-34.7074	49.3393	-16.9086	61.4438	23.3326	22.3389	0	8.21528	0	-20.398	-50.7834	-0.732537	-68.8411	11.2051	20.3462	38.3222	34.8949	0
2.2	5.13023	0.987316	40.5647	1645.49	1.44049			2.2	-35.3162	-28.4988	0	8.87467	0	16.2596	212.594	-31.9864	-2.08352	170.439	26.8364	22.9305	43.2385	-15.9673	21.3858	-11.0008	-37.7584	-15.0825	16.8542	27.2167	-26.1308	0	-10.6614	-70.4589	0	-6.0726	56.7495	-0.0522855	40.9107	0	19.5225	0	-16.941	0	-49.7376	-75.3784	24.2638	25.189	-1.88791	107.145	0
2.4	5.16353	0.158901	40.7362	1659.44	1.45672			2.4	8.21059	-43.9913	0	1.93085	0	38.56	254.008	-9.45663	16.7552	210.656	66.1051	4.53867	43.8094	-11.04	41.6367	-20.1106	-46.7885	0	34.4359	13.7638	-20.5796	0	4.30512	-67.6991	0	-9.78127	20.756	-2.97426	-11.4662	0	13.5816	0	-22.9488	0	-45.5738	-55.606	30.893	19.867	-16.1216	0	0
2.6	5.58293	0.10673	39.3953	1551.99	1.42063			2.6	16.9112	-1.23392	0	-8.11471	0	26.8059	0	27.0196	-21.8146	202.933	91.8608	-14.1549	37.0976	-17.0055	16.2751	-22.9056	-42.7599	0	40.5858	-11.8535	-16.4587	0	15.8396	-52.687	0	-2.73694	-13.6962	-20.267	6.38634	0	-1.15187	0	-14.1683	0	-14.4957	-11.3977	21.5546	42.0077	-14.3095	0	0
2.8	5.81518	1.16692	39.3456	1548.08	1.43004			2.8	23.1388	-25.2189	0	-23.1015	0	16.8618	0	18.2166	0.50372	0	116.409	-44.3873	18.9591	-35.9725	22.0867	-20.8171	-2.79015	0	-11.7852	-28.4331	8.72431	0	51.4997	-34.3444	0	-34.8853	1.60012	-45.6063	12.6301	0	-9.40858	0	-16.8319	0	-10.6981	29.9735	43.8563	37.491	-17.7921	0	0
3	6.79174	1.33578	42.9114	1841.39	1.5669			3	40.5966	29.6255	0	-11.7422	0	-9.37653	0	33.517	4.22097	0	185.534	-56.7581	-8.99571	-27.5767	11.6521	-41.1667	-20.4686	0	-15.5921	-55.8056	15.8538	0	58.7138	-7.649	0	-6.47384	-13.8824	-54.9385	10.5216	0	-3.45464	0	72.6926	0	0.0945557	68.4991	-12.5696	9.44262	-38.0487	0	0
3.2	6.26201	1.59741	43.6871	1908.56	1.6225			3.2	59.9258	26.6482	0	-0.277517	0	-18.1144	0	47.0553	-13.3527	0	242.99	-49.2921	-19.061	-3.95679	-10.4613	-11.282	-15.4057	0	10.41	-35.079	4.17923	0	58.4512	18.3247	0	-3.83982	-5.53407	-35.015	-22.6062	0	35.7617	0	75.4387	0	35.5017	83.0165	-38.4032	3.82845	-67.0335	0	0
3.4	6.38503	3.20556	41.1908	1696.68	1.54914			3.4	23.0895	50.2037	0	26.486	0	-21.1683	0	13.2053	-50.5217	0	0	-2.38111	-18.3362	4.34684	-33.2015	-12.776	6.09354	0	-27.3214	-24.8968	10.1415	0	56.1468	26.7769	0	3.59903	71.5641	-40.7909	10.1331	0	33.9039	0	0	0	30.7198	70.3787	-42.2985	-3.38612	0	0	0
3.6	7.3589	3.55409	42.6246	1816.86	1.61801			3.6	17.6482	17.0943	0	32.1364	0	-4.76584	0	12.9215	-20.6892	0	0	43.7127	-4.84379	22.2447	-8.29596	-7.2651	0.948543	0	-52.5053	11.2092	2.31704	0	34.3145	43.899	0	-7.04776	107.911	-54.4201	-20.6233	0	65.3573	0	0	0	2.87414	20.1228	0.679326	-25.2676	0	0	0
3.8	7.03735	2.9362	43.2969	1874.62	1.66036			3.8	22.3333	10.4724	0	31.4037	0	6.29524	0	7.08876	-7.23286	0	0	84.3878	0.406727	50.8376	-33.3795	-3.71693	-47.3636	0	-25.043	36.3692	-33.215	0	16.8202	51.3267	0	21.597	0	-33.608	-28.0521	0	74.8925	0	0	0	20.5605	9.64641	-4.93826	-62.5775	0	0	0
4	6.7575	0.837052	43.2154	1867.57	1.67961			4	-8.05433	-31.483	0	35.6954	0	16.5533	0	-18.2921	11.5205	0	0	75.3139	-0.0574322	37.4844	-31.0879	13.0442	-27.6555	0	-27.2521	74.2372	0.0120643	0	3.8121	27.8964	0	37.7058	0	4.07969	-47.2225	0	0	0	0	0	27.6351	-44.8174	49.2767	-54.3944	0	0	0
4.2	5.66995	3.81446	39.7603	1580.88	1.56314			4.2	-37.8356	-31.7165	0	-11.3616	0	12.2709	0	-33.2553	12.9399	0	0	82.2622	-11.4121	23.8467	-5.61449	8.79509	-10.9559	0	-45.7894	40.6346	3.81446	0	-1.01986	30.4286	0	26.115	0	19.748	-32.4167	0	0	0	0	0	31.1086	-50.5946	86.2695	-36.3725	0	0	0
4.4	4.60871	1.70437	35.9433	1291.92	1.43088			4.4	-29.5828	-42.133	0	-50.2047	0	3.95038	0	-26.2307	43.412	0	0	28.2118	-41.1896	21.0137	33.7866	6.69083	-25.0902	0	-26.0507	10.9983	2.31871	0	-24.3449	30.7155	0	11.1455	0	39.4792	-26.9738	0	0	0	0	0	28.1257	-61.8026	104.115	0	0	0	0
4.6	2.76062	-0.016245	35.1075	1232.54	1.40995			4.6	-29.1095	-39.2438	0	-36.6848	0	-11.8736	0	-55.9127	31.9068	0	0	-43.9967	-61.7994	11.1144	21.1143	-11.3178	-3.75183	0	0.648067	-7.28197	1.56785	0	-16.6897	22.9922	0	14.5947	0	54.014	-3.74488	0	0	0	0	0	36.7054	-32.9044	47.0679	0	0	0	0
4.8	3.92813	1.43251	35.8725	1286.84	1.45006			4.8	-24.5141	-42.7565	0	5.24088	0	-25.0276	0	-43.5792	11.8642	0	0	-71.4468	-47.0019	6.19612	35.6073	-23.1417	48.0106	0	27.0255	-0.74837	45.5124	0	-38.9458	6.39415	0	-14.7131	0	51.22	22.8578	0	0	0	0	0	15.1671	-27.7232	47.4392	0	0	0	0
5	3.18496	1.01151	34.5777	1195.62	1.40695			5	1.69263	-43.5478	0	-7.33096	0	-20.3585	0	-21.0143	-26.6255	0	0	-66.5459	-27.9272	4.19125	44.0874	-28.692	66.7868	0	26.6721	-28.5982	2.01087	0	-33.8517	7.89716	0	-43.3166	0	31.1815	49.5015	0	0	0	0	0	-16.5819	19.3697	13.3126	0	0	0	0
5.2	2.65098	-0.697819	34.0596	1160.06	1.39631			5.2	11.4808	-28.4802	0	24.8123	0	15.1917	0	-16.4792	-5.14336	0	0	-72.6959	-17.8152	31.4365	28.1984	-11.6453	57.8696	0	40.5852	-5.31023	0.0651044	0	-36.3115	10.4868	0	-19.7952	0	-3.98331	47.7345	0	0	0	0	0	-29.9726	-6.11028	-23.2993	0	0	0	0
5.4	3.21433	-1.60608	36.6981	1346.75	1.51728			5.4	33.6182	-22.6014	0	39.789	0	24.9606	0	-31.8597	-7.7154	0	0	-50.091	9.61704	10.9654	4.04653	-3.71509	81.6233	0	53.1511	13.5975	-2.76888	0	-4.604	-2.80905	0	-31.6281	0	-9.60801	33.995	0	0	0	0	0	-19.094	43.9335	-88.465	0	0	0	0
5.6	6.71675	1.84976	43.2575	1871.21	1.80083			5.6	17.9754	-10.8443	0	25.6465	0	29.9548	0	0	10.2762	0	0	-15.1942	31.4945	-2.13959	4.44652	28.2498	60.7413	0	54.4029	0.369872	-1.79053	0	-25.1665	-11.5221	0	-39.9497	0	88.303	19.4882	0	0	0	0	0	-18.9991	0	-59.7494	0	0	0	0
5.8	5.11785	2.92177	40.6616	1653.36	1.70612			5.8	21.5719	21.0682	0	-35.8772	0	37.8925	0	0	9.5907	0	0	6.53353	14.0184	-26.2536	-12.5729	52.7888	20.7607	0	10.1033	-22.2422	-53.6124	0	-10.6459	8.06309	0	-18.4331	0	168.645	-28.0913	0	0	0	0	0	-28.8409	0	-68.9249	0	0	0	0
6	5.12555	1.21955	42.1867	1779.72	1.78271			6	-3.39314	37.4788	0	-27.6013	0	42.0992	0	0	35.743	0	0	24.3045	0.581743	-24.3671	-11.637	60.4616	-1.12681	0	0	-26.1696	-29.4725	0	-16.0066	25.7955	0	2.38635	0	204.726	-46.0869	0	0	0	0	0	-1.46148	0	-80.6861	0	0	0	0
6.2	4.93013	2.42745	39.7565	1580.58	1.69831			6.2	-21.8414	21.0844	0	-25.2018	0	-17.6069	0	0	24.7549	0	0	-6.08187	18.3067	-69.4043	-6.03404	36.4737	-2.64368	0	0	-52.9864	-39.6131	0	-6.7499	9.99077	0	-14.8711	0	274.644	-26.8179	0	0	0	0	0	-12.5047	0	-84.3324	0	0	0	0
6.4	4.11753	2.29334	38.6495	1493.79	1.67567			6.4	-51.9488	20.1969	0	6.0153	0	-24.2033	0	0	16.3136	0	0	8.74638	15.299	-34.6684	6.84961	39.2604	-33.4964	0	0	-37.5582	-42.805	0	-37.6862	25.1353	0	0.170145	0	0	-16.914	0	0	0	0	0	-19.2809	0	-13.0913	0	0	0	0
6.6	2.797	-2.61574	38.0668	1449.08	1.66454			6.6	-26.5122	30.0525	0	22.1265	0	-20.5009	0	0	-2.62967	0	0	14.7852	10.4575	7.27197	-4.4776	20.9263	-42.4618	0	0	-13.3252	-27.3026	0	-27.5544	24.3041	0	32.0281	0	0	-10.4399	0	0	0	0	0	-38.3433	0	-18.2691	0	0	0	0
6.8	4.56958	-1.27516	45.0592	2030.33	1.9817			6.8	-43.0396	19.3694	0	57.9343	0	-36.2491	0	0	9.31417	0	0	-1.27516	23.5609	33.7194	21.0839	-10.1397	-12.8351	0	0	-7.61928	-2.32901	0	-22.1443	7.49783	0	28.4993	0	0	18.4884	0	0	0	0	0	-27.3165	0	-18.4046	0	0	0	0
7	3.53214	-1.3552	42.9669	1846.15	1.91011			7	-31.0188	24.299	0	48.9926	0	-37.5628	0	0	8.74246	0	0	-21.9476	78.8135	55.1577	21.8542	-30.2069	-19.6874	0	0	4.34509	-0.659446	0	-24.2352	-1.14812	0	25.1514	0	0	16.9663	0	0	0	0	0	-31.7057	0	27.4617	0	0	0	0
7.2	2.53029	1.01011	36.3317	1319.99	1.63963			7.2	-6.66219	47.8899	0	35.5285	0	-7.64293	0	0	-4.47429	0	0	13.6697	0	98.582	10.2674	-25.178	-26.9027	0	0	21.7932	16.1602	0	-25.7178	6.23438	0	5.14803	0	0	-9.502	0	0	0	0	0	-16.5659	0	51.5046	0	0	0	0
7.4	3.66758	0.774318	38.0096	1444.73	1.72593			7.4	19.1163	53.7982	0	-23.8154	0	-15.2681	0	0	36.0837	0	0	-23.2897	0	62.4963	-13.7511	-42.4052	-3.49724	0	0	3.67273	22.9782	0	-0.39262	-16.2681	0	24.4301	0	0	-30.0456	0	0	0	0	0	6.84388	0	4.55772	0	0	0	0
7.6	7.20949	3.18504	40.3369	1627.06	1.83349			7.6	4.44433	55.3785	0	-32.7451	0	-23.2532	0	0	26.5732	0	0	-20.7692	0	17.092	9.69183	-50.1842	12.0649	0	0	5.32509	-6.17014	0	34.7588	-3.16691	0	-18.6704	0	0	-28.4363	0	0	0	0	0	49.8109	0	24.8523	0	0	0	0
7.8	7.02656	3.55945	40.0241	1601.93	1.84226			7.8	24.4317	0	0	-43.2576	0	-2.39373	0	0	15.8581	0	0	-18.2912	0	44.323	-13.3693	-31.7104	-5.54629	0	0	16.512	0	0	19.0058	-11.4183	0	-28.1443	0	0	-31.0149	0	0	0	0	0	74.8773	0	58.9227	0	0	0	0
8	8.1941	2.38653	42.8299	1834.4	1.99263			8	34.7991	0	0	-45.278	0	2.83249	0	0	11.4224	0	0	-2.40785	0	60.3447	-30.3491	-10.8515	1.1221	0	0	20.2658	0	0	37.9636	-18.0884	0	-27.7196	0	0	-24.1926	0	0	0	0	0	49.6167	0	25.9811	0	0	0	0
8.2	7.50805	4.06	41.9217	1757.43	1.97841			8.2	22.4912	0	0	-25.8922	0	0.277826	0	0	20.5261	0	0	-6.10566	0	33.3999	-33.7368	-0.649614	2.40015	0	0	34.9957	0	0	23.2973	-28.2593	0	11.3523	0	0	-6.98883	0	0	0	0	0	44.4866	0	23.9118	0	0	0	0
8.4	7.28683	1.79672	41.3925	1713.34	1.97781			8.4	-2.81048	0	0	57.4549	0	25.1925	0	0	-52.0206	0	0	27.2913	0	186.192	-30.867	-13.2936	-24.8941	0	0	30.9087	0	0	37.8492	-25.2446	0	-22.5133	0	0	2.13121	0	0	0	0	0	1.98868	0	46.0934	0	0	0	0
8.6	6.78996	0.560339	44.9262	2018.36	2.17159			8.6	9.00379	0	0	0	0	33.6338	0	0	-30.631	0	0	27.7615	0	247.081	-48.7109	-4.2387	-18.0086	0	0	14.5273	0	0	-9.67185	-59.4449	0	14.2815	0	0	1.33495	0	0	0	0	0	-37.7858	0	30.8766	0	0	0	0
8.8	5.93172	0.735021	47.9828	2302.35	2.333			8.8	-15.3253	0	0	0	0	40.8409	0	0	-33.0305	0	0	43.1521	0	0	-28.2672	-1.07958	0.690426	0	0	-2.08168	0	0	30.0937	-36.6372	0	42.4541	0	0	9.5498	0	0	0	0	0	-65.4792	0	1.01737	0	0	0	0
9	3.21629	0.0952869	36.6736	1344.95	1.81561			9	-24.9849	0	0	0	0	24.4993	0	0	-51.268	0	0	26.8501	0	0	-22.66	5.73412	2.52783	0	0	-3.63383	0	0	19.3116	-27.784	0	28.6506	0	0	4.77863	0	0	0	0	0	-45.7739	0	-2.46708	0	0	0	0
9.2	4.93736	-0.26209	41.0833	1687.84	2.04397			9.2	-1.69531	0	0	0	0	33.1467	0	0	-54.6229	0	0	4.73645	0	0	-2.99455	6.69686	3.45194	0	0	-14.3954	0	0	27.1981	-23.3326	0	-4.12079	0	0	20.0191	0	0	0	0	0	-41.7146	0	-11.461	0	0	0	0
9.4	7.06932	0.279551	47.7396	2279.07	2.399			9.4	4.43728	0	0	0	0	6.10994	0	0	-13.6135	0	0	-14.4176	0	0	14.1633	39.6368	20.1305	0	0	1.57745	0	0	-22.7588	13.3207	0	13.6772	0	0	29.643	0	0	0	0	0	-30.6207	0	-2.8082	0	0	0	0
9.6	7.36083	3.16547	42.8989	1840.31	2.17786			9.6	-0.654697	0	0	0	0	3.04354	0	0	-38.864	0	0	-21.6423	0	0	36.5937	42.1032	10.1758	0	0	7.36191	0	0	4.87113	40.7682	0	-4.62175	0	0	41.459	0	0	0	0	0	-15.1902	0	-18.7943	0	0	0	0
9.8	5.61717	1.95353	42.4774	1804.33	2.1848			9.8	2.94601	0	0	0	0	-23.8702	0	0	-29.8032	0	0	-46.0797	0	0	24.4903	40.7071	-29.1728	0	0	8.18779	0	0	-43.3122	25.9876	0	-21.0355	0	0	26.4351	0	0	0	0	0	-13.6535	0	-23.5271	0	0	0	0
10	5.32603	1.5833	37.6044	1414.09	1.96294			10	-0.178793	0	0	0	0	-15.0869	0	0	-3.65769	0	0	-28.2505	0	0	42.5907	49.9103	-14.1711	0	0	-1.24137	0	0	-41.2785	10.4257	0	3.15736	0	0	62.1124	0	0	0	0	0	-13.1069	0	-7.54076	0	0	0	0
10.2	5.13664	2.07152	34.8617	1215.34	1.84508			10.2	-23.1223	0	0	0	0	-22.1711	0	0	2.77778	0	0	13.169	0	0	43.8412	104.882	11.0267	0	0	-1.45239	0	0	-36.3078	26.3986	0	17.6117	0	0	27.7284	0	0	0	0	0	-15.4896	0	-4.32627	0	0	0	0
10.4	5.63983	3.29341	37.8537	1432.9	2.01475			10.4	4.36053	0	0	0	0	-11.9987	0	0	-4.00649	0	0	24.059	0	0	26.798	123.274	21.3131	0	0	-5.36808	0	0	14.0667	-5.06982	0	17.7401	0	0	12.1778	0	0	0	0	0	41.7515	0	-39.9823	0	0	0	0
10.6	5.58546	0.997072	43.147	1861.66	2.30961			10.6	-5.63831	0	0	0	0	-16.5031	0	0	12.6088	0	0	21.7058	0	0	3.21096	179.177	17.0947	0	0	-13.7627	0	0	-8.87104	-8.77977	0	24.9321	0	0	-15.5793	0	0	0	0	0	101.977	0	-27.8896	0	0	0	0
10.8	3.95678	0.539942	40.7461	1660.24	2.20329			10.8	0.069761	0	0	0	0	-0.742007	0	0	9.10273	0	0	34.7985	0	0	-2.6857	0	45.7024	0	0	-10.6013	0	0	9.31963	-16.189	0	7.13688	0	0	-21.7873	0	0	0	0	0	170.335	0	-25.4165	0	0	0	0
11	4.58566	-0.328918	42.5625	1811.57	2.32197			11	-2.07458	0	0	0	0	-9.58332	0	0	32.5614	0	0	17.1218	0	0	-20.0195	0	21.1408	0	0	15.7962	0	0	12.5753	5.15992	0	-22.1568	0	0	-78.5228	0	0	0	0	0	192.883	0	-33.1	0	0	0	0
11.2	6.70436	0.715497	46.9337	2202.78	2.58754			11.2	-3.52927	0	0	0	0	-16.6848	0	0	123.043	0	0	-46.6131	0	0	-25.9984	0	11.1374	0	0	8.52748	0	0	11.6362	-0.741471	0	-34.2477	0	0	-79.6918	0	0	0	0	0	196.203	0	-38.0591	0	0	0	0
11.4	4.14724	-1.73068	44.8034	2007.35	2.49293			11.4	-33.4131	0	0	0	0	-2.10573	0	0	174.487	0	0	-37.1264	0	0	-28.6577	0	20.3611	0	0	1.0671	0	0	-28.6194	-10.7911	0	-25.7865	0	0	-54.0378	0	0	0	0	0	0	0	-9.46345	0	0	0	0
11.6	6.74096	1.86731	47.4247	2249.1	2.66364			11.6	-19.7162	0	0	0	0	1.93434	0	0	190.067	0	0	-24.1024	0	0	-21.3879	0	25.444	0	0	-8.7069	0	0	-6.2398	-15.027	0	-47.6037	0	0	-22.2915	0	0	0	0	0	0	0	3.96955	0	0	0	0
11.8	2.72343	3.44363	31.2222	974.825	1.78485			11.8	-0.119858	0	0	0	0	-12.1435	0	0	0	0	0	-28.6008	0	0	-9.26862	0	16.2226	0	0	-13.3444	0	0	2.26622	18.6696	0	-30.1364	0	0	-0.382688	0	0	0	0	0	0	0	23.5748	0	0	0	0
12	4.19026	3.63594	36.9644	1366.37	2.12706			12	9.26107	0	0	0	0	15.4228	0	0	0	0	0	-30.4474	0	0	-7.88194	0	10.7977	0	0	-44.7985	0	0	-24.0717	-8.22445	0	3.94861	0	0	28.3874	0	0	0	0	0	0	0	37.589	0	0	0	0
12.2	5.12516	2.30059	37.9737	1442	2.19976			12.2	17.3703	0	0	0	0	25.4726	0	0	0	0	0	22.7364	0	0	-20.0077	0	-16.5865	0	0	-31.1918	0	0	-9.5475	-31.063	0	23.5876	0	0	45.8791	0	0	0	0	0	0	0	41.8291	0	0	0	0
12.4	8.65058	1.27602	43.5762	1898.88	2.54141			12.4	36.5084	0	0	0	0	12.8987	0	0	0	0	0	-4.42446	0	0	-5.62872	0	-52.029	0	0	-26.4868	0	0	6.46423	-8.22052	0	6.73366	0	0	29.9255	0	0	0	0	0	0	0	35.7047	0	0	0	0
12.6	9.83947	2.42926	52.3231	2737.7	3.06198			12.6	28.754	0	0	0	0	19.0953	0	0	0	0	0	-14.9754	0	0	-6.71961	0	-55.0482	0	0	-0.618111	0	0	6.50642	5.76775	0	19.5225	0	0	17.1097	0	0	0	0	0	0	0	27.6217	0	0	0	0
12.8	7.56193	0.314666	43.8966	1926.91	2.61865			12.8	21.8253	0	0	0	0	40.5625	0	0	0	0	0	-4.19885	0	0	-11.9289	0	-46.6074	0	0	15.6813	0	0	8.33445	-34.5199	0	8.05854	0	0	2.20518	0	0	0	0	0	0	0	-2.4196	0	0	0	0
13	6.99734	4.05554	38.0416	1447.16	2.30238			13	14.5726	0	0	0	0	-1.93123	0	0	0	0	0	24.4825	0	0	-20.5659	0	-25.7374	0	0	50.55	0	0	31.1342	-3.39587	0	-3.82958	0	0	3.95056	0	0	0	0	0	0	0	-30.3648	0	0	0	0
13.2	7.13435	5.13888	37.4163	1399.98	2.29847			13.2	36.5883	0	0	0	0	8.31338	0	0	0	0	0	14.3892	0	0	-10.1198	0	-11.8982	0	0	35.8387	0	0	0.933489	18.294	0	6.76778	0	0	8.19389	0	0	0	0	0	0	0	-14.2542	0	0	0	0
13.4	6.5486	1.29393	41.4871	1721.18	2.57788			13.4	8.64507	0	0	0	0	-2.23208	0	0	0	0	0	33.6761	0	0	-4.74046	0	-5.94767	0	0	33.4182	0	0	7.35792	-1.08063	0	7.53481	0	0	-6.21492	0	0	0	0	0	0	0	-0.74722	0	0	0	0
13.6	8.11894	3.99463	44.3304	1965.18	2.77065			13.6	18.5577	0	0	0	0	-8.57928	0	0	0	0	0	23.8233	0	0	16.3159	0	11.2875	0	0	18.0727	0	0	-12.915	-1.09822	0	24.0934	0	0	-15.5838	0	0	0	0	0	0	0	-8.86861	0	0	0	0
13.8	8.70227	2.18835	50.4418	2544.37	3.17125			13.8	-4.98452	0	0	0	0	-34.9767	0	0	0	0	0	12.8751	0	0	19.2852	0	0.383625	0	0	2.43316	0	0	-17.0201	40.5561	0	29.9661	0	0	-5.90161	0	0	0	0	0	0	0	3.88038	0	0	0	0
14	5.29346	3.15187	41.7722	1744.92	2.67419			14	-4.54087	0	0	0	0	-14.6882	0	0	0	0	0	-3.66781	0	0	32.3083	0	-3.14779	0	0	-55.1977	0	0	-20.3978	27.8928	0	3.45543	0	0	16.5409	0	0	0	0	0	0	0	14.0004	0	0	0	0
14.2	6.3074	3.49696	43.7648	1915.36	2.81914			14.2	-38.6103	0	0	0	0	-38.8936	0	0	0	0	0	-14.6061	0	0	30.8058	0	-2.8472	0	0	-33.7026	0	0	15.32	26.5961	0	-28.29	0	0	33.7533	0	0	0	0	0	0	0	4.60387	0	0	0	0
14.4	6.21037	5.15814	34.5246	1191.95	2.24736			14.4	-15.8664	0	0	0	0	-24.7646	0	0	0	0	0	-20.5128	0	0	24.4095	0	9.78805	0	0	-14.4186	0	0	1.55499	36.0613	0	-19.7023	0	0	54.221	0	0	0	0	0	0	0	-10.3851	0	0	0	0
14.6	8.04165	3.95807	40.817	1666.03	2.67401			14.6	-20.0678	0	0	0	0	-21.4827	0	0	0	0	0	-6.57258	0	0	1.11574	0	-10.9482	0	0	-7.96962	0	0	35.009	16.9909	0	-33.8751	0	0	63.6016	0	0	0	0	0	0	0	0.131999	0	0	0	0
14.8	7.67167	3.8691	46.9276	2202.2	3.10786			14.8	-7.09061	0	0	0	0	9.34926	0	0	0	0	0	-2.80529	0	0	0.645783	0	4.03836	0	0	-1.53339	0	0	30.4408	-26.0935	0	-29.5395	0	0	51.0213	0	0	0	0	0	0	0	11.9114	0	0	0	0
15	8.47009	2.13402	46.9326	2202.67	3.15703			15	-0.793593	0	0	0	0	24.7386	0	0	0	0	0	14.3977	0	0	-5.89373	0	4.01937	0	0	32.403	0	0	42.4107	-24.4122	0	23.9297	0	0	0.471315	0	0	0	0	0	0	0	44.9953	0	0	0	0
15.2	9.46478	2.06386	43.628	1903.4	2.95486			15.2	1.41776	0	0	0	0	50.3223	0	0	0	0	0	15.7893	0	0	4.12403	0	4.66913	0	0	2.18472	0	0	3.23066	-14.3839	0	78.6081	0	0	-27.9205	0	0	0	0	0	0	0	39.5837	0	0	0	0
15.4	9.06375	6.43777	41.8994	1755.56	2.86418			15.4	10.7212	0	0	0	0	57.9626	0	0	0	0	0	22.0858	0	0	6.1693	0	1.77366	0	0	-30.7097	0	0	14.918	2.56286	0	76.0091	0	0	40.7278	0	0	0	0	0	0	0	40.8919	0	0	0	0
15.6	5.98524	1.97404	39.6594	1572.87	2.7433			15.6	-4.82643	0	0	0	0	44.9283	0	0	0	0	0	37.054	0	0	11.1093	0	13.7029	0	0	15.9972	0	0	-18.1124	9.84514	0	91.5673	0	0	77.1935	0	0	0	0	0	0	0	38.5122	0	0	0	0
15.8	7.28229	3.35402	44.5458	1984.33	3.10365			15.8	13.4184	0	0	0	0	12.1243	0	0	0	0	0	31.3615	0	0	4.75653	0	-1.8318	0	0	119.625	0	0	-10.642	34.1506	0	157.267	0	0	107.443	0	0	0	0	0	0	0	36.3936	0	0	0	0
16	2.56866	-0.960233	40.1338	1610.72	2.85219			16	0.680933	0	0	0	0	-9.51309	0	0	0	0	0	-23.5284	0	0	3.20811	0	-8.45665	0	0	184.208	0	0	-6.81408	24.2845	0	0	0	0	114.952	0	0	0	0	0	0	0	3.94383	0	0	0	0
16.2	-0.210566	-3.94149	37.7797	1427.31	2.74083			16.2	30.8795	0	0	0	0	-46.0993	0	0	0	0	0	-8.93043	0	0	-27.7994	0	-2.08816	0	0	252.022	0	0	10.1512	-7.19529	0	0	0	0	0	0	0	0	0	0	0	0	-5.56386	0	0	0	0
16.4	0.590439	-2.18941	38.3997	1474.54	2.80059			16.4	7.88905	0	0	0	0	-62.0624	0	0	0	0	0	-15.5937	0	0	-43.9735	0	1.0344	0	0	0	0	0	1.80875	-27.7893	0	0	0	0	0	0	0	0	0	0	0	0	-11.1873	0	0	0	0
16.6	1.20994	-3.43011	38.7178	1499.06	2.84659			16.6	17.9571	0	0	0	0	-54.2135	0	0	0	0	0	-32.5393	0	0	-56.6965	0	-12.4452	0	0	0	0	0	25.7313	-11.751	0	0	0	0	0	0	0	0	0	0	0	0	-18.1111	0	0	0	0
16.8	0.127309	-2.80825	35.947	1292.18	2.66457			16.8	-2.52807	0	0	0	0	-40.5758	0	0	0	0	0	-15.5801	0	0	-58.6056	0	4.58427	0	0	0	0	0	8.20621	-6.11303	0	0	0	0	0	0	0	0	0	0	0	0	-27.5881	0	0	0	0
17	0.453664	-3.81421	39.5027	1560.47	2.96921			17	16.1734	0	0	0	0	-31.4636	0	0	0	0	0	21.1523	0	0	-24.8904	0	15.1492	0	0	0	0	0	-28.6791	6.8009	0	0	0	0	0	0	0	0	0	0	0	0	-40.208	0	0	0	0
17.2	2.2654	-1.75559	39.4425	1555.71	2.98157			17.2	-25.9329	0	0	0	0	-11.3853	0	0	0	0	0	-11.1687	0	0	16.3432	0	6.02386	0	0	0	0	0	-26.6927	28.4326	0	0	0	0	0	0	0	0	0	0	0	0	-16.2174	0	0	0	0
17.4	-0.011688	-3.44276	31.5577	995.89	2.42037			17.4	-9.98585	0	0	0	0	-16.1109	0	0	0	0	0	-6.87275	0	0	54.1488	0	6.49308	0	0	0	0	0	-14.8732	25.8303	0	0	0	0	0	0	0	0	0	0	0	0	-9.5984	0	0	0	0
17.6	1.40322	-1.75329	34.2496	1173.04	2.61913			17.6	-7.32677	0	0	0	0	-1.45528	0	0	0	0	0	-26.1062	0	0	83.254	0	16.4552	0	0	0	0	0	-28.6876	0.744068	0	0	0	0	0	0	0	0	0	0	0	0	-7.11535	0	0	0	0
17.8	1.73287	-0.602849	34.3317	1178.67	2.65667			17.8	-28.9319	0	0	0	0	28.6852	0	0	0	0	0	-47.7115	0	0	112.34	0	6.76867	0	0	0	0	0	-21.9679	-3.64391	0	0	0	0	0	0	0	0	0	0	0	0	-9.80407	0	0	0	0
18	6.92964	1.35217	37.89	1435.66	2.94974			18	-43.5078	0	0	0	0	63.2566	0	0	0	0	0	-38.8938	0	0	76.2888	0	0.16832	0	0	0	0	0	39.5034	-6.21996	0	0	0	0	0	0	0	0	0	0	0	0	12.2825	0	0	0	0
18.2	7.23063	3.39842	39.9148	1593.19	3.15555			18.2	-26.5228	0	0	0	0	61.401	0	0	0	0	0	1.83566	0	0	43.0692	0	21.0965	0	0	0	0	0	137.757	18.7456	0	0	0	0	0	0	0	0	0	0	0	0	-20.7708	0	0	0	0
18.4	9.1552	3.83889	40.1787	1614.33	3.17641			18.4	-32.3748	0	0	0	0	80.7515	0	0	0	0	0	14.4319	0	0	-7.80094	0	0.467158	0	0	0	0	0	145.547	29.0023	0	0	0	0	0	0	0	0	0	0	0	0	-17.752	0	0	0	0
18.6	10.6227	4.55864	45.3496	2056.58	3.60782			18.6	-17.5077	0	0	0	0	75.9058	0	0	0	0	0	25.7344	0	0	-34.3845	0	-4.28795	0	0	0	0	0	203.873	35.8715	0	0	0	0	0	0	0	0	0	0	0	0	-31.1353	0	0	0	0
18.8	10.5823	4.41952	47.9657	2300.71	3.82808			18.8	24.2087	0	0	0	0	37.8401	0	0	0	0	0	57.6884	0	0	-13.0587	0	1.77632	0	0	0	0	0	310.529	6.1791	0	0	0	0	0	0	0	0	0	0	0	0	-20.6117	0	0	0	0
19	2.95169	-0.356181	36.6791	1345.36	2.96533			19	40.4315	0	0	0	0	-37.6207	0	0	0	0	0	57.5049	0	0	0.0922369	0	14.2256	0	0	0	0	0	0	-3.77686	0	0	0	0	0	0	0	0	0	0	0	0	-3.98782	0	0	0	0
19.2	3.55338	4.47889	29.8632	891.81	2.44649			19.2	53.0302	0	0	0	0	-34.9653	0	0	0	0	0	37.7317	0	0	74.3094	0	-15.6352	0	0	0	0	0	0	-66.0277	0	0	0	0	0	0	0	0	0	0	0	0	15.337	0	0	0	0
19.4	6.46888	2.68905	38.5842	1488.74	3.19326			19.4	56.7327	0	0	0	0	-36.669	0	0	0	0	0	13.8723	0	0	206.845	0	16.8984	0	0	0	0	0	0	-61.3289	0	0	0	0	0	0	0	0	0	0	0	0	0	0	0	0	0
19.6	9.0358	3.83473	47.4401	2250.56	3.98108			19.6	15.5999	0	0	0	0	-50.1352	0	0	0	0	0	31.9967	0	0	276.841	0	17.358	0	0	0	0	0	0	-61.0773	0	0	0	0	0	0	0	0	0	0	0	0	0	0	0	0	0
19.8	4.47042	0.229732	39.1013	1528.91	3.34065			19.8	-0.559237	0	0	0	0	-54.1869	0	0	0	0	0	9.94322	0	0	0	0	5.15357	0	0	0	0	0	0	-25.1969	0	0	0	0	0	0	0	0	0	0	0	0	0	0	0	0	0
20	5.39464	0.876627	37.4765	1404.49	3.21358			20	-19.4169	0	0	0	0	-6.73918	0	0	0	0	0	-8.76786	0	0	0	0	-18.2105	0	0	0	0	0	0	-19.2314	0	0	0	0	0	0	0	0	0	0	0	0	0	0	0	0	0
20.2	4.81107	-2.0938	44.6735	1995.72	3.83072			20.2	-27.8363	0	0	0	0	1.65147	0	0	0	0	0	-9.047	0	0	0	0	4.62093	0	0	0	0	0	0	4.78626	0	0	0	0	0	0	0	0	0	0	0	0	0	0	0	0	0
20.4	2.30415	-4.31072	50.3553	2535.65	4.36635			20.4	-25.5176	0	0	0	0	17.2584	0	0	0	0	0	10.9168	0	0	0	0	-24.9505	0	0	0	0	0	0	-1.36656	0	0	0	0	0	0	0	0	0	0	0	0	0	0	0	0	0
20.6	-0.9247	-4.97914	43.0123	1850.06	3.81673			20.6	-2.11425	0	0	0	0	34.3123	0	0	0	0	0	-16.1689	0	0	0	0	-15.0202	0	0	0	0	0	0	18.7882	0	0	0	0	0	0	0	0	0	0	0	0	0	0	0	0	0
20.8	-4.0637	-9.23828	34.5353	1192.69	3.08893			20.8	-16.6788	0	0	0	0	116.002	0	0	0	0	0	-11.3223	0	0	0	0	-15.3167	0	0	0	0	0	0	9.09499	0	0	0	0	0	0	0	0	0	0	0	0	0	0	0	0	0
21	4.2566	-3.82284	49.4044	2440.8	4.41886			21	-1.44433	0	0	0	0	167.015	0	0	0	0	0	121.705	0	0	0	0	-7.62618	0	0	0	0	0	0	15.445	0	0	0	0	0	0	0	0	0	0	0	0	0	0	0	0	0
21.2	10.1974	1.80708	55.4607	3075.89	5.04188			21.2	8.52209	0	0	0	0	155.055	0	0	0	0	0	203.077	0	0	0	0	-21.468	0	0	0	0	0	0	34.4486	0	0	0	0	0	0	0	0	0	0	0	0	0	0	0	0	0
21.4	13.665	7.53992	51.107	2611.93	4.70478			21.4	-11.2941	0	0	0	0	0	0	0	0	0	0	190.396	0	0	0	0	-17.6031	0	0	0	0	0	0	30.5187	0	0	0	0	0	0	0	0	0	0	0	0	0	0	0	0	0
21.6	13.7931	7.62591	55.1295	3039.26	5.14085			21.6	-4.25909	0	0	0	0	0	0	0	0	0	0	273.48	0	0	0	0	-26.0485	0	0	0	0	0	0	16.5615	0	0	0	0	0	0	0	0	0	0	0	0	0	0	0	0	0
21.8	10.6184	6.52653	42.5229	1808.2	4.0361			21.8	17.3872	0	0	0	0	0	0	0	0	0	0	0	0	0	0	0	-16.7212	0	0	0	0	0	0	8.11947	0	0	0	0	0	0	0	0	0	0	0	0	0	0	0	0	0
22	8.60114	6.36154	44.9686	2022.17	4.30721			22	10.0106	0	0	0	0	0	0	0	0	0	0	0	0	0	0	0	-15.4349	0	0	0	0	0	0	-4.90341	0	0	0	0	0	0	0	0	0	0	0	0	0	0	0	0	0
22.2	3.82805	0.180298	29.6262	877.709	2.86407			22.2	-12.8225	0	0	0	0	0	0	0	0	0	0	0	0	0	0	0	-3.64709	0	0	0	0	0	0	-13.0047	0	0	0	0	0	0	0	0	0	0	0	0	0	0	0	0	0
22.4	1.74879	-0.888882	29.9997	899.98	2.94171			22.4	3.1218	0	0	0	0	0	0	0	0	0	0	0	0	0	0	0	23.6505	0	0	0	0	0	0	-8.36068	0	0	0	0	0	0	0	0	0	0	0	0	0	0	0	0	0
22.6	4.84046	2.08149	38.0253	1445.92	3.72869			22.6	-7.06818	0	0	0	0	0	0	0	0	0	0	0	0	0	0	0	17.1187	0	0	0	0	0	0	-18.4713	0	0	0	0	0	0	0	0	0	0	0	0	0	0	0	0	0
22.8	8.16664	5.27567	36.8633	1358.9	3.68633			22.8	-8.66697	0	0	0	0	0	0	0	0	0	0	0	0	0	0	0	15.3049	0	0	0	0	0	0	-12.1096	0	0	0	0	0	0	0	0	0	0	0	0	0	0	0	0	0
23	10.7042	4.38605	43.5805	1899.26	4.4023			23	-11.4392	0	0	0	0	0	0	0	0	0	0	0	0	0	0	0	22.0523	0	0	0	0	0	0	-2.09286	0	0	0	0	0	0	0	0	0	0	0	0	0	0	0	0	0
23.2	6.79386	2.60568	38.2053	1459.64	3.94057			23.2	1.1267	0	0	0	0	0	0	0	0	0	0	0	0	0	0	0	10.2602	0	0	0	0	0	0	3.48453	0	0	0	0	0	0	0	0	0	0	0	0	0	0	0	0	0
23.4	4.13861	3.03203	39.2038	1536.94	4.06524			23.4	0.452862	0	0	0	0	0	0	0	0	0	0	0	0	0	0	0	-6.32989	0	0	0	0	0	0	-5.43231	0	0	0	0	0	0	0	0	0	0	0	0	0	0	0	0	0
23.6	3.93093	-2.58255	43.4979	1892.07	4.58509			23.6	26.4779	0	0	0	0	0	0	0	0	0	0	0	0	0	0	0	22.2831	0	0	0	0	0	0	8.95449	0	0	0	0	0	0	0	0	0	0	0	0	0	0	0	0	0
23.8	-1.01979	-3.21364	28.8534	832.52	3.05846			23.8	9.57114	0	0	0	0	0	0	0	0	0	0	0	0	0	0	0	22.3536	0	0	0	0	0	0	16.405	0	0	0	0	0	0	0	0	0	0	0	0	0	0	0	0	0
24	1.57526	2.04481	28.9718	839.366	3.08841			24	14.8004	0	0	0	0	0	0	0	0	0	0	0	0	0	0	0	9.77316	0	0	0	0	0	0	5.47831	0	0	0	0	0	0	0	0	0	0	0	0	0	0	0	0	0
24.2	3.60393	1.94396	27.7968	772.664	2.98013			24.2	14.5098	0	0	0	0	0	0	0	0	0	0	0	0	0	0	0	4.72033	0	0	0	0	0	0	7.22882	0	0	0	0	0	0	0	0	0	0	0	0	0	0	0	0	0
24.4	8.73806	4.94225	35.9821	1294.71	3.88005			24.4	14.1229	0	0	0	0	0	0	0	0	0	0	0	0	0	0	0	14.1525	0	0	0	0	0	0	8.19628	0	0	0	0	0	0	0	0	0	0	0	0	0	0	0	0	0
24.6	7.86851	-1.35956	45.3625	2057.76	4.94946			24.6	-16.466	0	0	0	0	0	0	0	0	0	0	0	0	0	0	0	-14.0409	0	0	0	0	0	0	-12.659	0	0	0	0	0	0	0	0	0	0	0	0	0	0	0	0	0
24.8	6.63559	1.24153	38.3868	1473.55	4.2135			24.8	7.93704	0	0	0	0	0	0	0	0	0	0	0	0	0	0	0	7.98764	0	0	0	0	0	0	-17.075	0	0	0	0	0	0	0	0	0	0	0	0	0	0	0	0	0
25	9.2203	2.42055	44.8955	2015.6	4.92792			25	8.72825	0	0	0	0	0	0	0	0	0	0	0	0	0	0	0	17.6707	0	0	0	0	0	0	-7.08548	0	0	0	0	0	0	0	0	0	0	0	0	0	0	0	0	0
25.2	4.81291	1.20125	38.8566	1509.84	4.31741			25.2	8.74887	0	0	0	0	0	0	0	0	0	0	0	0	0	0	0	45.8513	0	0	0	0	0	0	-37.7132	0	0	0	0	0	0	0	0	0	0	0	0	0	0	0	0	0
25.4	4.62666	-0.396062	37.3856	1397.68	4.15396			25.4	10.6875	0	0	0	0	0	0	0	0	0	0	0	0	0	0	0	63.0657	0	0	0	0	0	0	-18.9619	0	0	0	0	0	0	0	0	0	0	0	0	0	0	0	0	0
25.6	9.49803	2.06912	46.5962	2171.21	5.24248			25.6	37.7225	0	0	0	0	0	0	0	0	0	0	0	0	0	0	0	126.054	0	0	0	0	0	0	29.7377	0	0	0	0	0	0	0	0	0	0	0	0	0	0	0	0	0
25.8	10.2938	3.51709	47.0533	2214.01	5.39738			25.8	9.95928	0	0	0	0	0	0	0	0	0	0	0	0	0	0	0	126.078	0	0	0	0	0	0	0	0	0	0	0	0	0	0	0	0	0	0	0	0	0	0	0	0
26	4.13942	4.63241	32.8443	1078.75	3.87074			26	5.18689	0	0	0	0	0	0	0	0	0	0	0	0	0	0	0	0	0	0	0	0	0	0	0	0	0	0	0	0	0	0	0	0	0	0	0	0	0	0	0	0
26.2	4.95944	-0.151947	42.4444	1801.53	5.10971			26.2	31.3034	0	0	0	0	0	0	0	0	0	0	0	0	0	0	0	0	0	0	0	0	0	0	0	0	0	0	0	0	0	0	0	0	0	0	0	0	0	0	0	0
26.4	4.92752	-2.59483	45.6739	2086.11	5.53878			26.4	84.9159	0	0	0	0	0	0	0	0	0	0	0	0	0	0	0	0	0	0	0	0	0	0	0	0	0	0	0	0	0	0	0	0	0	0	0	0	0	0	0	0
26.6	7.27191	2.62384	37.9428	1439.65	4.67043			26.6	118.017	0	0	0	0	0	0	0	0	0	0	0	0	0	0	0	0	0	0	0	0	0	0	0	0	0	0	0	0	0	0	0	0	0	0	0	0	0	0	0	0
26.8	5.10345	5.21633	43.1656	1863.27	5.35404			26.8	203.751	0	0	0	0	0	0	0	0	0	0	0	0	0	0	0	0	0	0	0	0	0	0	0	0	0	0	0	0	0	0	0	0	0	0	0	0	0	0	0	0
27	-2.93956	3.25661	29.0567	844.294	3.66081			27	0	0	0	0	0	0	0	0	0	0	0	0	0	0	0	0	0	0	0	0	0	0	0	0	0	0	0	0	0	0	0	0	0	0	0	0	0	0	0	0	0
27.2	0.131653	3.4183	26.5182	703.214	3.34098			27.2	0	0	0	0	0	0	0	0	0	0	0	0	0	0	0	0	0	0	0	0	0	0	0	0	0	0	0	0	0	0	0	0	0	0	0	0	0	0	0	0	0
27.4	0.106428	-0.76672	32.2215	1038.22	4.05952			27.4	0	0	0	0	0	0	0	0	0	0	0	0	0	0	0	0	0	0	0	0	0	0	0	0	0	0	0	0	0	0	0	0	0	0	0	0	0	0	0	0	0
27.6	-2.15178	-1.18095	32.5028	1056.43	4.12786			27.6	0	0	0	0	0	0	0	0	0	0	0	0	0	0	0	0	0	0	0	0	0	0	0	0	0	0	0	0	0	0	0	0	0	0	0	0	0	0	0	0	0
27.8	0.562605	-8.07385	40.9583	1677.59	5.20171			27.8	0	0	0	0	0	0	0	0	0	0	0	0	0	0	0	0	0	0	0	0	0	0	0	0	0	0	0	0	0	0	0	0	0	0	0	0	0	0	0	0	0
28	6.79198	-1.80958	47.0691	2215.5	5.97778			28	0	0	0	0	0	0	0	0	0	0	0	0	0	0	0	0	0	0	0	0	0	0	0	0	0	0	0	0	0	0	0	0	0	0	0	0	0	0	0	0	0
28.2	-0.118545	0.762635	31.0412	963.555	4.04122			28.2	0	0	0	0	0	0	0	0	0	0	0	0	0	0	0	0	0	0	0	0	0	0	0	0	0	0	0	0	0	0	0	0	0	0	0	0	0	0	0	0	0
28.4	4.81888	2.14209	30.3365	920.302	3.98337			28.4	0	0	0	0	0	0	0	0	0	0	0	0	0	0	0	0	0	0	0	0	0	0	0	0	0	0	0	0	0	0	0	0	0	0	0	0	0	0	0	0	0
28.6	9.69343	7.55409	35.9146	1289.86	4.75701			28.6	0	0	0	0	0	0	0	0	0	0	0	0	0	0	0	0	0	0	0	0	0	0	0	0	0	0	0	0	0	0	0	0	0	0	0	0	0	0	0	0	0
28.8	12.3419	10.2172	34.5418	1193.14	4.61584			28.8	0	0	0	0	0	0	0	0	0	0	0	0	0	0	0	0	0	0	0	0	0	0	0	0	0	0	0	0	0	0	0	0	0	0	0	0	0	0	0	0	0
29	19.5116	5.2709	53.4917	2861.37	7.14813			29	0	0	0	0	0	0	0	0	0	0	0	0	0	0	0	0	0	0	0	0	0	0	0	0	0	0	0	0	0	0	0	0	0	0	0	0	0	0	0	0	0
29.2	27.3054	11.8112	71.8369	5160.54	9.59961			29.2	0	0	0	0	0	0	0	0	0	0	0	0	0	0	0	0	0	0	0	0	0	0	0	0	0	0	0	0	0	0	0	0	0	0	0	0	0	0	0	0	0
29.4	21.6271	8.43583	64.6471	4179.24	8.71701			29.4	0	0	0	0	0	0	0	0	0	0	0	0	0	0	0	0	0	0	0	0	0	0	0	0	0	0	0	0	0	0	0	0	0	0	0	0	0	0	0	0	0
29.6	8.32131	4.82598	49.2813	2428.65	6.90077			29.6	0	0	0	0	0	0	0	0	0	0	0	0	0	0	0	0	0	0	0	0	0	0	0	0	0	0	0	0	0	0	0	0	0	0	0	0	0	0	0	0	0
29.8	8.02744	-4.3074	54.517	2972.1	7.6339			29.8	0	0	0	0	0	0	0	0	0	0	0	0	0	0	0	0	0	0	0	0	0	0	0	0	0	0	0	0	0	0	0	0	0	0	0	0	0	0	0	0	0
30	-2.43704	-5.83088	32.5948	1062.42	4.70466			30	0	0	0	0	0	0	0	0	0	0	0	0	0	0	0	0	0	0	0	0	0	0	0	0	0	0	0	0	0	0	0	0	0	0	0	0	0	0	0	0	0
30.2	-4.7253	-5.47571	38.0637	1448.84	5.55216			30.2	0	0	0	0	0	0	0	0	0	0	0	0	0	0	0	0	0	0	0	0	0	0	0	0	0	0	0	0	0	0	0	0	0	0	0	0	0	0	0	0	0
30.4	-2.08174	-1.60918	32.2522	1040.2	4.70446			30.4	0	0	0	0	0	0	0	0	0	0	0	0	0	0	0	0	0	0	0	0	0	0	0	0	0	0	0	0	0	0	0	0	0	0	0	0	0	0	0	0	0
30.6	0.701376	-1.19446	28.44	808.834	4.1484			30.6	0	0	0	0	0	0	0	0	0	0	0	0	0	0	0	0	0	0	0	0	0	0	0	0	0	0	0	0	0	0	0	0	0	0	0	0	0	0	0	0	0
30.8	1.63169	-0.362299	27.0743	733.019	3.9492			30.8	0	0	0	0	0	0	0	0	0	0	0	0	0	0	0	0	0	0	0	0	0	0	0	0	0	0	0	0	0	0	0	0	0	0	0	0	0	0	0	0	0
31	4.26324	1.77786	35.2307	1241.2	5.13892			31	0	0	0	0	0	0	0	0	0	0	0	0	0	0	0	0	0	0	0	0	0	0	0	0	0	0	0	0	0	0	0	0	0	0	0	0	0	0	0	0	0
31.2	6.46314	-4.81388	49.9952	2499.52	7.37139			31.2	0	0	0	0	0	0	0	0	0	0	0	0	0	0	0	0	0	0	0	0	0	0	0	0	0	0	0	0	0	0	0	0	0	0	0	0	0	0	0	0	0
31.4	0.122804	3.15574	29.3538	861.644	4.47641			31.4	0	0	0	0	0	0	0	0	0	0	0	0	0	0	0	0	0	0	0	0	0	0	0	0	0	0	0	0	0	0	0	0	0	0	0	0	0	0	0	0	0
31.6	7.26395	4.96159	38.7088	1498.37	6.0453			31.6	0	0	0	0	0	0	0	0	0	0	0	0	0	0	0	0	0	0	0	0	0	0	0	0	0	0	0	0	0	0	0	0	0	0	0	0	0	0	0	0	0
31.8	2.94816	-2.79355	46.2519	2139.24	7.22334			31.8	0	0	0	0	0	0	0	0	0	0	0	0	0	0	0	0	0	0	0	0	0	0	0	0	0	0	0	0	0	0	0	0	0	0	0	0	0	0	0	0	0
32	-3.93237	-10.1557	30.0821	904.934	4.7564			32	0	0	0	0	0	0	0	0	0	0	0	0	0	0	0	0	0	0	0	0	0	0	0	0	0	0	0	0	0	0	0	0	0	0	0	0	0	0	0	0	0
32.2	0.946333	0.837085	33.4472	1118.72	5.35585			32.2	0	0	0	0	0	0	0	0	0	0	0	0	0	0	0	0	0	0	0	0	0	0	0	0	0	0	0	0	0	0	0	0	0	0	0	0	0	0	0	0	0
32.4	-0.221415	-1.39334	33.597	1128.76	5.37983			32.4	0	0	0	0	0	0	0	0	0	0	0	0	0	0	0	0	0	0	0	0	0	0	0	0	0	0	0	0	0	0	0	0	0	0	0	0	0	0	0	0	0
32.6	1.47274	-4.80226	39.1845	1535.42	6.27454			32.6	0	0	0	0	0	0	0	0	0	0	0	0	0	0	0	0	0	0	0	0	0	0	0	0	0	0	0	0	0	0	0	0	0	0	0	0	0	0	0	0	0
32.8	10.5496	0.809274	42.9331	1843.25	6.96467			32.8	0	0	0	0	0	0	0	0	0	0	0	0	0	0	0	0	0	0	0	0	0	0	0	0	0	0	0	0	0	0	0	0	0	0	0	0	0	0	0	0	0
33	13.4678	8.79162	34.9154	1219.08	5.74006			33	0	0	0	0	0	0	0	0	0	0	0	0	0	0	0	0	0	0	0	0	0	0	0	0	0	0	0	0	0	0	0	0	0	0	0	0	0	0	0	0	0
33.2	11.8244	14.1542	31.6967	1004.68	5.28278			33.2	0	0	0	0	0	0	0	0	0	0	0	0	0	0	0	0	0	0	0	0	0	0	0	0	0	0	0	0	0	0	0	0	0	0	0	0	0	0	0	0	0
33.4	9.72	3.09858	37.6376	1416.59	6.27293			33.4	0	0	0	0	0	0	0	0	0	0	0	0	0	0	0	0	0	0	0	0	0	0	0	0	0	0	0	0	0	0	0	0	0	0	0	0	0	0	0	0	0
33.6	10.4467	3.37074	39.8385	1587.11	6.63975			33.6	0	0	0	0	0	0	0	0	0	0	0	0	0	0	0	0	0	0	0	0	0	0	0	0	0	0	0	0	0	0	0	0	0	0	0	0	0	0	0	0	0
33.8	5.25153	5.34754	26.8119	718.878	4.53204			33.8	0	0	0	0	0	0	0	0	0	0	0	0	0	0	0	0	0	0	0	0	0	0	0	0	0	0	0	0	0	0	0	0	0	0	0	0	0	0	0	0	0
34	2.10291	0.756979	29.3628	862.174	4.96322			34	0	0	0	0	0	0	0	0	0	0	0	0	0	0	0	0	0	0	0	0	0	0	0	0	0	0	0	0	0	0	0	0	0	0	0	0	0	0	0	0	0
34.2	2.03469	-1.01738	29.6584	879.62	5.08637			34.2	0	0	0	0	0	0	0	0	0	0	0	0	0	0	0	0	0	0	0	0	0	0	0	0	0	0	0	0	0	0	0	0	0	0	0	0	0	0	0	0	0
34.4	11.8267	10.2717	30.2026	912.199	5.17971			34.4	0	0	0	0	0	0	0	0	0	0	0	0	0	0	0	0	0	0	0	0	0	0	0	0	0	0	0	0	0	0	0	0	0	0	0	0	0	0	0	0	0
34.6	18.207	15.4761	43.7684	1915.67	7.50621			34.6	0	0	0	0	0	0	0	0	0	0	0	0	0	0	0	0	0	0	0	0	0	0	0	0	0	0	0	0	0	0	0	0	0	0	0	0	0	0	0	0	0
34.8	23.79	9.47368	64.6225	4176.06	11.0827			34.8	0	0	0	0	0	0	0	0	0	0	0	0	0	0	0	0	0	0	0	0	0	0	0	0	0	0	0	0	0	0	0	0	0	0	0	0	0	0	0	0	0
35	27.6017	6.22525	78.6664	6188.4	13.6941			35	0	0	0	0	0	0	0	0	0	0	0	0	0	0	0	0	0	0	0	0	0	0	0	0	0	0	0	0	0	0	0	0	0	0	0	0	0	0	0	0	0
35.2	20.6235	0.611856	70.7955	5012.01	12.515			35.2	0	0	0	0	0	0	0	0	0	0	0	0	0	0	0	0	0	0	0	0	0	0	0	0	0	0	0	0	0	0	0	0	0	0	0	0	0	0	0	0	0
35.4	1.71987	3.34647	31.2739	978.058	5.70981			35.4	0	0	0	0	0	0	0	0	0	0	0	0	0	0	0	0	0	0	0	0	0	0	0	0	0	0	0	0	0	0	0	0	0	0	0	0	0	0	0	0	0
35.6	0.344583	-4.48288	33.5005	1122.28	6.11632			35.6	0	0	0	0	0	0	0	0	0	0	0	0	0	0	0	0	0	0	0	0	0	0	0	0	0	0	0	0	0	0	0	0	0	0	0	0	0	0	0	0	0
35.8	-4.13551	-8.15257	22.5779	509.76	4.19261			35.8	0	0	0	0	0	0	0	0	0	0	0	0	0	0	0	0	0	0	0	0	0	0	0	0	0	0	0	0	0	0	0	0	0	0	0	0	0	0	0	0	0
36	-1.40551	2.78476	24.1568	583.55	4.5652			36	0	0	0	0	0	0	0	0	0	0	0	0	0	0	0	0	0	0	0	0	0	0	0	0	0	0	0	0	0	0	0	0	0	0	0	0	0	0	0	0	0
36.2	0.47999	1.83067	33.3601	1112.9	6.30447			36.2	0	0	0	0	0	0	0	0	0	0	0	0	0	0	0	0	0	0	0	0	0	0	0	0	0	0	0	0	0	0	0	0	0	0	0	0	0	0	0	0	0
36.4	-0.584962	0.0223312	26.5858	706.803	5.02424			36.4	0	0	0	0	0	0	0	0	0	0	0	0	0	0	0	0	0	0	0	0	0	0	0	0	0	0	0	0	0	0	0	0	0	0	0	0	0	0	0	0	0
36.6	3.24252	3.04705	27.7274	768.811	5.23999			36.6	0	0	0	0	0	0	0	0	0	0	0	0	0	0	0	0	0	0	0	0	0	0	0	0	0	0	0	0	0	0	0	0	0	0	0	0	0	0	0	0	0
36.8	1.40181	-3.40326	38.1204	1453.17	7.20408			36.8	0	0	0	0	0	0	0	0	0	0	0	0	0	0	0	0	0	0	0	0	0	0	0	0	0	0	0	0	0	0	0	0	0	0	0	0	0	0	0	0	0
37	1.69311	-8.50934	45.8385	2101.17	8.82162			37	0	0	0	0	0	0	0	0	0	0	0	0	0	0	0	0	0	0	0	0	0	0	0	0	0	0	0	0	0	0	0	0	0	0	0	0	0	0	0	0	0
37.2	-1.51584	-14.8839	48.9676	2397.83	9.42382			37.2	0	0	0	0	0	0	0	0	0	0	0	0	0	0	0	0	0	0	0	0	0	0	0	0	0	0	0	0	0	0	0	0	0	0	0	0	0	0	0	0	0
37.4	5.21487	0.58401	49.3547	2435.89	9.49833			37.4	0	0	0	0	0	0	0	0	0	0	0	0	0	0	0	0	0	0	0	0	0	0	0	0	0	0	0	0	0	0	0	0	0	0	0	0	0	0	0	0	0
37.6	-3.88915	-7.61339	21.2141	450.037	4.16042			37.6	0	0	0	0	0	0	0	0	0	0	0	0	0	0	0	0	0	0	0	0	0	0	0	0	0	0	0	0	0	0	0	0	0	0	0	0	0	0	0	0	0
37.8	1.53292	7.41232	25.9811	675.016	5.09531			37.8	0	0	0	0	0	0	0	0	0	0	0	0	0	0	0	0	0	0	0	0	0	0	0	0	0	0	0	0	0	0	0	0	0	0	0	0	0	0	0	0	0
38	1.1075	4.1048	23.7351	563.355	4.65484			38	0	0	0	0	0	0	0	0	0	0	0	0	0	0	0	0	0	0	0	0	0	0	0	0	0	0	0	0	0	0	0	0	0	0	0	0	0	0	0	0	0
38.2	7.29606	6.31493	23.4204	548.514	4.59312			38.2	0	0	0	0	0	0	0	0	0	0	0	0	0	0	0	0	0	0	0	0	0	0	0	0	0	0	0	0	0	0	0	0	0	0	0	0	0	0	0	0	0
38.4	1.47275	-1.29744	22.1075	488.741	4.4215			38.4	0	0	0	0	0	0	0	0	0	0	0	0	0	0	0	0	0	0	0	0	0	0	0	0	0	0	0	0	0	0	0	0	0	0	0	0	0	0	0	0	0
38.6	2.76741	-1.03894	18.9585	359.425	3.95312			38.6	0	0	0	0	0	0	0	0	0	0	0	0	0	0	0	0	0	0	0	0	0	0	0	0	0	0	0	0	0	0	0	0	0	0	0	0	0	0	0	0	0
38.8	1.36154	2.60664	26.4418	699.168	5.51349			38.8	0	0	0	0	0	0	0	0	0	0	0	0	0	0	0	0	0	0	0	0	0	0	0	0	0	0	0	0	0	0	0	0	0	0	0	0	0	0	0	0	0
39	9.72323	8.91553	25.8729	669.406	5.51612			39	0	0	0	0	0	0	0	0	0	0	0	0	0	0	0	0	0	0	0	0	0	0	0	0	0	0	0	0	0	0	0	0	0	0	0	0	0	0	0	0	0
39.2	13.5135	4.46712	35.7778	1280.05	7.62785			39.2	0	0	0	0	0	0	0	0	0	0	0	0	0	0	0	0	0	0	0	0	0	0	0	0	0	0	0	0	0	0	0	0	0	0	0	0	0	0	0	0	0
39.4	18.4864	6.43407	49.0251	2403.47	10.4522			39.4	0	0	0	0	0	0	0	0	0	0	0	0	0	0	0	0	0	0	0	0	0	0	0	0	0	0	0	0	0	0	0	0	0	0	0	0	0	0	0	0	0
39.6	25.3698	7.14515	66.7518	4455.8	14.2315			39.6	0	0	0	0	0	0	0	0	0	0	0	0	0	0	0	0	0	0	0	0	0	0	0	0	0	0	0	0	0	0	0	0	0	0	0	0	0	0	0	0	0
39.8	15.0795	2.38223	63.5387	4037.17	13.8653			39.8	0	0	0	0	0	0	0	0	0	0	0	0	0	0	0	0	0	0	0	0	0	0	0	0	0	0	0	0	0	0	0	0	0	0	0	0	0	0	0	0	0
40	8.2756	-2.96179	47.0491	2213.62	10.5205			40	0	0	0	0	0	0	0	0	0	0	0	0	0	0	0	0	0	0	0	0	0	0	0	0	0	0	0	0	0	0	0	0	0	0	0	0	0	0	0	0	0
40.2	8.47092	-3.69613	67.7263	4586.86	15.1441			40.2	0	0	0	0	0	0	0	0	0	0	0	0	0	0	0	0	0	0	0	0	0	0	0	0	0	0	0	0	0	0	0	0	0	0	0	0	0	0	0	0	0
40.4	22.102	6.46287	77.6443	6028.64	17.8128			40.4	0	0	0	0	0	0	0	0	0	0	0	0	0	0	0	0	0	0	0	0	0	0	0	0	0	0	0	0	0	0	0	0	0	0	0	0	0	0	0	0	0
40.6	32.0898	-14.8363	98.4137	9685.25	22.5776			40.6	0	0	0	0	0	0	0	0	0	0	0	0	0	0	0	0	0	0	0	0	0	0	0	0	0	0	0	0	0	0	0	0	0	0	0	0	0	0	0	0	0
40.8	36.7089	3.87347	99.0608	9813.04	23.3489			40.8	0	0	0	0	0	0	0	0	0	0	0	0	0	0	0	0	0	0	0	0	0	0	0	0	0	0	0	0	0	0	0	0	0	0	0	0	0	0	0	0	0
41	19.9689	-3.36877	65.9193	4345.35	16.4798			41	0	0	0	0	0	0	0	0	0	0	0	0	0	0	0	0	0	0	0	0	0	0	0	0	0	0	0	0	0	0	0	0	0	0	0	0	0	0	0	0	0
41.2	35.2405	10.7849	89.9911	8098.4	22.4978			41.2	0	0	0	0	0	0	0	0	0	0	0	0	0	0	0	0	0	0	0	0	0	0	0	0	0	0	0	0	0	0	0	0	0	0	0	0	0	0	0	0	0
41.4	9.55402	7.53376	22.5137	506.865	6.01703			41.4	0	0	0	0	0	0	0	0	0	0	0	0	0	0	0	0	0	0	0	0	0	0	0	0	0	0	0	0	0	0	0	0	0	0	0	0	0	0	0	0	0
41.6	13.0972	10.4539	24.3267	591.788	6.50158			41.6	0	0	0	0	0	0	0	0	0	0	0	0	0	0	0	0	0	0	0	0	0	0	0	0	0	0	0	0	0	0	0	0	0	0	0	0	0	0	0	0	0
41.8	14.0801	6.47946	30.855	952.03	8.24634			41.8	0	0	0	0	0	0	0	0	0	0	0	0	0	0	0	0	0	0	0	0	0	0	0	0	0	0	0	0	0	0	0	0	0	0	0	0	0	0	0	0	0
42	11.4246	7.38255	22.1093	488.822	5.90896			42	0	0	0	0	0	0	0	0	0	0	0	0	0	0	0	0	0	0	0	0	0	0	0	0	0	0	0	0	0	0	0	0	0	0	0	0	0	0	0	0	0
42.2	8.09808	6.83042	17.1544	294.273	4.75777			42.2	0	0	0	0	0	0	0	0	0	0	0	0	0	0	0	0	0	0	0	0	0	0	0	0	0	0	0	0	0	0	0	0	0	0	0	0	0	0	0	0	0
42.4	0.227562	0.0711167	23.654	559.511	6.56043			42.4	0	0	0	0	0	0	0	0	0	0	0	0	0	0	0	0	0	0	0	0	0	0	0	0	0	0	0	0	0	0	0	0	0	0	0	0	0	0	0	0	0
42.6	3.8629	8.81156	20.435	417.591	5.66766			42.6	0	0	0	0	0	0	0	0	0	0	0	0	0	0	0	0	0	0	0	0	0	0	0	0	0	0	0	0	0	0	0	0	0	0	0	0	0	0	0	0	0
42.8	2.07513	-5.3032	25.6766	659.286	7.1214			42.8	0	0	0	0	0	0	0	0	0	0	0	0	0	0	0	0	0	0	0	0	0	0	0	0	0	0	0	0	0	0	0	0	0	0	0	0	0	0	0	0	0
43	-0.325495	-8.94578	30.314	918.936	8.75089			43	0	0	0	0	0	0	0	0	0	0	0	0	0	0	0	0	0	0	0	0	0	0	0	0	0	0	0	0	0	0	0	0	0	0	0	0	0	0	0	0	0
43.2	-1.18388	1.65299	33.6762	1134.09	9.72148			43.2	0	0	0	0	0	0	0	0	0	0	0	0	0	0	0	0	0	0	0	0	0	0	0	0	0	0	0	0	0	0	0	0	0	0	0	0	0	0	0	0	0
43.4	-3.59523	-13.189	33.2832	1107.77	9.60802			43.4	0	0	0	0	0	0	0	0	0	0	0	0	0	0	0	0	0	0	0	0	0	0	0	0	0	0	0	0	0	0	0	0	0	0	0	0	0	0	0	0	0
43.6	-11.58	-17.8029	37.1923	1383.27	10.7365			43.6	0	0	0	0	0	0	0	0	0	0	0	0	0	0	0	0	0	0	0	0	0	0	0	0	0	0	0	0	0	0	0	0	0	0	0	0	0	0	0	0	0
43.8	-2.34528	3.74974	38.1602	1456.2	11.0159			43.8	0	0	0	0	0	0	0	0	0	0	0	0	0	0	0	0	0	0	0	0	0	0	0	0	0	0	0	0	0	0	0	0	0	0	0	0	0	0	0	0	0
44	0.17535	-3.34	44.0663	1941.84	12.7208			44	0	0	0	0	0	0	0	0	0	0	0	0	0	0	0	0	0	0	0	0	0	0	0	0	0	0	0	0	0	0	0	0	0	0	0	0	0	0	0	0	0
44.2	7.97585	-4.31534	59.0391	3485.61	17.0431			44.2	0	0	0	0	0	0	0	0	0	0	0	0	0	0	0	0	0	0	0	0	0	0	0	0	0	0	0	0	0	0	0	0	0	0	0	0	0	0	0	0	0
44.4	18.7913	10.4024	66.6877	4447.25	19.2511			44.4	0	0	0	0	0	0	0	0	0	0	0	0	0	0	0	0	0	0	0	0	0	0	0	0	0	0	0	0	0	0	0	0	0	0	0	0	0	0	0	0	0
44.6	26.98	20.6512	79.1899	6271.04	22.8601			44.6	0	0	0	0	0	0	0	0	0	0	0	0	0	0	0	0	0	0	0	0	0	0	0	0	0	0	0	0	0	0	0	0	0	0	0	0	0	0	0	0	0
44.8	2.75852	8.81188	36.3705	1322.82	10.9661			44.8	0	0	0	0	0	0	0	0	0	0	0	0	0	0	0	0	0	0	0	0	0	0	0	0	0	0	0	0	0	0	0	0	0	0	0	0	0	0	0	0	0
45	10.2061	17.7806	40.5916	1647.68	12.2388			45	0	0	0	0	0	0	0	0	0	0	0	0	0	0	0	0	0	0	0	0	0	0	0	0	0	0	0	0	0	0	0	0	0	0	0	0	0	0	0	0	0
45.2	10.4297	2.93353	33.8792	1147.8	10.215			45.2	0	0	0	0	0	0	0	0	0	0	0	0	0	0	0	0	0	0	0	0	0	0	0	0	0	0	0	0	0	0	0	0	0	0	0	0	0	0	0	0	0
45.4	16.8258	8.82396	52.7821	2785.95	15.9144			45.4	0	0	0	0	0	0	0	0	0	0	0	0	0	0	0	0	0	0	0	0	0	0	0	0	0	0	0	0	0	0	0	0	0	0	0	0	0	0	0	0	0
45.6	27.6142	14.8617	75.4395	5691.12	22.7459			45.6	0	0	0	0	0	0	0	0	0	0	0	0	0	0	0	0	0	0	0	0	0	0	0	0	0	0	0	0	0	0	0	0	0	0	0	0	0	0	0	0	0
45.8	31.4296	15.4036	84.9941	7224	25.6267			45.8	0	0	0	0	0	0	0	0	0	0	0	0	0	0	0	0	0	0	0	0	0	0	0	0	0	0	0	0	0	0	0	0	0	0	0	0	0	0	0	0	0
46	28.6007	17.8573	71.0362	5046.14	21.4182			46	0	0	0	0	0	0	0	0	0	0	0	0	0	0	0	0	0	0	0	0	0	0	0	0	0	0	0	0	0	0	0	0	0	0	0	0	0	0	0	0	0
46.2	10.9869	8.88051	26.7097	713.408	8.44635			46.2	0	0	0	0	0	0	0	0	0	0	0	0	0	0	0	0	0	0	0	0	0	0	0	0	0	0	0	0	0	0	0	0	0	0	0	0	0	0	0	0	0
46.4	14.9371	9.30681	25.2581	637.97	7.98731			46.4	0	0	0	0	0	0	0	0	0	0	0	0	0	0	0	0	0	0	0	0	0	0	0	0	0	0	0	0	0	0	0	0	0	0	0	0	0	0	0	0	0
46.6	5.06959	5.26379	38.6685	1495.25	12.2281			46.6	0	0	0	0	0	0	0	0	0	0	0	0	0	0	0	0	0	0	0	0	0	0	0	0	0	0	0	0	0	0	0	0	0	0	0	0	0	0	0	0	0
46.8	6.66971	4.96593	41.2542	1701.91	13.0457			46.8	0	0	0	0	0	0	0	0	0	0	0	0	0	0	0	0	0	0	0	0	0	0	0	0	0	0	0	0	0	0	0	0	0	0	0	0	0	0	0	0	0
47	8.65744	-0.33796	35.8233	1283.31	11.3283			47	0	0	0	0	0	0	0	0	0	0	0	0	0	0	0	0	0	0	0	0	0	0	0	0	0	0	0	0	0	0	0	0	0	0	0	0	0	0	0	0	0
47.2	23.546	12.9726	69.2586	4796.76	21.9015			47.2	0	0	0	0	0	0	0	0	0	0	0	0	0	0	0	0	0	0	0	0	0	0	0	0	0	0	0	0	0	0	0	0	0	0	0	0	0	0	0	0	0
47.4	7.25253	5.00411	57.3716	3291.5	19.1239			47.4	0	0	0	0	0	0	0	0	0	0	0	0	0	0	0	0	0	0	0	0	0	0	0	0	0	0	0	0	0	0	0	0	0	0	0	0	0	0	0	0	0
47.6	3.48912	-0.952423	43.6179	1902.53	15.4213			47.6	0	0	0	0	0	0	0	0	0	0	0	0	0	0	0	0	0	0	0	0	0	0	0	0	0	0	0	0	0	0	0	0	0	0	0	0	0	0	0	0	0
47.8	13.8434	16.0566	21.8188	476.062	8.24674			47.8	0	0	0	0	0	0	0	0	0	0	0	0	0	0	0	0	0	0	0	0	0	0	0	0	0	0	0	0	0	0	0	0	0	0	0	0	0	0	0	0	0
48	8.74168	11.2471	21.5288	463.489	8.78909			48	0	0	0	0	0	0	0	0	0	0	0	0	0	0	0	0	0	0	0	0	0	0	0	0	0	0	0	0	0	0	0	0	0	0	0	0	0	0	0	0	0
48.2	11.852	-15.3546	48.626	2364.49	21.7462			48.2	0	0	0	0	0	0	0	0	0	0	0	0	0	0	0	0	0	0	0	0	0	0	0	0	0	0	0	0	0	0	0	0	0	0	0	0	0	0	0	0	0
48.4	11.7489	-8.90307	45.5194	2072.02	20.3569			48.4	0	0	0	0	0	0	0	0	0	0	0	0	0	0	0	0	0	0	0	0	0	0	0	0	0	0	0	0	0	0	0	0	0	0	0	0	0	0	0	0	0
48.6	-6.61349	-19.7266	40.3238	1626.01	18.0333			48.6	0	0	0	0	0	0	0	0	0	0	0	0	0	0	0	0	0	0	0	0	0	0	0	0	0	0	0	0	0	0	0	0	0	0	0	0	0	0	0	0	0
48.8	5.37887	17.1197	28.6947	823.387	12.8327			48.8	0	0	0	0	0	0	0	0	0	0	0	0	0	0	0	0	0	0	0	0	0	0	0	0	0	0	0	0	0	0	0	0	0	0	0	0	0	0	0	0	0
49	-18.1193	-17.4181	14.9384	223.155	8.62468			49	0	0	0	0	0	0	0	0	0	0	0	0	0	0	0	0	0	0	0	0	0	0	0	0	0	0	0	0	0	0	0	0	0	0	0	0	0	0	0	0	0
49.2	-10.7772	-19.3578	30.5858	935.491	17.6587			49.2	0	0	0	0	0	0	0	0	0	0	0	0	0	0	0	0	0	0	0	0	0	0	0	0	0	0	0	0	0	0	0	0	0	0	0	0	0	0	0	0	0
49.4	-17.4076	-12.6904	37.7314	1423.66	21.7842			49.4	0	0	0	0	0	0	0	0	0	0	0	0	0	0	0	0	0	0	0	0	0	0	0	0	0	0	0	0	0	0	0	0	0	0	0	0	0	0	0	0	0
49.6	-14.9085	-24.7361	25.4033	645.329	14.6666			49.6	0	0	0	0	0	0	0	0	0	0	0	0	0	0	0	0	0	0	0	0	0	0	0	0	0	0	0	0	0	0	0	0	0	0	0	0	0	0	0	0	0
49.8	-11.1302	-17.5954	22.9107	524.902	13.2275			49.8	0	0	0	0	0	0	0	0	0	0	0	0	0	0	0	0	0	0	0	0	0	0	0	0	0	0	0	0	0	0	0	0	0	0	0	0	0	0	0	0	0
50	-16.5524	-14.1786	5.74846	33.0448	3.31888			50	0	0	0	0	0	0	0	0	0	0	0	0	0	0	0	0	0	0	0	0	0	0	0	0	0	0	0	0	0	0	0	0	0	0	0	0	0	0	0	0	0
50.2	-20.2823	-19.1531	19.0117	361.443	10.9764			50.2	0	0	0	0	0	0	0	0	0	0	0	0	0	0	0	0	0	0	0	0	0	0	0	0	0	0	0	0	0	0	0	0	0	0	0	0	0	0	0	0	0
50.4	-10.9303	-9.42844	20.8865	436.244	12.0588			50.4	0	0	0	0	0	0	0	0	0	0	0	0	0	0	0	0	0	0	0	0	0	0	0	0	0	0	0	0	0	0	0	0	0	0	0	0	0	0	0	0	0
50.6	-1.53701	-1.87162	29.9638	897.828	17.2996			50.6	0	0	0	0	0	0	0	0	0	0	0	0	0	0	0	0	0	0	0	0	0	0	0	0	0	0	0	0	0	0	0	0	0	0	0	0	0	0	0	0	0
50.8	-0.84815	-17.388	29.6618	879.82	17.1252			50.8	0	0	0	0	0	0	0	0	0	0	0	0	0	0	0	0	0	0	0	0	0	0	0	0	0	0	0	0	0	0	0	0	0	0	0	0	0	0	0	0	0
51	18.8275	20.5526	5.05915	25.595	2.9209			51	0	0	0	0	0	0	0	0	0	0	0	0	0	0	0	0	0	0	0	0	0	0	0	0	0	0	0	0	0	0	0	0	0	0	0	0	0	0	0	0	0
51.2	14.8755	15.0118	24.7678	613.444	14.2997			51.2	0	0	0	0	0	0	0	0	0	0	0	0	0	0	0	0	0	0	0	0	0	0	0	0	0	0	0	0	0	0	0	0	0	0	0	0	0	0	0	0	0
51.4	11.4745	13.5479	5.12385	26.2539	2.95826			51.4	0	0	0	0	0	0	0	0	0	0	0	0	0	0	0	0	0	0	0	0	0	0	0	0	0	0	0	0	0	0	0	0	0	0	0	0	0	0	0	0	0
51.6	-0.651438	-7.16573	14.9341	223.027	8.6222			51.6	0	0	0	0	0	0	0	0	0	0	0	0	0	0	0	0	0	0	0	0	0	0	0	0	0	0	0	0	0	0	0	0	0	0	0	0	0	0	0	0	0
51.8	-7.2807	-0.101407	27.468	754.493	15.8587			51.8	0	0	0	0	0	0	0	0	0	0	0	0	0	0	0	0	0	0	0	0	0	0	0	0	0	0	0	0	0	0	0	0	0	0	0	0	0	0	0	0	0
52	-16.232	-22.8202	18.2254	332.163	10.5224			52	0	0	0	0	0	0	0	0	0	0	0	0	0	0	0	0	0	0	0	0	0	0	0	0	0	0	0	0	0	0	0	0	0	0	0	0	0	0	0	0	0
52.2	-16.0056	-21.3729	11.811	139.499	6.81907			52.2	0	0	0	0	0	0	0	0	0	0	0	0	0	0	0	0	0	0	0	0	0	0	0	0	0	0	0	0	0	0	0	0	0	0	0	0	0	0	0	0	0
52.4	-15.2769	-13.4601	22.7773	518.808	13.1505			52.4	0	0	0	0	0	0	0	0	0	0	0	0	0	0	0	0	0	0	0	0	0	0	0	0	0	0	0	0	0	0	0	0	0	0	0	0	0	0	0	0	0
52.6	-13.6535	-22.6546	26.0027	676.143	15.0127			52.6	0	0	0	0	0	0	0	0	0	0	0	0	0	0	0	0	0	0	0	0	0	0	0	0	0	0	0	0	0	0	0	0	0	0	0	0	0	0	0	0	0
52.8	-7.95968	-3.52427	8.22775	67.6959	4.75029			52.8	0	0	0	0	0	0	0	0	0	0	0	0	0	0	0	0	0	0	0	0	0	0	0	0	0	0	0	0	0	0	0	0	0	0	0	0	0	0	0	0	0
53	-8.05331	-17.2907	21.5521	464.493	12.4431			53	0	0	0	0	0	0	0	0	0	0	0	0	0	0	0	0	0	0	0	0	0	0	0	0	0	0	0	0	0	0	0	0	0	0	0	0	0	0	0	0	0
53.2	7.0251	8.52267	8.56043	73.2809	4.94237			53.2	0	0	0	0	0	0	0	0	0	0	0	0	0	0	0	0	0	0	0	0	0	0	0	0	0	0	0	0	0	0	0	0	0	0	0	0	0	0	0	0	0
53.4	19.7592	41.5181	37.7725	1426.76	21.808			53.4	0	0	0	0	0	0	0	0	0	0	0	0	0	0	0	0	0	0	0	0	0	0	0	0	0	0	0	0	0	0	0	0	0	0	0	0	0	0	0	0	0
53.6	36.0031	52.9169	34.9943	1224.6	20.204			53.6	0	0	0	0	0	0	0	0	0	0	0	0	0	0	0	0	0	0	0	0	0	0	0	0	0	0	0	0	0	0	0	0	0	0	0	0	0	0	0	0	0
53.8	25.4244	21.9171	20.1449	405.817	11.6307			53.8	0	0	0	0	0	0	0	0	0	0	0	0	0	0	0	0	0	0	0	0	0	0	0	0	0	0	0	0	0	0	0	0	0	0	0	0	0	0	0	0	0
54	26.3179	26.3655	14.8114	219.378	8.55137			54	0	0	0	0	0	0	0	0	0	0	0	0	0	0	0	0	0	0	0	0	0	0	0	0	0	0	0	0	0	0	0	0	0	0	0	0	0	0	0	0	0
54.2	13.5176	0.576096	25.0385	626.927	14.456			54.2	0	0	0	0	0	0	0	0	0	0	0	0	0	0	0	0	0	0	0	0	0	0	0	0	0	0	0	0	0	0	0	0	0	0	0	0	0	0	0	0	0
54.4	-9.41629	-38.658	52.3855	2744.24	30.2448			54.4	0	0	0	0	0	0	0	0	0	0	0	0	0	0	0	0	0	0	0	0	0	0	0	0	0	0	0	0	0	0	0	0	0	0	0	0	0	0	0	0	0
54.6	-28.8611	-45.4635	35.5088	1260.88	20.501			54.6	0	0	0	0	0	0	0	0	0	0	0	0	0	0	0	0	0	0	0	0	0	0	0	0	0	0	0	0	0	0	0	0	0	0	0	0	0	0	0	0	0
54.8	-21.5577	-21.6331	22.9186	525.26	13.232			54.8	0	0	0	0	0	0	0	0	0	0	0	0	0	0	0	0	0	0	0	0	0	0	0	0	0	0	0	0	0	0	0	0	0	0	0	0	0	0	0	0	0
55	-21.1673	-17.8302	11.1367	124.027	6.42979			55	0	0	0	0	0	0	0	0	0	0	0	0	0	0	0	0	0	0	0	0	0	0	0	0	0	0	0	0	0	0	0	0	0	0	0	0	0	0	0	0	0
55.2	-25.6159	-12.2912	24.0062	576.297	13.86			55.2	0	0	0	0	0	0	0	0	0	0	0	0	0	0	0	0	0	0	0	0	0	0	0	0	0	0	0	0	0	0	0	0	0	0	0	0	0	0	0	0	0
55.4	-15.9585	0.0587071	36.5888	1338.74	21.1246			55.4	0	0	0	0	0	0	0	0	0	0	0	0	0	0	0	0	0	0	0	0	0	0	0	0	0	0	0	0	0	0	0	0	0	0	0	0	0	0	0	0	0
55.6	-7.68654	-8.3957	22.5987	510.7	13.0474			55.6	0	0	0	0	0	0	0	0	0	0	0	0	0	0	0	0	0	0	0	0	0	0	0	0	0	0	0	0	0	0	0	0	0	0	0	0	0	0	0	0	0
55.8	-4.44634	-15.1693	32.1441	1033.24	18.5584			55.8	0	0	0	0	0	0	0	0	0	0	0	0	0	0	0	0	0	0	0	0	0	0	0	0	0	0	0	0	0	0	0	0	0	0	0	0	0	0	0	0	0
56	0.309491	-6.18369	30.5848	935.43	17.6581			56	0	0	0	0	0	0	0	0	0	0	0	0	0	0	0	0	0	0	0	0	0	0	0	0	0	0	0	0	0	0	0	0	0	0	0	0	0	0	0	0	0
56.2	11.942	8.2902	21.9677	482.581	12.6831			56.2	0	0	0	0	0	0	0	0	0	0	0	0	0	0	0	0	0	0	0	0	0	0	0	0	0	0	0	0	0	0	0	0	0	0	0	0	0	0	0	0	0
56.4	20.0169	11.9387	27.0736	732.981	15.631			56.4	0	0	0	0	0	0	0	0	0	0	0	0	0	0	0	0	0	0	0	0	0	0	0	0	0	0	0	0	0	0	0	0	0	0	0	0	0	0	0	0	0
56.6	16.6336	35.6488	33.4881	1121.45	19.3344			56.6	0	0	0	0	0	0	0	0	0	0	0	0	0	0	0	0	0	0	0	0	0	0	0	0	0	0	0	0	0	0	0	0	0	0	0	0	0	0	0	0	0
56.8	14.1765	13.1725	22.1888	492.344	12.8107			56.8	0	0	0	0	0	0	0	0	0	0	0	0	0	0	0	0	0	0	0	0	0	0	0	0	0	0	0	0	0	0	0	0	0	0	0	0	0	0	0	0	0
57	9.17582	-0.0131264	25.3553	642.891	14.6389			57	0	0	0	0	0	0	0	0	0	0	0	0	0	0	0	0	0	0	0	0	0	0	0	0	0	0	0	0	0	0	0	0	0	0	0	0	0	0	0	0	0
57.2	3.81699	1.05927	6.64566	44.1648	3.83687			57.2	0	0	0	0	0	0	0	0	0	0	0	0	0	0	0	0	0	0	0	0	0	0	0	0	0	0	0	0	0	0	0	0	0	0	0	0	0	0	0	0	0
57.4	-14.0413	-28.1666	37.6514	1417.63	21.738			57.4	0	0	0	0	0	0	0	0	0	0	0	0	0	0	0	0	0	0	0	0	0	0	0	0	0	0	0	0	0	0	0	0	0	0	0	0	0	0	0	0	0
57.6	-4.66468	-31.4193	58.2535	3393.47	33.6327			57.6	0	0	0	0	0	0	0	0	0	0	0	0	0	0	0	0	0	0	0	0	0	0	0	0	0	0	0	0	0	0	0	0	0	0	0	0	0	0	0	0	0
57.8	-7.02194	-25.3477	33.8343	1144.76	19.5343			57.8	0	0	0	0	0	0	0	0	0	0	0	0	0	0	0	0	0	0	0	0	0	0	0	0	0	0	0	0	0	0	0	0	0	0	0	0	0	0	0	0	0
58	-2.96389	-22.5993	37.7573	1425.62	21.7992			58	0	0	0	0	0	0	0	0	0	0	0	0	0	0	0	0	0	0	0	0	0	0	0	0	0	0	0	0	0	0	0	0	0	0	0	0	0	0	0	0	0
58.2	-4.01981	-3.69528	32.2975	1043.13	18.647			58.2	0	0	0	0	0	0	0	0	0	0	0	0	0	0	0	0	0	0	0	0	0	0	0	0	0	0	0	0	0	0	0	0	0	0	0	0	0	0	0	0	0
58.4	12.6032	3.78926	19.3494	374.398	11.1714			58.4	0	0	0	0	0	0	0	0	0	0	0	0	0	0	0	0	0	0	0	0	0	0	0	0	0	0	0	0	0	0	0	0	0	0	0	0	0	0	0	0	0
58.6	1.93622	7.86258	39.2047	1537.01	22.6348			58.6	0	0	0	0	0	0	0	0	0	0	0	0	0	0	0	0	0	0	0	0	0	0	0	0	0	0	0	0	0	0	0	0	0	0	0	0	0	0	0	0	0
58.8	-0.826681	-6.43744	14.5531	211.794	8.40226			58.8	0	0	0	0	0	0	0	0	0	0	0	0	0	0	0	0	0	0	0	0	0	0	0	0	0	0	0	0	0	0	0	0	0	0	0	0	0	0	0	0	0
59	-7.43142	-7.01098	43.2349	1869.25	24.9617			59	0	0	0	0	0	0	0	0	0	0	0	0	0	0	0	0	0	0	0	0	0	0	0	0	0	0	0	0	0	0	0	0	0	0	0	0	0	0	0	0	0
59.2	-4.45403	2.49034	45.9372	2110.22	26.5218			59.2	0	0	0	0	0	0	0	0	0	0	0	0	0	0	0	0	0	0	0	0	0	0	0	0	0	0	0	0	0	0	0	0	0	0	0	0	0	0	0	0	0
59.4	-9.72243	-9.26617	36.2462	1313.79	20.9268			59.4	0	0	0	0	0	0	0	0	0	0	0	0	0	0	0	0	0	0	0	0	0	0	0	0	0	0	0	0	0	0	0	0	0	0	0	0	0	0	0	0	0
59.6	-1.24683	-2.17988	5.19953	27.0351	3.00195			59.6	0	0	0	0	0	0	0	0	0	0	0	0	0	0	0	0	0	0	0	0	0	0	0	0	0	0	0	0	0	0	0	0	0	0	0	0	0	0	0	0	0
59.8	13.6315	10.9278	24.0525	578.522	13.8867			59.8	0	0	0	0	0	0	0	0	0	0	0	0	0	0	0	0	0	0	0	0	0	0	0	0	0	0	0	0	0	0	0	0	0	0	0	0	0	0	0	0	0
60	13.5345	5.99062	23.416	548.31	13.5192			60	0	0	0	0	0	0	0	0	0	0	0	0	0	0	0	0	0	0	0	0	0	0	0	0	0	0	0	0	0	0	0	0	0	0	0	0	0	0	0	0	0
60.2	25.6226	22.8562	8.08135	65.3083	4.66577			60.2	0	0	0	0	0	0	0	0	0	0	0	0	0	0	0	0	0	0	0	0	0	0	0	0	0	0	0	0	0	0	0	0	0	0	0	0	0	0	0	0	0
60.4	21.0739	21.0739	5.73229	32.8592	4.05334			60.4	0	0	0	0	0	0	0	0	0	0	0	0	0	0	0	0	0	0	0	0	0	0	0	0	0	0	0	0	0	0	0	0	0	0	0	0	0	0	0	0	0
60.6	11.962	11.962	11.4287	130.615	8.0813			60.6	0	0	0	0	0	0	0	0	0	0	0	0	0	0	0	0	0	0	0	0	0	0	0	0	0	0	0	0	0	0	0	0	0	0	0	0	0	0	0	0	0
60.8	4.74537	4.74537	1.21365	1.47295	0.858181			60.8	0	0	0	0	0	0	0	0	0	0	0	0	0	0	0	0	0	0	0	0	0	0	0	0	0	0	0	0	0	0	0	0	0	0	0	0	0	0	0	0	0
61	12.7726	12.7726	4.46553	19.941	3.15761			61	0	0	0	0	0	0	0	0	0	0	0	0	0	0	0	0	0	0	0	0	0	0	0	0	0	0	0	0	0	0	0	0	0	0	0	0	0	0	0	0	0
61.2	8.96159	8.96159	4.11407	16.9255	2.90908			61.2	0	0	0	0	0	0	0	0	0	0	0	0	0	0	0	0	0	0	0	0	0	0	0	0	0	0	0	0	0	0	0	0	0	0	0	0	0	0	0	0	0
61.4	14.8799	14.8799	20.4592	418.58	14.4669			61.4	0	0	0	0	0	0	0	0	0	0	0	0	0	0	0	0	0	0	0	0	0	0	0	0	0	0	0	0	0	0	0	0	0	0	0	0	0	0	0	0	0
61.6	6.30246	6.30246	11.6774	136.362	8.25718			61.6	0	0	0	0	0	0	0	0	0	0	0	0	0	0	0	0	0	0	0	0	0	0	0	0	0	0	0	0	0	0	0	0	0	0	0	0	0	0	0	0	0
61.8	9.79379	9.79379	36.4493	1328.55	25.7735			61.8	0	0	0	0	0	0	0	0	0	0	0	0	0	0	0	0	0	0	0	0	0	0	0	0	0	0	0	0	0	0	0	0	0	0	0	0	0	0	0	0	0
62	4.24173	4.24173	20.9281	437.987	14.7984			62	0	0	0	0	0	0	0	0	0	0	0	0	0	0	0	0	0	0	0	0	0	0	0	0	0	0	0	0	0	0	0	0	0	0	0	0	0	0	0	0	0
62.2	-0.0109733	-0.0109733	16.1504	260.835	11.4201			62.2	0	0	0	0	0	0	0	0	0	0	0	0	0	0	0	0	0	0	0	0	0	0	0	0	0	0	0	0	0	0	0	0	0	0	0	0	0	0	0	0	0
62.4	-11.0807	-11.0807	8.02205	64.3533	5.67245			62.4	0	0	0	0	0	0	0	0	0	0	0	0	0	0	0	0	0	0	0	0	0	0	0	0	0	0	0	0	0	0	0	0	0	0	0	0	0	0	0	0	0
62.6	-9.92929	-9.92929	19.4975	380.154	13.7868			62.6	0	0	0	0	0	0	0	0	0	0	0	0	0	0	0	0	0	0	0	0	0	0	0	0	0	0	0	0	0	0	0	0	0	0	0	0	0	0	0	0	0
62.8	-27.2143	-27.2143	63.2382	3999.07	44.7162			62.8	0	0	0	0	0	0	0	0	0	0	0	0	0	0	0	0	0	0	0	0	0	0	0	0	0	0	0	0	0	0	0	0	0	0	0	0	0	0	0	0	0
63	-28.5821	-28.5821	34.4012	1183.45	24.3254			63	0	0	0	0	0	0	0	0	0	0	0	0	0	0	0	0	0	0	0	0	0	0	0	0	0	0	0	0	0	0	0	0	0	0	0	0	0	0	0	0	0
63.2	-14.5494	-14.5494	30.7437	945.173	21.7391			63.2	0	0	0	0	0	0	0	0	0	0	0	0	0	0	0	0	0	0	0	0	0	0	0	0	0	0	0	0	0	0	0	0	0	0	0	0	0	0	0	0	0
63.4	-15.9513	-15.9513	31.9603	1021.46	22.5993			63.4	0	0	0	0	0	0	0	0	0	0	0	0	0	0	0	0	0	0	0	0	0	0	0	0	0	0	0	0	0	0	0	0	0	0	0	0	0	0	0	0	0
63.6	-13.2789	-13.2789	22.3304	498.646	15.79			63.6	0	0	0	0	0	0	0	0	0	0	0	0	0	0	0	0	0	0	0	0	0	0	0	0	0	0	0	0	0	0	0	0	0	0	0	0	0	0	0	0	0
63.8	2.38977	2.38977	1.71488	2.94081	1.2126			63.8	0	0	0	0	0	0	0	0	0	0	0	0	0	0	0	0	0	0	0	0	0	0	0	0	0	0	0	0	0	0	0	0	0	0	0	0	0	0	0	0	0
64	6.196	6.196	8.88063	78.8656	6.27955			64	0	0	0	0	0	0	0	0	0	0	0	0	0	0	0	0	0	0	0	0	0	0	0	0	0	0	0	0	0	0	0	0	0	0	0	0	0	0	0	0	0
64.2	11.384	11.384	3.24372	10.5217	2.29366			64.2	0	0	0	0	0	0	0	0	0	0	0	0	0	0	0	0	0	0	0	0	0	0	0	0	0	0	0	0	0	0	0	0	0	0	0	0	0	0	0	0	0
64.4	17.4241	17.4241	2.20189	4.84832	1.55697			64.4	0	0	0	0	0	0	0	0	0	0	0	0	0	0	0	0	0	0	0	0	0	0	0	0	0	0	0	0	0	0	0	0	0	0	0	0	0	0	0	0	0
64.6	17.7546	17.7546	2.58082	6.66064	1.82492			64.6	0	0	0	0	0	0	0	0	0	0	0	0	0	0	0	0	0	0	0	0	0	0	0	0	0	0	0	0	0	0	0	0	0	0	0	0	0	0	0	0	0
64.8	12.5486	12.5486	5.06078	25.6115	3.57851			64.8	0	0	0	0	0	0	0	0	0	0	0	0	0	0	0	0	0	0	0	0	0	0	0	0	0	0	0	0	0	0	0	0	0	0	0	0	0	0	0	0	0
65	10.4689	10.4689	29.8071	888.466	21.0768			65	0	0	0	0	0	0	0	0	0	0	0	0	0	0	0	0	0	0	0	0	0	0	0	0	0	0	0	0	0	0	0	0	0	0	0	0	0	0	0	0	0
65.2	-13.6318	-13.6318	30.677	941.081	21.6919			65.2	0	0	0	0	0	0	0	0	0	0	0	0	0	0	0	0	0	0	0	0	0	0	0	0	0	0	0	0	0	0	0	0	0	0	0	0	0	0	0	0	0
65.4	-22.1509	-22.1509	18.5393	343.705	13.1093			65.4	0	0	0	0	0	0	0	0	0	0	0	0	0	0	0	0	0	0	0	0	0	0	0	0	0	0	0	0	0	0	0	0	0	0	0	0	0	0	0	0	0
65.6	-26.2504	-26.2504	4.77656	22.8155	3.37754			65.6	0	0	0	0	0	0	0	0	0	0	0	0	0	0	0	0	0	0	0	0	0	0	0	0	0	0	0	0	0	0	0	0	0	0	0	0	0	0	0	0	0
65.8	-25.7943	-25.7943	15.8817	252.229	11.2301			65.8	0	0	0	0	0	0	0	0	0	0	0	0	0	0	0	0	0	0	0	0	0	0	0	0	0	0	0	0	0	0	0	0	0	0	0	0	0	0	0	0	0
66	-23.2057	-23.2057	35.197	1238.83	24.8881			66	0	0	0	0	0	0	0	0	0	0	0	0	0	0	0	0	0	0	0	0	0	0	0	0	0	0	0	0	0	0	0	0	0	0	0	0	0	0	0	0	0
66.2	-17.8578	-17.8578	43.1067	1858.18	30.481			66.2	0	0	0	0	0	0	0	0	0	0	0	0	0	0	0	0	0	0	0	0	0	0	0	0	0	0	0	0	0	0	0	0	0	0	0	0	0	0	0	0	0
66.4	-5.79548	-5.79548	27.1725	738.343	19.2138			66.4	0	0	0	0	0	0	0	0	0	0	0	0	0	0	0	0	0	0	0	0	0	0	0	0	0	0	0	0	0	0	0	0	0	0	0	0	0	0	0	0	0
66.6	12.0005	12.0005	1.80469	3.25691	1.27611			66.6	0	0	0	0	0	0	0	0	0	0	0	0	0	0	0	0	0	0	0	0	0	0	0	0	0	0	0	0	0	0	0	0	0	0	0	0	0	0	0	0	0
66.8	16.594	16.594	19.1312	366.002	13.5278			66.8	0	0	0	0	0	0	0	0	0	0	0	0	0	0	0	0	0	0	0	0	0	0	0	0	0	0	0	0	0	0	0	0	0	0	0	0	0	0	0	0	0
67	22.46	22.46	2.29253	5.2557	1.62106			67	0	0	0	0	0	0	0	0	0	0	0	0	0	0	0	0	0	0	0	0	0	0	0	0	0	0	0	0	0	0	0	0	0	0	0	0	0	0	0	0	0
67.2	29.7843	29.7843	3.43796	11.8196	2.43101			67.2	0	0	0	0	0	0	0	0	0	0	0	0	0	0	0	0	0	0	0	0	0	0	0	0	0	0	0	0	0	0	0	0	0	0	0	0	0	0	0	0	0
67.4	39.1989	39.1989	13.4263	180.267	9.49386			67.4	0	0	0	0	0	0	0	0	0	0	0	0	0	0	0	0	0	0	0	0	0	0	0	0	0	0	0	0	0	0	0	0	0	0	0	0	0	0	0	0	0
67.6	27.7145	27.7145	18.9851	360.434	13.4245			67.6	0	0	0	0	0	0	0	0	0	0	0	0	0	0	0	0	0	0	0	0	0	0	0	0	0	0	0	0	0	0	0	0	0	0	0	0	0	0	0	0	0
67.8	23.0244	23.0244	36.6189	1340.94	25.8934			67.8	0	0	0	0	0	0	0	0	0	0	0	0	0	0	0	0	0	0	0	0	0	0	0	0	0	0	0	0	0	0	0	0	0	0	0	0	0	0	0	0	0
68	12.1242	12.1242	22.7643	518.214	16.0968			68	0	0	0	0	0	0	0	0	0	0	0	0	0	0	0	0	0	0	0	0	0	0	0	0	0	0	0	0	0	0	0	0	0	0	0	0	0	0	0	0	0
68.2	22.8491	22.8491	34.6121	1198	24.4745			68.2	0	0	0	0	0	0	0	0	0	0	0	0	0	0	0	0	0	0	0	0	0	0	0	0	0	0	0	0	0	0	0	0	0	0	0	0	0	0	0	0	0
68.4	-2.61146	-2.61146	21.7639	473.667	15.3894			68.4	0	0	0	0	0	0	0	0	0	0	0	0	0	0	0	0	0	0	0	0	0	0	0	0	0	0	0	0	0	0	0	0	0	0	0	0	0	0	0	0	0
68.6	-7.97405	-7.97405	39.3454	1548.06	27.8214			68.6	0	0	0	0	0	0	0	0	0	0	0	0	0	0	0	0	0	0	0	0	0	0	0	0	0	0	0	0	0	0	0	0	0	0	0	0	0	0	0	0	0
68.8	-9.129	-9.129	32.1457	1033.35	22.7304			68.8	0	0	0	0	0	0	0	0	0	0	0	0	0	0	0	0	0	0	0	0	0	0	0	0	0	0	0	0	0	0	0	0	0	0	0	0	0	0	0	0	0
69	-11.8104	-11.8104	13.1872	173.903	9.32477			69	0	0	0	0	0	0	0	0	0	0	0	0	0	0	0	0	0	0	0	0	0	0	0	0	0	0	0	0	0	0	0	0	0	0	0	0	0	0	0	0	0
69.2	-55.8073	-55.8073	44.9157	2017.42	31.7602			69.2	0	0	0	0	0	0	0	0	0	0	0	0	0	0	0	0	0	0	0	0	0	0	0	0	0	0	0	0	0	0	0	0	0	0	0	0	0	0	0	0	0
69.4	-7.32572	-7.32572	0	0	0			69.4	0	0	0	0	0	0	0	0	0	0	0	0	0	0	0	0	0	0	0	0	0	0	0	0	0	0	0	0	0	0	0	0	0	0	0	0	0	0	0	0	0
69.6	9.74517	9.74517	0	0	0			69.6	0	0	0	0	0	0	0	0	0	0	0	0	0	0	0	0	0	0	0	0	0	0	0	0	0	0	0	0	0	0	0	0	0	0	0	0	0	0	0	0	0
69.8	33.0464	33.0464	0	0	0			69.8	0	0	0	0	0	0	0	0	0	0	0	0	0	0	0	0	0	0	0	0	0	0	0	0	0	0	0	0	0	0	0	0	0	0	0	0	0	0	0	0	0
70	51.936	51.936	0	0	0			70	0	0	0	0	0	0	0	0	0	0	0	0	0	0	0	0	0	0	0	0	0	0	0	0	0	0	0	0	0	0	0	0	0	0	0	0	0	0	0	0	0
70.2	47.637	47.637	0	0	0			70.2	0	0	0	0	0	0	0	0	0	0	0	0	0	0	0	0	0	0	0	0	0	0	0	0	0	0	0	0	0	0	0	0	0	0	0	0	0	0	0	0	0
70.4	35.3648	35.3648	0	0	0			70.4	0	0	0	0	0	0	0	0	0	0	0	0	0	0	0	0	0	0	0	0	0	0	0	0	0	0	0	0	0	0	0	0	0	0	0	0	0	0	0	0	0
70.6	53.4609	53.4609	0	0	0			70.6	0	0	0	0	0	0	0	0	0	0	0	0	0	0	0	0	0	0	0	0	0	0	0	0	0	0	0	0	0	0	0	0	0	0	0	0	0	0	0	0	0
70.8	31.3103	31.3103	0	0	0			70.8	0	0	0	0	0	0	0	0	0	0	0	0	0	0	0	0	0	0	0	0	0	0	0	0	0	0	0	0	0	0	0	0	0	0	0	0	0	0	0	0	0
71	2.93417	2.93417	0	0	0			71	0	0	0	0	0	0	0	0	0	0	0	0	0	0	0	0	0	0	0	0	0	0	0	0	0	0	0	0	0	0	0	0	0	0	0	0	0	0	0	0	0
71.2	43.7073	43.7073	0	0	0			71.2	0	0	0	0	0	0	0	0	0	0	0	0	0	0	0	0	0	0	0	0	0	0	0	0	0	0	0	0	0	0	0	0	0	0	0	0	0	0	0	0	0
71.4	143.038	143.038	0	0	0			71.4	0	0	0	0	0	0	0	0	0	0	0	0	0	0	0	0	0	0	0	0	0	0	0	0	0	0	0	0	0	0	0	0	0	0	0	0	0	0	0	0	0
71.6	0	0	0	0	0			71.6	0	0	0	0	0	0	0	0	0	0	0	0	0	0	0	0	0	0	0	0	0	0	0	0	0	0	0	0	0	0	0	0	0	0	0	0	0	0	0	0	0
71.8	0	0	0	0	0			71.8	0	0	0	0	0	0	0	0	0	0	0	0	0	0	0	0	0	0	0	0	0	0	0	0	0	0	0	0	0	0	0	0	0	0	0	0	0	0	0	0	0
72	0	0	0	0	0			72	0	0	0	0	0	0	0	0	0	0	0	0	0	0	0	0	0	0	0	0	0	0	0	0	0	0	0	0	0	0	0	0	0	0	0	0	0	0	0	0	0
72.2	0	0	0	0	0			72.2	0	0	0	0	0	0	0	0	0	0	0	0	0	0	0	0	0	0	0	0	0	0	0	0	0	0	0	0	0	0	0	0	0	0	0	0	0	0	0	0	0
72.4	0	0	0	0	0			72.4	0	0	0	0	0	0	0	0	0	0	0	0	0	0	0	0	0	0	0	0	0	0	0	0	0	0	0	0	0	0	0	0	0	0	0	0	0	0	0	0	0
72.6	0	0	0	0	0			72.6	0	0	0	0	0	0	0	0	0	0	0	0	0	0	0	0	0	0	0	0	0	0	0	0	0	0	0	0	0	0	0	0	0	0	0	0	0	0	0	0	0
72.8	0	0	0	0	0			72.8	0	0	0	0	0	0	0	0	0	0	0	0	0	0	0	0	0	0	0	0	0	0	0	0	0	0	0	0	0	0	0	0	0	0	0	0	0	0	0	0	0
73	0	0	0	0	0			73	0	0	0	0	0	0	0	0	0	0	0	0	0	0	0	0	0	0	0	0	0	0	0	0	0	0	0	0	0	0	0	0	0	0	0	0	0	0	0	0	0
73.2	0	0	0	0	0			73.2	0	0	0	0	0	0	0	0	0	0	0	0	0	0	0	0	0	0	0	0	0	0	0	0	0	0	0	0	0	0	0	0	0	0	0	0	0	0	0	0	0
73.4	0	0	0	0	0			73.4	0	0	0	0	0	0	0	0	0	0	0	0	0	0	0	0	0	0	0	0	0	0	0	0	0	0	0	0	0	0	0	0	0	0	0	0	0	0	0	0	0
73.6	0	0	0	0	0			73.6	0	0	0	0	0	0	0	0	0	0	0	0	0	0	0	0	0	0	0	0	0	0	0	0	0	0	0	0	0	0	0	0	0	0	0	0	0	0	0	0	0
73.8	0	0	0	0	0			73.8	0	0	0	0	0	0	0	0	0	0	0	0	0	0	0	0	0	0	0	0	0	0	0	0	0	0	0	0	0	0	0	0	0	0	0	0	0	0	0	0	0
74	0	0	0	0	0			74	0	0	0	0	0	0	0	0	0	0	0	0	0	0	0	0	0	0	0	0	0	0	0	0	0	0	0	0	0	0	0	0	0	0	0	0	0	0	0	0	0
74.2	0	0	0	0	0			74.2	0	0	0	0	0	0	0	0	0	0	0	0	0	0	0	0	0	0	0	0	0	0	0	0	0	0	0	0	0	0	0	0	0	0	0	0	0	0	0	0	0
74.4	0	0	0	0	0			74.4	0	0	0	0	0	0	0	0	0	0	0	0	0	0	0	0	0	0	0	0	0	0	0	0	0	0	0	0	0	0	0	0	0	0	0	0	0	0	0	0	0
74.6	0	0	0	0	0			74.6	0	0	0	0	0	0	0	0	0	0	0	0	0	0	0	0	0	0	0	0	0	0	0	0	0	0	0	0	0	0	0	0	0	0	0	0	0	0	0	0	0
74.8	0	0	0	0	0			74.8	0	0	0	0	0	0	0	0	0	0	0	0	0	0	0	0	0	0	0	0	0	0	0	0	0	0	0	0	0	0	0	0	0	0	0	0	0	0	0	0	0
75	0	0	0	0	0			75	0	0	0	0	0	0	0	0	0	0	0	0	0	0	0	0	0	0	0	0	0	0	0	0	0	0	0	0	0	0	0	0	0	0	0	0	0	0	0	0	0
75.2	0	0	0	0	0			75.2	0	0	0	0	0	0	0	0	0	0	0	0	0	0	0	0	0	0	0	0	0	0	0	0	0	0	0	0	0	0	0	0	0	0	0	0	0	0	0	0	0
75.4	0	0	0	0	0			75.4	0	0	0	0	0	0	0	0	0	0	0	0	0	0	0	0	0	0	0	0	0	0	0	0	0	0	0	0	0	0	0	0	0	0	0	0	0	0	0	0	0
75.6	0	0	0	0	0			75.6	0	0	0	0	0	0	0	0	0	0	0	0	0	0	0	0	0	0	0	0	0	0	0	0	0	0	0	0	0	0	0	0	0	0	0	0	0	0	0	0	0
75.8	0	0	0	0	0			75.8	0	0	0	0	0	0	0	0	0	0	0	0	0	0	0	0	0	0	0	0	0	0	0	0	0	0	0	0	0	0	0	0	0	0	0	0	0	0	0	0	0
76	0	0	0	0	0			76	0	0	0	0	0	0	0	0	0	0	0	0	0	0	0	0	0	0	0	0	0	0	0	0	0	0	0	0	0	0	0	0	0	0	0	0	0	0	0	0	0
76.2	0	0	0	0	0			76.2	0	0	0	0	0	0	0	0	0	0	0	0	0	0	0	0	0	0	0	0	0	0	0	0	0	0	0	0	0	0	0	0	0	0	0	0	0	0	0	0	0
76.4	0	0	0	0	0			76.4	0	0	0	0	0	0	0	0	0	0	0	0	0	0	0	0	0	0	0	0	0	0	0	0	0	0	0	0	0	0	0	0	0	0	0	0	0	0	0	0	0
76.6	0	0	0	0	0			76.6	0	0	0	0	0	0	0	0	0	0	0	0	0	0	0	0	0	0	0	0	0	0	0	0	0	0	0	0	0	0	0	0	0	0	0	0	0	0	0	0	0
76.8	0	0	0	0	0			76.8	0	0	0	0	0	0	0	0	0	0	0	0	0	0	0	0	0	0	0	0	0	0	0	0	0	0	0	0	0	0	0	0	0	0	0	0	0	0	0	0	0
77	0	0	0	0	0			77	0	0	0	0	0	0	0	0	0	0	0	0	0	0	0	0	0	0	0	0	0	0	0	0	0	0	0	0	0	0	0	0	0	0	0	0	0	0	0	0	0
77.2	0	0	0	0	0			77.2	0	0	0	0	0	0	0	0	0	0	0	0	0	0	0	0	0	0	0	0	0	0	0	0	0	0	0	0	0	0	0	0	0	0	0	0	0	0	0	0	0
77.4	0	0	0	0	0			77.4	0	0	0	0	0	0	0	0	0	0	0	0	0	0	0	0	0	0	0	0	0	0	0	0	0	0	0	0	0	0	0	0	0	0	0	0	0	0	0	0	0
77.6	0	0	0	0	0			77.6	0	0	0	0	0	0	0	0	0	0	0	0	0	0	0	0	0	0	0	0	0	0	0	0	0	0	0	0	0	0	0	0	0	0	0	0	0	0	0	0	0
77.8	0	0	0	0	0			77.8	0	0	0	0	0	0	0	0	0	0	0	0	0	0	0	0	0	0	0	0	0	0	0	0	0	0	0	0	0	0	0	0	0	0	0	0	0	0	0	0	0
78	0	0	0	0	0			78	0	0	0	0	0	0	0	0	0	0	0	0	0	0	0	0	0	0	0	0	0	0	0	0	0	0	0	0	0	0	0	0	0	0	0	0	0	0	0	0	0
78.2	0	0	0	0	0			78.2	0	0	0	0	0	0	0	0	0	0	0	0	0	0	0	0	0	0	0	0	0	0	0	0	0	0	0	0	0	0	0	0	0	0	0	0	0	0	0	0	0
78.4	0	0	0	0	0			78.4	0	0	0	0	0	0	0	0	0	0	0	0	0	0	0	0	0	0	0	0	0	0	0	0	0	0	0	0	0	0	0	0	0	0	0	0	0	0	0	0	0
78.6	0	0	0	0	0			78.6	0	0	0	0	0	0	0	0	0	0	0	0	0	0	0	0	0	0	0	0	0	0	0	0	0	0	0	0	0	0	0	0	0	0	0	0	0	0	0	0	0
78.8	0	0	0	0	0			78.8	0	0	0	0	0	0	0	0	0	0	0	0	0	0	0	0	0	0	0	0	0	0	0	0	0	0	0	0	0	0	0	0	0	0	0	0	0	0	0	0	0
79	0	0	0	0	0			79	0	0	0	0	0	0	0	0	0	0	0	0	0	0	0	0	0	0	0	0	0	0	0	0	0	0	0	0	0	0	0	0	0	0	0	0	0	0	0	0	0
79.2	0	0	0	0	0			79.2	0	0	0	0	0	0	0	0	0	0	0	0	0	0	0	0	0	0	0	0	0	0	0	0	0	0	0	0	0	0	0	0	0	0	0	0	0	0	0	0	0
79.4	0	0	0	0	0			79.4	0	0	0	0	0	0	0	0	0	0	0	0	0	0	0	0	0	0	0	0	0	0	0	0	0	0	0	0	0	0	0	0	0	0	0	0	0	0	0	0	0
79.6	0	0	0	0	0			79.6	0	0	0	0	0	0	0	0	0	0	0	0	0	0	0	0	0	0	0	0	0	0	0	0	0	0	0	0	0	0	0	0	0	0	0	0	0	0	0	0	0
79.8	0	0	0	0	0			79.8	0	0	0	0	0	0	0	0	0	0	0	0	0	0	0	0	0	0	0	0	0	0	0	0	0	0	0	0	0	0	0	0	0	0	0	0	0	0	0	0	0
80	0	0	0	0	0			80	0	0	0	0	0	0	0	0	0	0	0	0	0	0	0	0	0	0	0	0	0	0	0	0	0	0	0	0	0	0	0	0	0	0	0	0	0	0	0	0	0
80.2	0	0	0	0	0			80.2	0	0	0	0	0	0	0	0	0	0	0	0	0	0	0	0	0	0	0	0	0	0	0	0	0	0	0	0	0	0	0	0	0	0	0	0	0	0	0	0	0
80.4	0	0	0	0	0			80.4	0	0	0	0	0	0	0	0	0	0	0	0	0	0	0	0	0	0	0	0	0	0	0	0	0	0	0	0	0	0	0	0	0	0	0	0	0	0	0	0	0
80.6	0	0	0	0	0			80.6	0	0	0	0	0	0	0	0	0	0	0	0	0	0	0	0	0	0	0	0	0	0	0	0	0	0	0	0	0	0	0	0	0	0	0	0	0	0	0	0	0
80.8	0	0	0	0	0			80.8	0	0	0	0	0	0	0	0	0	0	0	0	0	0	0	0	0	0	0	0	0	0	0	0	0	0	0	0	0	0	0	0	0	0	0	0	0	0	0	0	0
81	0	0	0	0	0			81	0	0	0	0	0	0	0	0	0	0	0	0	0	0	0	0	0	0	0	0	0	0	0	0	0	0	0	0	0	0	0	0	0	0	0	0	0	0	0	0	0
81.2	0	0	0	0	0			81.2	0	0	0	0	0	0	0	0	0	0	0	0	0	0	0	0	0	0	0	0	0	0	0	0	0	0	0	0	0	0	0	0	0	0	0	0	0	0	0	0	0
81.4	0	0	0	0	0			81.4	0	0	0	0	0	0	0	0	0	0	0	0	0	0	0	0	0	0	0	0	0	0	0	0	0	0	0	0	0	0	0	0	0	0	0	0	0	0	0	0	0
81.6	0	0	0	0	0			81.6	0	0	0	0	0	0	0	0	0	0	0	0	0	0	0	0	0	0	0	0	0	0	0	0	0	0	0	0	0	0	0	0	0	0	0	0	0	0	0	0	0
81.8	0	0	0	0	0			81.8	0	0	0	0	0	0	0	0	0	0	0	0	0	0	0	0	0	0	0	0	0	0	0	0	0	0	0	0	0	0	0	0	0	0	0	0	0	0	0	0	0
82	0	0	0	0	0			82	0	0	0	0	0	0	0	0	0	0	0	0	0	0	0	0	0	0	0	0	0	0	0	0	0	0	0	0	0	0	0	0	0	0	0	0	0	0	0	0	0
82.2	0	0	0	0	0			82.2	0	0	0	0	0	0	0	0	0	0	0	0	0	0	0	0	0	0	0	0	0	0	0	0	0	0	0	0	0	0	0	0	0	0	0	0	0	0	0	0	0
82.4	0	0	0	0	0			82.4	0	0	0	0	0	0	0	0	0	0	0	0	0	0	0	0	0	0	0	0	0	0	0	0	0	0	0	0	0	0	0	0	0	0	0	0	0	0	0	0	0
82.6	0	0	0	0	0			82.6	0	0	0	0	0	0	0	0	0	0	0	0	0	0	0	0	0	0	0	0	0	0	0	0	0	0	0	0	0	0	0	0	0	0	0	0	0	0	0	0	0
82.8	0	0	0	0	0			82.8	0	0	0	0	0	0	0	0	0	0	0	0	0	0	0	0	0	0	0	0	0	0	0	0	0	0	0	0	0	0	0	0	0	0	0	0	0	0	0	0	0
83	0	0	0	0	0			83	0	0	0	0	0	0	0	0	0	0	0	0	0	0	0	0	0	0	0	0	0	0	0	0	0	0	0	0	0	0	0	0	0	0	0	0	0	0	0	0	0
83.2	0	0	0	0	0			83.2	0	0	0	0	0	0	0	0	0	0	0	0	0	0	0	0	0	0	0	0	0	0	0	0	0	0	0	0	0	0	0	0	0	0	0	0	0	0	0	0	0
83.4	0	0	0	0	0			83.4	0	0	0	0	0	0	0	0	0	0	0	0	0	0	0	0	0	0	0	0	0	0	0	0	0	0	0	0	0	0	0	0	0	0	0	0	0	0	0	0	0
83.6	0	0	0	0	0			83.6	0	0	0	0	0	0	0	0	0	0	0	0	0	0	0	0	0	0	0	0	0	0	0	0	0	0	0	0	0	0	0	0	0	0	0	0	0	0	0	0	0
83.8	0	0	0	0	0			83.8	0	0	0	0	0	0	0	0	0	0	0	0	0	0	0	0	0	0	0	0	0	0	0	0	0	0	0	0	0	0	0	0	0	0	0	0	0	0	0	0	0
84	0	0	0	0	0			84	0	0	0	0	0	0	0	0	0	0	0	0	0	0	0	0	0	0	0	0	0	0	0	0	0	0	0	0	0	0	0	0	0	0	0	0	0	0	0	0	0
84.2	0	0	0	0	0			84.2	0	0	0	0	0	0	0	0	0	0	0	0	0	0	0	0	0	0	0	0	0	0	0	0	0	0	0	0	0	0	0	0	0	0	0	0	0	0	0	0	0
84.4	0	0	0	0	0			84.4	0	0	0	0	0	0	0	0	0	0	0	0	0	0	0	0	0	0	0	0	0	0	0	0	0	0	0	0	0	0	0	0	0	0	0	0	0	0	0	0	0
84.6	0	0	0	0	0			84.6	0	0	0	0	0	0	0	0	0	0	0	0	0	0	0	0	0	0	0	0	0	0	0	0	0	0	0	0	0	0	0	0	0	0	0	0	0	0	0	0	0
84.8	0	0	0	0	0			84.8	0	0	0	0	0	0	0	0	0	0	0	0	0	0	0	0	0	0	0	0	0	0	0	0	0	0	0	0	0	0	0	0	0	0	0	0	0	0	0	0	0
85	0	0	0	0	0			85	0	0	0	0	0	0	0	0	0	0	0	0	0	0	0	0	0	0	0	0	0	0	0	0	0	0	0	0	0	0	0	0	0	0	0	0	0	0	0	0	0
85.2	0	0	0	0	0			85.2	0	0	0	0	0	0	0	0	0	0	0	0	0	0	0	0	0	0	0	0	0	0	0	0	0	0	0	0	0	0	0	0	0	0	0	0	0	0	0	0	0
85.4	0	0	0	0	0			85.4	0	0	0	0	0	0	0	0	0	0	0	0	0	0	0	0	0	0	0	0	0	0	0	0	0	0	0	0	0	0	0	0	0	0	0	0	0	0	0	0	0
85.6	0	0	0	0	0			85.6	0	0	0	0	0	0	0	0	0	0	0	0	0	0	0	0	0	0	0	0	0	0	0	0	0	0	0	0	0	0	0	0	0	0	0	0	0	0	0	0	0
85.8	0	0	0	0	0			85.8	0	0	0	0	0	0	0	0	0	0	0	0	0	0	0	0	0	0	0	0	0	0	0	0	0	0	0	0	0	0	0	0	0	0	0	0	0	0	0	0	0
86	0	0	0	0	0			86	0	0	0	0	0	0	0	0	0	0	0	0	0	0	0	0	0	0	0	0	0	0	0	0	0	0	0	0	0	0	0	0	0	0	0	0	0	0	0	0	0
86.2	0	0	0	0	0			86.2	0	0	0	0	0	0	0	0	0	0	0	0	0	0	0	0	0	0	0	0	0	0	0	0	0	0	0	0	0	0	0	0	0	0	0	0	0	0	0	0	0
86.4	0	0	0	0	0			86.4	0	0	0	0	0	0	0	0	0	0	0	0	0	0	0	0	0	0	0	0	0	0	0	0	0	0	0	0	0	0	0	0	0	0	0	0	0	0	0	0	0
86.6	0	0	0	0	0			86.6	0	0	0	0	0	0	0	0	0	0	0	0	0	0	0	0	0	0	0	0	0	0	0	0	0	0	0	0	0	0	0	0	0	0	0	0	0	0	0	0	0
86.8	0	0	0	0	0			86.8	0	0	0	0	0	0	0	0	0	0	0	0	0	0	0	0	0	0	0	0	0	0	0	0	0	0	0	0	0	0	0	0	0	0	0	0	0	0	0	0	0
87	0	0	0	0	0			87	0	0	0	0	0	0	0	0	0	0	0	0	0	0	0	0	0	0	0	0	0	0	0	0	0	0	0	0	0	0	0	0	0	0	0	0	0	0	0	0	0
87.2	0	0	0	0	0			87.2	0	0	0	0	0	0	0	0	0	0	0	0	0	0	0	0	0	0	0	0	0	0	0	0	0	0	0	0	0	0	0	0	0	0	0	0	0	0	0	0	0
87.4	0	0	0	0	0			87.4	0	0	0	0	0	0	0	0	0	0	0	0	0	0	0	0	0	0	0	0	0	0	0	0	0	0	0	0	0	0	0	0	0	0	0	0	0	0	0	0	0
87.6	0	0	0	0	0			87.6	0	0	0	0	0	0	0	0	0	0	0	0	0	0	0	0	0	0	0	0	0	0	0	0	0	0	0	0	0	0	0	0	0	0	0	0	0	0	0	0	0
87.8	0	0	0	0	0			87.8	0	0	0	0	0	0	0	0	0	0	0	0	0	0	0	0	0	0	0	0	0	0	0	0	0	0	0	0	0	0	0	0	0	0	0	0	0	0	0	0	0
88	0	0	0	0	0			88	0	0	0	0	0	0	0	0	0	0	0	0	0	0	0	0	0	0	0	0	0	0	0	0	0	0	0	0	0	0	0	0	0	0	0	0	0	0	0	0	0
88.2	0	0	0	0	0			88.2	0	0	0	0	0	0	0	0	0	0	0	0	0	0	0	0	0	0	0	0	0	0	0	0	0	0	0	0	0	0	0	0	0	0	0	0	0	0	0	0	0
88.4	0	0	0	0	0			88.4	0	0	0	0	0	0	0	0	0	0	0	0	0	0	0	0	0	0	0	0	0	0	0	0	0	0	0	0	0	0	0	0	0	0	0	0	0	0	0	0	0
88.6	0	0	0	0	0			88.6	0	0	0	0	0	0	0	0	0	0	0	0	0	0	0	0	0	0	0	0	0	0	0	0	0	0	0	0	0	0	0	0	0	0	0	0	0	0	0	0	0
88.8	0	0	0	0	0			88.8	0	0	0	0	0	0	0	0	0	0	0	0	0	0	0	0	0	0	0	0	0	0	0	0	0	0	0	0	0	0	0	0	0	0	0	0	0	0	0	0	0
89	0	0	0	0	0			89	0	0	0	0	0	0	0	0	0	0	0	0	0	0	0	0	0	0	0	0	0	0	0	0	0	0	0	0	0	0	0	0	0	0	0	0	0	0	0	0	0
89.2	0	0	0	0	0			89.2	0	0	0	0	0	0	0	0	0	0	0	0	0	0	0	0	0	0	0	0	0	0	0	0	0	0	0	0	0	0	0	0	0	0	0	0	0	0	0	0	0
89.4	0	0	0	0	0			89.4	0	0	0	0	0	0	0	0	0	0	0	0	0	0	0	0	0	0	0	0	0	0	0	0	0	0	0	0	0	0	0	0	0	0	0	0	0	0	0	0	0
89.6	0	0	0	0	0			89.6	0	0	0	0	0	0	0	0	0	0	0	0	0	0	0	0	0	0	0	0	0	0	0	0	0	0	0	0	0	0	0	0	0	0	0	0	0	0	0	0	0
89.8	0	0	0	0	0			89.8	0	0	0	0	0	0	0	0	0	0	0	0	0	0	0	0	0	0	0	0	0	0	0	0	0	0	0	0	0	0	0	0	0	0	0	0	0	0	0	0	0
90	0	0	0	0	0			90	0	0	0	0	0	0	0	0	0	0	0	0	0	0	0	0	0	0	0	0	0	0	0	0	0	0	0	0	0	0	0	0	0	0	0	0	0	0	0	0	0
90.2	0	0	0	0	0			90.2	0	0	0	0	0	0	0	0	0	0	0	0	0	0	0	0	0	0	0	0	0	0	0	0	0	0	0	0	0	0	0	0	0	0	0	0	0	0	0	0	0
90.4	0	0	0	0	0			90.4	0	0	0	0	0	0	0	0	0	0	0	0	0	0	0	0	0	0	0	0	0	0	0	0	0	0	0	0	0	0	0	0	0	0	0	0	0	0	0	0	0
90.6	0	0	0	0	0			90.6	0	0	0	0	0	0	0	0	0	0	0	0	0	0	0	0	0	0	0	0	0	0	0	0	0	0	0	0	0	0	0	0	0	0	0	0	0	0	0	0	0
90.8	0	0	0	0	0			90.8	0	0	0	0	0	0	0	0	0	0	0	0	0	0	0	0	0	0	0	0	0	0	0	0	0	0	0	0	0	0	0	0	0	0	0	0	0	0	0	0	0
91	0	0	0	0	0			91	0	0	0	0	0	0	0	0	0	0	0	0	0	0	0	0	0	0	0	0	0	0	0	0	0	0	0	0	0	0	0	0	0	0	0	0	0	0	0	0	0
91.2	0	0	0	0	0			91.2	0	0	0	0	0	0	0	0	0	0	0	0	0	0	0	0	0	0	0	0	0	0	0	0	0	0	0	0	0	0	0	0	0	0	0	0	0	0	0	0	0
91.4	0	0	0	0	0			91.4	0	0	0	0	0	0	0	0	0	0	0	0	0	0	0	0	0	0	0	0	0	0	0	0	0	0	0	0	0	0	0	0	0	0	0	0	0	0	0	0	0
91.6	0	0	0	0	0			91.6	0	0	0	0	0	0	0	0	0	0	0	0	0	0	0	0	0	0	0	0	0	0	0	0	0	0	0	0	0	0	0	0	0	0	0	0	0	0	0	0	0
91.8	0	0	0	0	0			91.8	0	0	0	0	0	0	0	0	0	0	0	0	0	0	0	0	0	0	0	0	0	0	0	0	0	0	0	0	0	0	0	0	0	0	0	0	0	0	0	0	0
92	0	0	0	0	0			92	0	0	0	0	0	0	0	0	0	0	0	0	0	0	0	0	0	0	0	0	0	0	0	0	0	0	0	0	0	0	0	0	0	0	0	0	0	0	0	0	0
92.2	0	0	0	0	0			92.2	0	0	0	0	0	0	0	0	0	0	0	0	0	0	0	0	0	0	0	0	0	0	0	0	0	0	0	0	0	0	0	0	0	0	0	0	0	0	0	0	0
92.4	0	0	0	0	0			92.4	0	0	0	0	0	0	0	0	0	0	0	0	0	0	0	0	0	0	0	0	0	0	0	0	0	0	0	0	0	0	0	0	0	0	0	0	0	0	0	0	0
92.6	0	0	0	0	0			92.6	0	0	0	0	0	0	0	0	0	0	0	0	0	0	0	0	0	0	0	0	0	0	0	0	0	0	0	0	0	0	0	0	0	0	0	0	0	0	0	0	0
92.8	0	0	0	0	0			92.8	0	0	0	0	0	0	0	0	0	0	0	0	0	0	0	0	0	0	0	0	0	0	0	0	0	0	0	0	0	0	0	0	0	0	0	0	0	0	0	0	0
93	0	0	0	0	0			93	0	0	0	0	0	0	0	0	0	0	0	0	0	0	0	0	0	0	0	0	0	0	0	0	0	0	0	0	0	0	0	0	0	0	0	0	0	0	0	0	0
93.2	0	0	0	0	0			93.2	0	0	0	0	0	0	0	0	0	0	0	0	0	0	0	0	0	0	0	0	0	0	0	0	0	0	0	0	0	0	0	0	0	0	0	0	0	0	0	0	0
93.4	0	0	0	0	0			93.4	0	0	0	0	0	0	0	0	0	0	0	0	0	0	0	0	0	0	0	0	0	0	0	0	0	0	0	0	0	0	0	0	0	0	0	0	0	0	0	0	0
93.6	0	0	0	0	0			93.6	0	0	0	0	0	0	0	0	0	0	0	0	0	0	0	0	0	0	0	0	0	0	0	0	0	0	0	0	0	0	0	0	0	0	0	0	0	0	0	0	0
93.8	0	0	0	0	0			93.8	0	0	0	0	0	0	0	0	0	0	0	0	0	0	0	0	0	0	0	0	0	0	0	0	0	0	0	0	0	0	0	0	0	0	0	0	0	0	0	0	0
94	0	0	0	0	0			94	0	0	0	0	0	0	0	0	0	0	0	0	0	0	0	0	0	0	0	0	0	0	0	0	0	0	0	0	0	0	0	0	0	0	0	0	0	0	0	0	0
94.2	0	0	0	0	0			94.2	0	0	0	0	0	0	0	0	0	0	0	0	0	0	0	0	0	0	0	0	0	0	0	0	0	0	0	0	0	0	0	0	0	0	0	0	0	0	0	0	0
94.4	0	0	0	0	0			94.4	0	0	0	0	0	0	0	0	0	0	0	0	0	0	0	0	0	0	0	0	0	0	0	0	0	0	0	0	0	0	0	0	0	0	0	0	0	0	0	0	0
94.6	0	0	0	0	0			94.6	0	0	0	0	0	0	0	0	0	0	0	0	0	0	0	0	0	0	0	0	0	0	0	0	0	0	0	0	0	0	0	0	0	0	0	0	0	0	0	0	0
94.8	0	0	0	0	0			94.8	0	0	0	0	0	0	0	0	0	0	0	0	0	0	0	0	0	0	0	0	0	0	0	0	0	0	0	0	0	0	0	0	0	0	0	0	0	0	0	0	0
95	0	0	0	0	0			95	0	0	0	0	0	0	0	0	0	0	0	0	0	0	0	0	0	0	0	0	0	0	0	0	0	0	0	0	0	0	0	0	0	0	0	0	0	0	0	0	0
95.2	0	0	0	0	0			95.2	0	0	0	0	0	0	0	0	0	0	0	0	0	0	0	0	0	0	0	0	0	0	0	0	0	0	0	0	0	0	0	0	0	0	0	0	0	0	0	0	0
95.4	0	0	0	0	0			95.4	0	0	0	0	0	0	0	0	0	0	0	0	0	0	0	0	0	0	0	0	0	0	0	0	0	0	0	0	0	0	0	0	0	0	0	0	0	0	0	0	0
95.6	0	0	0	0	0			95.6	0	0	0	0	0	0	0	0	0	0	0	0	0	0	0	0	0	0	0	0	0	0	0	0	0	0	0	0	0	0	0	0	0	0	0	0	0	0	0	0	0
95.8	0	0	0	0	0			95.8	0	0	0	0	0	0	0	0	0	0	0	0	0	0	0	0	0	0	0	0	0	0	0	0	0	0	0	0	0	0	0	0	0	0	0	0	0	0	0	0	0
96	0	0	0	0	0			96	0	0	0	0	0	0	0	0	0	0	0	0	0	0	0	0	0	0	0	0	0	0	0	0	0	0	0	0	0	0	0	0	0	0	0	0	0	0	0	0	0
96.2	0	0	0	0	0			96.2	0	0	0	0	0	0	0	0	0	0	0	0	0	0	0	0	0	0	0	0	0	0	0	0	0	0	0	0	0	0	0	0	0	0	0	0	0	0	0	0	0
96.4	0	0	0	0	0			96.4	0	0	0	0	0	0	0	0	0	0	0	0	0	0	0	0	0	0	0	0	0	0	0	0	0	0	0	0	0	0	0	0	0	0	0	0	0	0	0	0	0
96.6	0	0	0	0	0			96.6	0	0	0	0	0	0	0	0	0	0	0	0	0	0	0	0	0	0	0	0	0	0	0	0	0	0	0	0	0	0	0	0	0	0	0	0	0	0	0	0	0
96.8	0	0	0	0	0			96.8	0	0	0	0	0	0	0	0	0	0	0	0	0	0	0	0	0	0	0	0	0	0	0	0	0	0	0	0	0	0	0	0	0	0	0	0	0	0	0	0	0
97	0	0	0	0	0			97	0	0	0	0	0	0	0	0	0	0	0	0	0	0	0	0	0	0	0	0	0	0	0	0	0	0	0	0	0	0	0	0	0	0	0	0	0	0	0	0	0
97.2	0	0	0	0	0			97.2	0	0	0	0	0	0	0	0	0	0	0	0	0	0	0	0	0	0	0	0	0	0	0	0	0	0	0	0	0	0	0	0	0	0	0	0	0	0	0	0	0
97.4	0	0	0	0	0			97.4	0	0	0	0	0	0	0	0	0	0	0	0	0	0	0	0	0	0	0	0	0	0	0	0	0	0	0	0	0	0	0	0	0	0	0	0	0	0	0	0	0
97.6	0	0	0	0	0			97.6	0	0	0	0	0	0	0	0	0	0	0	0	0	0	0	0	0	0	0	0	0	0	0	0	0	0	0	0	0	0	0	0	0	0	0	0	0	0	0	0	0
97.8	0	0	0	0	0			97.8	0	0	0	0	0	0	0	0	0	0	0	0	0	0	0	0	0	0	0	0	0	0	0	0	0	0	0	0	0	0	0	0	0	0	0	0	0	0	0	0	0
98	0	0	0	0	0			98	0	0	0	0	0	0	0	0	0	0	0	0	0	0	0	0	0	0	0	0	0	0	0	0	0	0	0	0	0	0	0	0	0	0	0	0	0	0	0	0	0
98.2	0	0	0	0	0			98.2	0	0	0	0	0	0	0	0	0	0	0	0	0	0	0	0	0	0	0	0	0	0	0	0	0	0	0	0	0	0	0	0	0	0	0	0	0	0	0	0	0
98.4	0	0	0	0	0			98.4	0	0	0	0	0	0	0	0	0	0	0	0	0	0	0	0	0	0	0	0	0	0	0	0	0	0	0	0	0	0	0	0	0	0	0	0	0	0	0	0	0
98.6	0	0	0	0	0			98.6	0	0	0	0	0	0	0	0	0	0	0	0	0	0	0	0	0	0	0	0	0	0	0	0	0	0	0	0	0	0	0	0	0	0	0	0	0	0	0	0	0
98.8	0	0	0	0	0			98.8	0	0	0	0	0	0	0	0	0	0	0	0	0	0	0	0	0	0	0	0	0	0	0	0	0	0	0	0	0	0	0	0	0	0	0	0	0	0	0	0	0
99	0	0	0	0	0			99	0	0	0	0	0	0	0	0	0	0	0	0	0	0	0	0	0	0	0	0	0	0	0	0	0	0	0	0	0	0	0	0	0	0	0	0	0	0	0	0	0
99.2	0	0	0	0	0			99.2	0	0	0	0	0	0	0	0	0	0	0	0	0	0	0	0	0	0	0	0	0	0	0	0	0	0	0	0	0	0	0	0	0	0	0	0	0	0	0	0	0
99.4	0	0	0	0	0			99.4	0	0	0	0	0	0	0	0	0	0	0	0	0	0	0	0	0	0	0	0	0	0	0	0	0	0	0	0	0	0	0	0	0	0	0	0	0	0	0	0	0
99.6	0	0	0	0	0			99.6	0	0	0	0	0	0	0	0	0	0	0	0	0	0	0	0	0	0	0	0	0	0	0	0	0	0	0	0	0	0	0	0	0	0	0	0	0	0	0	0	0
99.8	0	0	0	0	0			99.8	0	0	0	0	0	0	0	0	0	0	0	0	0	0	0	0	0	0	0	0	0	0	0	0	0	0	0	0	0	0	0	0	0	0	0	0	0	0	0	0	0
100	0	0	0	0	0			100	0	0	0	0	0	0	0	0	0	0	0	0	0	0	0	0	0	0	0	0	0	0	0	0	0	0	0	0	0	0	0	0	0	0	0	0	0	0	0	0	0
100.2	0	0	0	0	0			100.2	0	0	0	0	0	0	0	0	0	0	0	0	0	0	0	0	0	0	0	0	0	0	0	0	0	0	0	0	0	0	0	0	0	0	0	0	0	0	0	0	0
[truncated: 938 more columns]

## Sheet: Fig. 2b Top Right panel
Delta mean step size (nm)
Median of slow state exits (N = 1,372)								All exits
Time relative to event (s)	Mean	Median	Standard deviation	Variance	SEM			Time relative to event (s)	Event 1	Event 2	Event 3	Event 4	Event 5	Event 6	Event 7	Event 8	Event 9	Event 10	Event 11	Event 12	Event 13	Event 14	Event 15	Event 16	Event 17	Event 18	Event 19	Event 20	Event 21	Event 22	Event 23	Event 24	Event 25	Event 26	Event 27	Event 28	Event 29	Event 30	Event 31	Event 32	Event 33	Event 34	Event 35	Event 36	Event 37	Event 38	Event 39	Event 40	Event 41
-99.8	0	0	0	0	0			-99.8	0	0	0	0	0	0	0	0	0	0	0	0	0	0	0	0	0	0	0	0	0	0	0	0	0	0	0	0	0	0	0	0	0	0	0	0	0	0	0	0	0
-99.6	0	0	0	0	0			-99.6	0	0	0	0	0	0	0	0	0	0	0	0	0	0	0	0	0	0	0	0	0	0	0	0	0	0	0	0	0	0	0	0	0	0	0	0	0	0	0	0	0
-99.4	0	0	0	0	0			-99.4	0	0	0	0	0	0	0	0	0	0	0	0	0	0	0	0	0	0	0	0	0	0	0	0	0	0	0	0	0	0	0	0	0	0	0	0	0	0	0	0	0
-99.2	0	0	0	0	0			-99.2	0	0	0	0	0	0	0	0	0	0	0	0	0	0	0	0	0	0	0	0	0	0	0	0	0	0	0	0	0	0	0	0	0	0	0	0	0	0	0	0	0
-99	0	0	0	0	0			-99	0	0	0	0	0	0	0	0	0	0	0	0	0	0	0	0	0	0	0	0	0	0	0	0	0	0	0	0	0	0	0	0	0	0	0	0	0	0	0	0	0
-98.8	0	0	0	0	0			-98.8	0	0	0	0	0	0	0	0	0	0	0	0	0	0	0	0	0	0	0	0	0	0	0	0	0	0	0	0	0	0	0	0	0	0	0	0	0	0	0	0	0
-98.6	0	0	0	0	0			-98.6	0	0	0	0	0	0	0	0	0	0	0	0	0	0	0	0	0	0	0	0	0	0	0	0	0	0	0	0	0	0	0	0	0	0	0	0	0	0	0	0	0
-98.4	0	0	0	0	0			-98.4	0	0	0	0	0	0	0	0	0	0	0	0	0	0	0	0	0	0	0	0	0	0	0	0	0	0	0	0	0	0	0	0	0	0	0	0	0	0	0	0	0
-98.2	0	0	0	0	0			-98.2	0	0	0	0	0	0	0	0	0	0	0	0	0	0	0	0	0	0	0	0	0	0	0	0	0	0	0	0	0	0	0	0	0	0	0	0	0	0	0	0	0
-98	0	0	0	0	0			-98	0	0	0	0	0	0	0	0	0	0	0	0	0	0	0	0	0	0	0	0	0	0	0	0	0	0	0	0	0	0	0	0	0	0	0	0	0	0	0	0	0
-97.8	0	0	0	0	0			-97.8	0	0	0	0	0	0	0	0	0	0	0	0	0	0	0	0	0	0	0	0	0	0	0	0	0	0	0	0	0	0	0	0	0	0	0	0	0	0	0	0	0
-97.6	0	0	0	0	0			-97.6	0	0	0	0	0	0	0	0	0	0	0	0	0	0	0	0	0	0	0	0	0	0	0	0	0	0	0	0	0	0	0	0	0	0	0	0	0	0	0	0	0
-97.4	0	0	0	0	0			-97.4	0	0	0	0	0	0	0	0	0	0	0	0	0	0	0	0	0	0	0	0	0	0	0	0	0	0	0	0	0	0	0	0	0	0	0	0	0	0	0	0	0
-97.2	0	0	0	0	0			-97.2	0	0	0	0	0	0	0	0	0	0	0	0	0	0	0	0	0	0	0	0	0	0	0	0	0	0	0	0	0	0	0	0	0	0	0	0	0	0	0	0	0
-97	42.3415	42.3415	0	0	0			-97	0	0	0	0	0	0	0	0	0	0	0	0	0	0	0	0	0	0	0	0	0	0	0	0	0	0	0	0	0	0	0	0	0	0	0	0	0	0	0	0	0
-96.8	49.4986	49.4986	0	0	0			-96.8	0	0	0	0	0	0	0	0	0	0	0	0	0	0	0	0	0	0	0	0	0	0	0	0	0	0	0	0	0	0	0	0	0	0	0	0	0	0	0	0	0
-96.6	36.2634	36.2634	0	0	0			-96.6	0	0	0	0	0	0	0	0	0	0	0	0	0	0	0	0	0	0	0	0	0	0	0	0	0	0	0	0	0	0	0	0	0	0	0	0	0	0	0	0	0
-96.4	31.9811	31.9811	0	0	0			-96.4	0	0	0	0	0	0	0	0	0	0	0	0	0	0	0	0	0	0	0	0	0	0	0	0	0	0	0	0	0	0	0	0	0	0	0	0	0	0	0	0	0
-96.2	50.3618	50.3618	0	0	0			-96.2	0	0	0	0	0	0	0	0	0	0	0	0	0	0	0	0	0	0	0	0	0	0	0	0	0	0	0	0	0	0	0	0	0	0	0	0	0	0	0	0	0
-96	28.4043	28.4043	0	0	0			-96	0	0	0	0	0	0	0	0	0	0	0	0	0	0	0	0	0	0	0	0	0	0	0	0	0	0	0	0	0	0	0	0	0	0	0	0	0	0	0	0	0
-95.8	16.1434	16.1434	0	0	0			-95.8	0	0	0	0	0	0	0	0	0	0	0	0	0	0	0	0	0	0	0	0	0	0	0	0	0	0	0	0	0	0	0	0	0	0	0	0	0	0	0	0	0
-95.6	19.0666	19.0666	0	0	0			-95.6	0	0	0	0	0	0	0	0	0	0	0	0	0	0	0	0	0	0	0	0	0	0	0	0	0	0	0	0	0	0	0	0	0	0	0	0	0	0	0	0	0
-95.4	20.8237	20.8237	0	0	0			-95.4	0	0	0	0	0	0	0	0	0	0	0	0	0	0	0	0	0	0	0	0	0	0	0	0	0	0	0	0	0	0	0	0	0	0	0	0	0	0	0	0	0
-95.2	-1.65805	-1.65805	0	0	0			-95.2	0	0	0	0	0	0	0	0	0	0	0	0	0	0	0	0	0	0	0	0	0	0	0	0	0	0	0	0	0	0	0	0	0	0	0	0	0	0	0	0	0
-95	-12.7842	-12.7842	0	0	0			-95	0	0	0	0	0	0	0	0	0	0	0	0	0	0	0	0	0	0	0	0	0	0	0	0	0	0	0	0	0	0	0	0	0	0	0	0	0	0	0	0	0
-94.8	-20.5216	-20.5216	0	0	0			-94.8	0	0	0	0	0	0	0	0	0	0	0	0	0	0	0	0	0	0	0	0	0	0	0	0	0	0	0	0	0	0	0	0	0	0	0	0	0	0	0	0	0
-94.6	-11.0181	-11.0181	0	0	0			-94.6	0	0	0	0	0	0	0	0	0	0	0	0	0	0	0	0	0	0	0	0	0	0	0	0	0	0	0	0	0	0	0	0	0	0	0	0	0	0	0	0	0
-94.4	-23.1642	-23.1642	0	0	0			-94.4	0	0	0	0	0	0	0	0	0	0	0	0	0	0	0	0	0	0	0	0	0	0	0	0	0	0	0	0	0	0	0	0	0	0	0	0	0	0	0	0	0
-94.2	-11.2985	-11.2985	0	0	0			-94.2	0	0	0	0	0	0	0	0	0	0	0	0	0	0	0	0	0	0	0	0	0	0	0	0	0	0	0	0	0	0	0	0	0	0	0	0	0	0	0	0	0
-94	-6.68697	-6.68697	0	0	0			-94	0	0	0	0	0	0	0	0	0	0	0	0	0	0	0	0	0	0	0	0	0	0	0	0	0	0	0	0	0	0	0	0	0	0	0	0	0	0	0	0	0
-93.8	-3.90646	-3.90646	0	0	0			-93.8	0	0	0	0	0	0	0	0	0	0	0	0	0	0	0	0	0	0	0	0	0	0	0	0	0	0	0	0	0	0	0	0	0	0	0	0	0	0	0	0	0
-93.6	-25.6633	-25.6633	0	0	0			-93.6	0	0	0	0	0	0	0	0	0	0	0	0	0	0	0	0	0	0	0	0	0	0	0	0	0	0	0	0	0	0	0	0	0	0	0	0	0	0	0	0	0
-93.4	-20.1161	-20.1161	0	0	0			-93.4	0	0	0	0	0	0	0	0	0	0	0	0	0	0	0	0	0	0	0	0	0	0	0	0	0	0	0	0	0	0	0	0	0	0	0	0	0	0	0	0	0
-93.2	-33.5086	-33.5086	0	0	0			-93.2	0	0	0	0	0	0	0	0	0	0	0	0	0	0	0	0	0	0	0	0	0	0	0	0	0	0	0	0	0	0	0	0	0	0	0	0	0	0	0	0	0
-93	-23.8373	-23.8373	0	0	0			-93	0	0	0	0	0	0	0	0	0	0	0	0	0	0	0	0	0	0	0	0	0	0	0	0	0	0	0	0	0	0	0	0	0	0	0	0	0	0	0	0	0
-92.8	-13.0229	-13.0229	0	0	0			-92.8	0	0	0	0	0	0	0	0	0	0	0	0	0	0	0	0	0	0	0	0	0	0	0	0	0	0	0	0	0	0	0	0	0	0	0	0	0	0	0	0	0
-92.6	3.15795	3.15795	0	0	0			-92.6	0	0	0	0	0	0	0	0	0	0	0	0	0	0	0	0	0	0	0	0	0	0	0	0	0	0	0	0	0	0	0	0	0	0	0	0	0	0	0	0	0
-92.4	-0.115515	-0.115515	0	0	0			-92.4	0	0	0	0	0	0	0	0	0	0	0	0	0	0	0	0	0	0	0	0	0	0	0	0	0	0	0	0	0	0	0	0	0	0	0	0	0	0	0	0	0
-92.2	5.8378	5.8378	0	0	0			-92.2	0	0	0	0	0	0	0	0	0	0	0	0	0	0	0	0	0	0	0	0	0	0	0	0	0	0	0	0	0	0	0	0	0	0	0	0	0	0	0	0	0
-92	-0.413194	-0.413194	0	0	0			-92	0	0	0	0	0	0	0	0	0	0	0	0	0	0	0	0	0	0	0	0	0	0	0	0	0	0	0	0	0	0	0	0	0	0	0	0	0	0	0	0	0
-91.8	-2.23603	-2.23603	0	0	0			-91.8	0	0	0	0	0	0	0	0	0	0	0	0	0	0	0	0	0	0	0	0	0	0	0	0	0	0	0	0	0	0	0	0	0	0	0	0	0	0	0	0	0
-91.6	3.33714	3.33714	0	0	0			-91.6	0	0	0	0	0	0	0	0	0	0	0	0	0	0	0	0	0	0	0	0	0	0	0	0	0	0	0	0	0	0	0	0	0	0	0	0	0	0	0	0	0
-91.4	5.76888	5.76888	0	0	0			-91.4	0	0	0	0	0	0	0	0	0	0	0	0	0	0	0	0	0	0	0	0	0	0	0	0	0	0	0	0	0	0	0	0	0	0	0	0	0	0	0	0	0
-91.2	12.3332	12.3332	0	0	0			-91.2	0	0	0	0	0	0	0	0	0	0	0	0	0	0	0	0	0	0	0	0	0	0	0	0	0	0	0	0	0	0	0	0	0	0	0	0	0	0	0	0	0
-91	9.00667	9.00667	0	0	0			-91	0	0	0	0	0	0	0	0	0	0	0	0	0	0	0	0	0	0	0	0	0	0	0	0	0	0	0	0	0	0	0	0	0	0	0	0	0	0	0	0	0
-90.8	-3.54459	-3.54459	0	0	0			-90.8	0	0	0	0	0	0	0	0	0	0	0	0	0	0	0	0	0	0	0	0	0	0	0	0	0	0	0	0	0	0	0	0	0	0	0	0	0	0	0	0	0
-90.6	-3.15033	-3.15033	0	0	0			-90.6	0	0	0	0	0	0	0	0	0	0	0	0	0	0	0	0	0	0	0	0	0	0	0	0	0	0	0	0	0	0	0	0	0	0	0	0	0	0	0	0	0
-90.4	-4.38052	-4.38052	0	0	0			-90.4	0	0	0	0	0	0	0	0	0	0	0	0	0	0	0	0	0	0	0	0	0	0	0	0	0	0	0	0	0	0	0	0	0	0	0	0	0	0	0	0	0
-90.2	5.26381	5.26381	0	0	0			-90.2	0	0	0	0	0	0	0	0	0	0	0	0	0	0	0	0	0	0	0	0	0	0	0	0	0	0	0	0	0	0	0	0	0	0	0	0	0	0	0	0	0
-90	26.8824	26.8824	0	0	0			-90	0	0	0	0	0	0	0	0	0	0	0	0	0	0	0	0	0	0	0	0	0	0	0	0	0	0	0	0	0	0	0	0	0	0	0	0	0	0	0	0	0
-89.8	45.7998	45.7998	0	0	0			-89.8	0	0	0	0	0	0	0	0	0	0	0	0	0	0	0	0	0	0	0	0	0	0	0	0	0	0	0	0	0	0	0	0	0	0	0	0	0	0	0	0	0
-89.6	11.805	11.805	0	0	0			-89.6	0	0	0	0	0	0	0	0	0	0	0	0	0	0	0	0	0	0	0	0	0	0	0	0	0	0	0	0	0	0	0	0	0	0	0	0	0	0	0	0	0
-89.4	7.91548	7.91548	0	0	0			-89.4	0	0	0	0	0	0	0	0	0	0	0	0	0	0	0	0	0	0	0	0	0	0	0	0	0	0	0	0	0	0	0	0	0	0	0	0	0	0	0	0	0
-89.2	-11.1358	-11.1358	0	0	0			-89.2	0	0	0	0	0	0	0	0	0	0	0	0	0	0	0	0	0	0	0	0	0	0	0	0	0	0	0	0	0	0	0	0	0	0	0	0	0	0	0	0	0
-89	-33.3212	-33.3212	0	0	0			-89	0	0	0	0	0	0	0	0	0	0	0	0	0	0	0	0	0	0	0	0	0	0	0	0	0	0	0	0	0	0	0	0	0	0	0	0	0	0	0	0	0
-88.8	-48.7973	-48.7973	0	0	0			-88.8	0	0	0	0	0	0	0	0	0	0	0	0	0	0	0	0	0	0	0	0	0	0	0	0	0	0	0	0	0	0	0	0	0	0	0	0	0	0	0	0	0
-88.6	-1.10878	-1.10878	0	0	0			-88.6	0	0	0	0	0	0	0	0	0	0	0	0	0	0	0	0	0	0	0	0	0	0	0	0	0	0	0	0	0	0	0	0	0	0	0	0	0	0	0	0	0
-88.4	7.04014	7.04014	0	0	0			-88.4	0	0	0	0	0	0	0	0	0	0	0	0	0	0	0	0	0	0	0	0	0	0	0	0	0	0	0	0	0	0	0	0	0	0	0	0	0	0	0	0	0
-88.2	27.9987	27.9987	0	0	0			-88.2	0	0	0	0	0	0	0	0	0	0	0	0	0	0	0	0	0	0	0	0	0	0	0	0	0	0	0	0	0	0	0	0	0	0	0	0	0	0	0	0	0
-88	23.8675	23.8675	0	0	0			-88	0	0	0	0	0	0	0	0	0	0	0	0	0	0	0	0	0	0	0	0	0	0	0	0	0	0	0	0	0	0	0	0	0	0	0	0	0	0	0	0	0
-87.8	37.4256	37.4256	0	0	0			-87.8	0	0	0	0	0	0	0	0	0	0	0	0	0	0	0	0	0	0	0	0	0	0	0	0	0	0	0	0	0	0	0	0	0	0	0	0	0	0	0	0	0
-87.6	27.3078	27.3078	0	0	0			-87.6	0	0	0	0	0	0	0	0	0	0	0	0	0	0	0	0	0	0	0	0	0	0	0	0	0	0	0	0	0	0	0	0	0	0	0	0	0	0	0	0	0
-87.4	26.2833	26.2833	0	0	0			-87.4	0	0	0	0	0	0	0	0	0	0	0	0	0	0	0	0	0	0	0	0	0	0	0	0	0	0	0	0	0	0	0	0	0	0	0	0	0	0	0	0	0
-87.2	10.0224	10.0224	0	0	0			-87.2	0	0	0	0	0	0	0	0	0	0	0	0	0	0	0	0	0	0	0	0	0	0	0	0	0	0	0	0	0	0	0	0	0	0	0	0	0	0	0	0	0
-87	30.8008	30.8008	0	0	0			-87	0	0	0	0	0	0	0	0	0	0	0	0	0	0	0	0	0	0	0	0	0	0	0	0	0	0	0	0	0	0	0	0	0	0	0	0	0	0	0	0	0
-86.8	10.0361	10.0361	0	0	0			-86.8	0	0	0	0	0	0	0	0	0	0	0	0	0	0	0	0	0	0	0	0	0	0	0	0	0	0	0	0	0	0	0	0	0	0	0	0	0	0	0	0	0
-86.6	-37.0741	-37.0741	0	0	0			-86.6	0	0	0	0	0	0	0	0	0	0	0	0	0	0	0	0	0	0	0	0	0	0	0	0	0	0	0	0	0	0	0	0	0	0	0	0	0	0	0	0	0
-86.4	-37.3076	-37.3076	0	0	0			-86.4	0	0	0	0	0	0	0	0	0	0	0	0	0	0	0	0	0	0	0	0	0	0	0	0	0	0	0	0	0	0	0	0	0	0	0	0	0	0	0	0	0
-86.2	-48.4998	-48.4998	0	0	0			-86.2	0	0	0	0	0	0	0	0	0	0	0	0	0	0	0	0	0	0	0	0	0	0	0	0	0	0	0	0	0	0	0	0	0	0	0	0	0	0	0	0	0
-86	-43.7941	-43.7941	0	0	0			-86	0	0	0	0	0	0	0	0	0	0	0	0	0	0	0	0	0	0	0	0	0	0	0	0	0	0	0	0	0	0	0	0	0	0	0	0	0	0	0	0	0
-85.8	-33.6479	-33.6479	0	0	0			-85.8	0	0	0	0	0	0	0	0	0	0	0	0	0	0	0	0	0	0	0	0	0	0	0	0	0	0	0	0	0	0	0	0	0	0	0	0	0	0	0	0	0
-85.6	23.1126	23.1126	0	0	0			-85.6	0	0	0	0	0	0	0	0	0	0	0	0	0	0	0	0	0	0	0	0	0	0	0	0	0	0	0	0	0	0	0	0	0	0	0	0	0	0	0	0	0
-85.4	38.4789	38.4789	0	0	0			-85.4	0	0	0	0	0	0	0	0	0	0	0	0	0	0	0	0	0	0	0	0	0	0	0	0	0	0	0	0	0	0	0	0	0	0	0	0	0	0	0	0	0
-85.2	41.0704	41.0704	0	0	0			-85.2	0	0	0	0	0	0	0	0	0	0	0	0	0	0	0	0	0	0	0	0	0	0	0	0	0	0	0	0	0	0	0	0	0	0	0	0	0	0	0	0	0
-85	16.5889	16.5889	0	0	0			-85	0	0	0	0	0	0	0	0	0	0	0	0	0	0	0	0	0	0	0	0	0	0	0	0	0	0	0	0	0	0	0	0	0	0	0	0	0	0	0	0	0
-84.8	24.8836	24.8836	0	0	0			-84.8	0	0	0	0	0	0	0	0	0	0	0	0	0	0	0	0	0	0	0	0	0	0	0	0	0	0	0	0	0	0	0	0	0	0	0	0	0	0	0	0	0
-84.6	7.48913	7.48913	0	0	0			-84.6	0	0	0	0	0	0	0	0	0	0	0	0	0	0	0	0	0	0	0	0	0	0	0	0	0	0	0	0	0	0	0	0	0	0	0	0	0	0	0	0	0
-84.4	-20.8833	-20.8833	0	0	0			-84.4	0	0	0	0	0	0	0	0	0	0	0	0	0	0	0	0	0	0	0	0	0	0	0	0	0	0	0	0	0	0	0	0	0	0	0	0	0	0	0	0	0
-84.2	-2.66405	-2.66405	0	0	0			-84.2	0	0	0	0	0	0	0	0	0	0	0	0	0	0	0	0	0	0	0	0	0	0	0	0	0	0	0	0	0	0	0	0	0	0	0	0	0	0	0	0	0
-84	-3.4124	-3.4124	0	0	0			-84	0	0	0	0	0	0	0	0	0	0	0	0	0	0	0	0	0	0	0	0	0	0	0	0	0	0	0	0	0	0	0	0	0	0	0	0	0	0	0	0	0
-83.8	-7.7054	-7.7054	0	0	0			-83.8	0	0	0	0	0	0	0	0	0	0	0	0	0	0	0	0	0	0	0	0	0	0	0	0	0	0	0	0	0	0	0	0	0	0	0	0	0	0	0	0	0
-83.6	-45.6868	-45.6868	0	0	0			-83.6	0	0	0	0	0	0	0	0	0	0	0	0	0	0	0	0	0	0	0	0	0	0	0	0	0	0	0	0	0	0	0	0	0	0	0	0	0	0	0	0	0
-83.4	-44.2488	-44.2488	0	0	0			-83.4	0	0	0	0	0	0	0	0	0	0	0	0	0	0	0	0	0	0	0	0	0	0	0	0	0	0	0	0	0	0	0	0	0	0	0	0	0	0	0	0	0
-83.2	-49.4835	-49.4835	0	0	0			-83.2	0	0	0	0	0	0	0	0	0	0	0	0	0	0	0	0	0	0	0	0	0	0	0	0	0	0	0	0	0	0	0	0	0	0	0	0	0	0	0	0	0
-83	-27.8365	-27.8365	0	0	0			-83	0	0	0	0	0	0	0	0	0	0	0	0	0	0	0	0	0	0	0	0	0	0	0	0	0	0	0	0	0	0	0	0	0	0	0	0	0	0	0	0	0
-82.8	-33.8261	-33.8261	0	0	0			-82.8	0	0	0	0	0	0	0	0	0	0	0	0	0	0	0	0	0	0	0	0	0	0	0	0	0	0	0	0	0	0	0	0	0	0	0	0	0	0	0	0	0
-82.6	7.45354	7.45354	0	0	0			-82.6	0	0	0	0	0	0	0	0	0	0	0	0	0	0	0	0	0	0	0	0	0	0	0	0	0	0	0	0	0	0	0	0	0	0	0	0	0	0	0	0	0
-82.4	13.06	13.06	0	0	0			-82.4	0	0	0	0	0	0	0	0	0	0	0	0	0	0	0	0	0	0	0	0	0	0	0	0	0	0	0	0	0	0	0	0	0	0	0	0	0	0	0	0	0
-82.2	19.6416	19.6416	0	0	0			-82.2	0	0	0	0	0	0	0	0	0	0	0	0	0	0	0	0	0	0	0	0	0	0	0	0	0	0	0	0	0	0	0	0	0	0	0	0	0	0	0	0	0
-82	-0.344077	-0.344077	0	0	0			-82	0	0	0	0	0	0	0	0	0	0	0	0	0	0	0	0	0	0	0	0	0	0	0	0	0	0	0	0	0	0	0	0	0	0	0	0	0	0	0	0	0
-81.8	8.63528	8.63528	0	0	0			-81.8	0	0	0	0	0	0	0	0	0	0	0	0	0	0	0	0	0	0	0	0	0	0	0	0	0	0	0	0	0	0	0	0	0	0	0	0	0	0	0	0	0
-81.6	4.13222	4.13222	0	0	0			-81.6	0	0	0	0	0	0	0	0	0	0	0	0	0	0	0	0	0	0	0	0	0	0	0	0	0	0	0	0	0	0	0	0	0	0	0	0	0	0	0	0	0
-81.4	19.3402	19.3402	0	0	0			-81.4	0	0	0	0	0	0	0	0	0	0	0	0	0	0	0	0	0	0	0	0	0	0	0	0	0	0	0	0	0	0	0	0	0	0	0	0	0	0	0	0	0
-81.2	-10.1686	-10.1686	0	0	0			-81.2	0	0	0	0	0	0	0	0	0	0	0	0	0	0	0	0	0	0	0	0	0	0	0	0	0	0	0	0	0	0	0	0	0	0	0	0	0	0	0	0	0
-81	5.45145	5.45145	0	0	0			-81	0	0	0	0	0	0	0	0	0	0	0	0	0	0	0	0	0	0	0	0	0	0	0	0	0	0	0	0	0	0	0	0	0	0	0	0	0	0	0	0	0
-80.8	4.60338	4.60338	0	0	0			-80.8	0	0	0	0	0	0	0	0	0	0	0	0	0	0	0	0	0	0	0	0	0	0	0	0	0	0	0	0	0	0	0	0	0	0	0	0	0	0	0	0	0
-80.6	20.1907	20.1907	0	0	0			-80.6	0	0	0	0	0	0	0	0	0	0	0	0	0	0	0	0	0	0	0	0	0	0	0	0	0	0	0	0	0	0	0	0	0	0	0	0	0	0	0	0	0
-80.4	5.67739	5.67739	0	0	0			-80.4	0	0	0	0	0	0	0	0	0	0	0	0	0	0	0	0	0	0	0	0	0	0	0	0	0	0	0	0	0	0	0	0	0	0	0	0	0	0	0	0	0
-80.2	37.5213	37.5213	0	0	0			-80.2	0	0	0	0	0	0	0	0	0	0	0	0	0	0	0	0	0	0	0	0	0	0	0	0	0	0	0	0	0	0	0	0	0	0	0	0	0	0	0	0	0
-80	29.3755	29.3755	0	0	0			-80	0	0	0	0	0	0	0	0	0	0	0	0	0	0	0	0	0	0	0	0	0	0	0	0	0	0	0	0	0	0	0	0	0	0	0	0	0	0	0	0	0
-79.8	12.8681	12.8681	0	0	0			-79.8	0	0	0	0	0	0	0	0	0	0	0	0	0	0	0	0	0	0	0	0	0	0	0	0	0	0	0	0	0	0	0	0	0	0	0	0	0	0	0	0	0
-79.6	-27.6525	-27.6525	0	0	0			-79.6	0	0	0	0	0	0	0	0	0	0	0	0	0	0	0	0	0	0	0	0	0	0	0	0	0	0	0	0	0	0	0	0	0	0	0	0	0	0	0	0	0
-79.4	9.16216	9.16216	0	0	0			-79.4	0	0	0	0	0	0	0	0	0	0	0	0	0	0	0	0	0	0	0	0	0	0	0	0	0	0	0	0	0	0	0	0	0	0	0	0	0	0	0	0	0
-79.2	-10.6707	-10.6707	0	0	0			-79.2	0	0	0	0	0	0	0	0	0	0	0	0	0	0	0	0	0	0	0	0	0	0	0	0	0	0	0	0	0	0	0	0	0	0	0	0	0	0	0	0	0
-79	-9.38232	-9.38232	0	0	0			-79	0	0	0	0	0	0	0	0	0	0	0	0	0	0	0	0	0	0	0	0	0	0	0	0	0	0	0	0	0	0	0	0	0	0	0	0	0	0	0	0	0
-78.8	11.3494	11.3494	0	0	0			-78.8	0	0	0	0	0	0	0	0	0	0	0	0	0	0	0	0	0	0	0	0	0	0	0	0	0	0	0	0	0	0	0	0	0	0	0	0	0	0	0	0	0
-78.6	29.1432	29.1432	0	0	0			-78.6	0	0	0	0	0	0	0	0	0	0	0	0	0	0	0	0	0	0	0	0	0	0	0	0	0	0	0	0	0	0	0	0	0	0	0	0	0	0	0	0	0
-78.4	-27.8325	-27.8325	0	0	0			-78.4	0	0	0	0	0	0	0	0	0	0	0	0	0	0	0	0	0	0	0	0	0	0	0	0	0	0	0	0	0	0	0	0	0	0	0	0	0	0	0	0	0
-78.2	-15.8129	-15.8129	0	0	0			-78.2	0	0	0	0	0	0	0	0	0	0	0	0	0	0	0	0	0	0	0	0	0	0	0	0	0	0	0	0	0	0	0	0	0	0	0	0	0	0	0	0	0
-78	-2.5744	-2.5744	0	0	0			-78	0	0	0	0	0	0	0	0	0	0	0	0	0	0	0	0	0	0	0	0	0	0	0	0	0	0	0	0	0	0	0	0	0	0	0	0	0	0	0	0	0
-77.8	-14.8037	-14.8037	0	0	0			-77.8	0	0	0	0	0	0	0	0	0	0	0	0	0	0	0	0	0	0	0	0	0	0	0	0	0	0	0	0	0	0	0	0	0	0	0	0	0	0	0	0	0
-77.6	-9.65235	-9.65235	0	0	0			-77.6	0	0	0	0	0	0	0	0	0	0	0	0	0	0	0	0	0	0	0	0	0	0	0	0	0	0	0	0	0	0	0	0	0	0	0	0	0	0	0	0	0
-77.4	9.10528	9.10528	0	0	0			-77.4	0	0	0	0	0	0	0	0	0	0	0	0	0	0	0	0	0	0	0	0	0	0	0	0	0	0	0	0	0	0	0	0	0	0	0	0	0	0	0	0	0
-77.2	9.59747	9.59747	0	0	0			-77.2	0	0	0	0	0	0	0	0	0	0	0	0	0	0	0	0	0	0	0	0	0	0	0	0	0	0	0	0	0	0	0	0	0	0	0	0	0	0	0	0	0
-77	-15.152	-15.152	0	0	0			-77	0	0	0	0	0	0	0	0	0	0	0	0	0	0	0	0	0	0	0	0	0	0	0	0	0	0	0	0	0	0	0	0	0	0	0	0	0	0	0	0	0
-76.8	2.65954	2.65954	0	0	0			-76.8	0	0	0	0	0	0	0	0	0	0	0	0	0	0	0	0	0	0	0	0	0	0	0	0	0	0	0	0	0	0	0	0	0	0	0	0	0	0	0	0	0
-76.6	9.5065	9.5065	0	0	0			-76.6	0	0	0	0	0	0	0	0	0	0	0	0	0	0	0	0	0	0	0	0	0	0	0	0	0	0	0	0	0	0	0	0	0	0	0	0	0	0	0	0	0
-76.4	30.7177	30.7177	0	0	0			-76.4	0	0	0	0	0	0	0	0	0	0	0	0	0	0	0	0	0	0	0	0	0	0	0	0	0	0	0	0	0	0	0	0	0	0	0	0	0	0	0	0	0
-76.2	19.7646	19.7646	1.10956	1.23113	0.784579			-76.2	0	0	0	0	0	0	0	0	0	0	0	0	0	0	0	0	0	0	0	0	0	0	0	0	0	0	0	0	0	0	0	0	0	0	0	0	0	0	0	0	0
-76	10.8328	10.8328	44.0604	1941.32	31.1554			-76	0	0	0	0	0	0	0	0	0	0	0	0	0	0	0	0	0	0	0	0	0	0	0	0	0	0	0	0	0	0	0	0	0	0	0	0	0	0	0	0	0
-75.8	26.5726	26.5726	19.5846	383.557	13.8484			-75.8	0	0	0	0	0	0	0	0	0	0	0	0	0	0	0	0	0	0	0	0	0	0	0	0	0	0	0	0	0	0	0	0	0	0	0	0	0	0	0	0	0
-75.6	35.5382	35.5382	10.3858	107.865	7.34388			-75.6	0	0	0	0	0	0	0	0	0	0	0	0	0	0	0	0	0	0	0	0	0	0	0	0	0	0	0	0	0	0	0	0	0	0	0	0	0	0	0	0	0
-75.4	25.3282	25.3282	34.5448	1193.34	24.4269			-75.4	0	0	0	0	0	0	0	0	0	0	0	0	0	0	0	0	0	0	0	0	0	0	0	0	0	0	0	0	0	0	0	0	0	0	0	0	0	0	0	0	0
-75.2	24.9228	24.9228	12.1086	146.618	8.56206			-75.2	0	0	0	0	0	0	0	0	0	0	0	0	0	0	0	0	0	0	0	0	0	0	0	0	0	0	0	0	0	0	0	0	0	0	0	0	0	0	0	0	0
-75	26.0361	26.0361	39.979	1598.32	28.2694			-75	0	0	0	0	0	0	0	0	0	0	0	0	0	0	0	0	0	0	0	0	0	0	0	0	0	0	0	0	0	0	0	0	0	0	0	0	0	0	0	0	0
-74.8	-8.21756	-8.21756	21.9034	479.757	15.488			-74.8	0	0	0	0	0	0	0	0	0	0	0	0	0	0	0	0	0	0	0	0	0	0	0	0	0	0	0	0	0	0	0	0	0	0	0	0	0	0	0	0	0
-74.6	-3.91814	-3.91814	6.05921	36.7141	4.28451			-74.6	0	0	0	0	0	0	0	0	0	0	0	0	0	0	0	0	0	0	0	0	0	0	0	0	0	0	0	0	0	0	0	0	0	0	0	0	0	0	0	0	0
-74.4	-11.1462	-11.1462	22.656	513.292	16.0202			-74.4	0	0	0	0	0	0	0	0	0	0	0	0	0	0	0	0	0	0	0	0	0	0	0	0	0	0	0	0	0	0	0	0	0	0	0	0	0	0	0	0	0
-74.2	-13.8947	-13.8947	30.0075	900.448	21.2185			-74.2	0	0	0	0	0	0	0	0	0	0	0	0	0	0	0	0	0	0	0	0	0	0	0	0	0	0	0	0	0	0	0	0	0	0	0	0	0	0	0	0	0
-74	-7.36689	-7.36689	44.668	1995.23	31.585			-74	0	0	0	0	0	0	0	0	0	0	0	0	0	0	0	0	0	0	0	0	0	0	0	0	0	0	0	0	0	0	0	0	0	0	0	0	0	0	0	0	0
-73.8	5.04246	5.04246	19.3522	374.506	13.684			-73.8	0	0	0	0	0	0	0	0	0	0	0	0	0	0	0	0	0	0	0	0	0	0	0	0	0	0	0	0	0	0	0	0	0	0	0	0	0	0	0	0	0
-73.6	-19.3659	-19.3659	7.29941	53.2814	5.16146			-73.6	0	0	0	0	0	0	0	0	0	0	0	0	0	0	0	0	0	0	0	0	0	0	0	0	0	0	0	0	0	0	0	0	0	0	0	0	0	0	0	0	0
-73.4	-5.76492	-5.76492	3.70414	13.7207	2.61922			-73.4	0	0	0	0	0	0	0	0	0	0	0	0	0	0	0	0	0	0	0	0	0	0	0	0	0	0	0	0	0	0	0	0	0	0	0	0	0	0	0	0	0
-73.2	9.07861	9.07861	7.89208	62.285	5.58055			-73.2	0	0	0	0	0	0	0	0	0	0	0	0	0	0	0	0	0	0	0	0	0	0	0	0	0	0	0	0	0	0	0	0	0	0	0	0	0	0	0	0	0
-73	-8.57782	-8.57782	22.644	512.749	16.0117			-73	0	0	0	0	0	0	0	0	0	0	0	0	0	0	0	0	0	0	0	0	0	0	0	0	0	0	0	0	0	0	0	0	0	0	0	0	0	0	0	0	0
-72.8	-5.53365	-5.53365	1.18939	1.41464	0.841023			-72.8	0	0	0	0	0	0	0	0	0	0	0	0	0	0	0	0	0	0	0	0	0	0	0	0	0	0	0	0	0	0	0	0	0	0	0	0	0	0	0	0	0
-72.6	1.43233	1.43233	16.8157	282.769	11.8905			-72.6	0	0	0	0	0	0	0	0	0	0	0	0	0	0	0	0	0	0	0	0	0	0	0	0	0	0	0	0	0	0	0	0	0	0	0	0	0	0	0	0	0
-72.4	0.598159	0.598159	10.0003	100.006	7.07128			-72.4	0	0	0	0	0	0	0	0	0	0	0	0	0	0	0	0	0	0	0	0	0	0	0	0	0	0	0	0	0	0	0	0	0	0	0	0	0	0	0	0	0
-72.2	-36.149	-36.149	21.8628	477.982	15.4593			-72.2	0	0	0	0	0	0	0	0	0	0	0	0	0	0	0	0	0	0	0	0	0	0	0	0	0	0	0	0	0	0	0	0	0	0	0	0	0	0	0	0	0
-72	-25.4454	-25.4454	1.56023	2.43431	1.10325			-72	0	0	0	0	0	0	0	0	0	0	0	0	0	0	0	0	0	0	0	0	0	0	0	0	0	0	0	0	0	0	0	0	0	0	0	0	0	0	0	0	0
-71.8	-31.1282	-31.1282	10.2575	105.216	7.25315			-71.8	0	0	0	0	0	0	0	0	0	0	0	0	0	0	0	0	0	0	0	0	0	0	0	0	0	0	0	0	0	0	0	0	0	0	0	0	0	0	0	0	0
-71.6	-32.1313	-32.1313	19.5983	384.093	13.8581			-71.6	0	0	0	0	0	0	0	0	0	0	0	0	0	0	0	0	0	0	0	0	0	0	0	0	0	0	0	0	0	0	0	0	0	0	0	0	0	0	0	0	0
-71.4	-40.7376	-40.7376	35.6385	1270.1	25.2002			-71.4	0	0	0	0	0	0	0	0	0	0	0	0	0	0	0	0	0	0	0	0	0	0	0	0	0	0	0	0	0	0	0	0	0	0	0	0	0	0	0	0	0
-71.2	-16.6621	-16.6621	20.3374	413.611	14.3807			-71.2	0	0	0	0	0	0	0	0	0	0	0	0	0	0	0	0	0	0	0	0	0	0	0	0	0	0	0	0	0	0	0	0	0	0	0	0	0	0	0	0	0
-71	-24.0452	-24.0452	37.1814	1382.46	26.2912			-71	0	0	0	0	0	0	0	0	0	0	0	0	0	0	0	0	0	0	0	0	0	0	0	0	0	0	0	0	0	0	0	0	0	0	0	0	0	0	0	0	0
-70.8	-13.4379	-13.4379	30.3174	919.144	21.4376			-70.8	0	0	0	0	0	0	0	0	0	0	0	0	0	0	0	0	0	0	0	0	0	0	0	0	0	0	0	0	0	0	0	0	0	0	0	0	0	0	0	0	0
-70.6	6.73959	6.73959	30.0634	903.806	21.258			-70.6	0	0	0	0	0	0	0	0	0	0	0	0	0	0	0	0	0	0	0	0	0	0	0	0	0	0	0	0	0	0	0	0	0	0	0	0	0	0	0	0	0
-70.4	20.2709	20.2709	1.01999	1.04038	0.721243			-70.4	0	0	0	0	0	0	0	0	0	0	0	0	0	0	0	0	0	0	0	0	0	0	0	0	0	0	0	0	0	0	0	0	0	0	0	0	0	0	0	0	0
-70.2	15.2118	15.2118	18.9501	359.106	13.3997			-70.2	0	0	0	0	0	0	0	0	0	0	0	0	0	0	0	0	0	0	0	0	0	0	0	0	0	0	0	0	0	0	0	0	0	0	0	0	0	0	0	0	0
-70	29.1227	29.1227	26.7896	717.685	18.9431			-70	0	0	0	0	0	0	0	0	0	0	0	0	0	0	0	0	0	0	0	0	0	0	0	0	0	0	0	0	0	0	0	0	0	0	0	0	0	0	0	0	0
-69.8	30.1127	30.1127	29.1206	848.01	20.5914			-69.8	0	0	0	0	0	0	0	0	0	0	0	0	0	0	0	0	0	0	0	0	0	0	0	0	0	0	0	0	0	0	0	0	0	0	0	0	0	0	0	0	0
-69.6	37.4015	37.4015	30.4007	924.2	21.4965			-69.6	0	0	0	0	0	0	0	0	0	0	0	0	0	0	0	0	0	0	0	0	0	0	0	0	0	0	0	0	0	0	0	0	0	0	0	0	0	0	0	0	0
-69.4	27.9979	27.9979	19.5331	381.541	13.812			-69.4	0	0	0	0	0	0	0	0	0	0	0	0	0	0	0	0	0	0	0	0	0	0	0	0	0	0	0	0	0	0	0	0	0	0	0	0	0	0	0	0	0
-69.2	39.3002	39.3002	15.5423	241.562	10.99			-69.2	0	0	0	0	0	0	0	0	0	0	0	0	0	0	0	0	0	0	0	0	0	0	0	0	0	0	0	0	0	0	0	0	0	0	0	0	0	0	0	0	0
-69	46.9073	46.9073	1.86189	3.46665	1.31656			-69	0	0	0	0	0	0	0	0	0	0	0	0	0	0	0	0	0	0	0	0	0	0	0	0	0	0	0	0	0	0	0	0	0	0	0	0	0	0	0	0	0
-68.8	34.7612	34.7612	27.3527	748.169	19.3413			-68.8	0	0	0	0	0	0	0	0	0	0	0	0	0	0	0	0	0	0	0	0	0	0	0	0	0	0	0	0	0	0	0	0	0	0	0	0	0	0	0	0	0
-68.6	-4.08186	-4.08186	7.92641	62.828	5.60482			-68.6	0	0	0	0	0	0	0	0	0	0	0	0	0	0	0	0	0	0	0	0	0	0	0	0	0	0	0	0	0	0	0	0	0	0	0	0	0	0	0	0	0
-68.4	-7.63038	-7.63038	13.2193	174.751	9.34748			-68.4	0	0	0	0	0	0	0	0	0	0	0	0	0	0	0	0	0	0	0	0	0	0	0	0	0	0	0	0	0	0	0	0	0	0	0	0	0	0	0	0	0
-68.2	-15.6441	-15.6441	7.54972	56.9982	5.33846			-68.2	0	0	0	0	0	0	0	0	0	0	0	0	0	0	0	0	0	0	0	0	0	0	0	0	0	0	0	0	0	0	0	0	0	0	0	0	0	0	0	0	0
-68	-41.2447	-41.2447	24.9894	624.47	17.6702			-68	0	0	0	0	0	0	0	0	0	0	0	0	0	0	0	0	0	0	0	0	0	0	0	0	0	0	0	0	0	0	0	0	0	0	0	0	0	0	0	0	0
-67.8	-35.2109	-35.2109	57.7501	3335.07	40.8355			-67.8	0	0	0	0	0	0	0	0	0	0	0	0	0	0	0	0	0	0	0	0	0	0	0	0	0	0	0	0	0	0	0	0	0	0	0	0	0	0	0	0	0
-67.6	-14.1444	-14.1444	6.30582	39.7634	4.45889			-67.6	0	0	0	0	0	0	0	0	0	0	0	0	0	0	0	0	0	0	0	0	0	0	0	0	0	0	0	0	0	0	0	0	0	0	0	0	0	0	0	0	0
-67.4	-10.3168	-10.3168	24.1941	585.355	17.1078			-67.4	0	0	0	0	0	0	0	0	0	0	0	0	0	0	0	0	0	0	0	0	0	0	0	0	0	0	0	0	0	0	0	0	0	0	0	0	0	0	0	0	0
-67.2	-5.54644	-5.54644	14.0147	196.411	9.90986			-67.2	0	0	0	0	0	0	0	0	0	0	0	0	0	0	0	0	0	0	0	0	0	0	0	0	0	0	0	0	0	0	0	0	0	0	0	0	0	0	0	0	0
-67	-1.99725	-1.99725	39.5187	1561.73	27.944			-67	0	0	0	0	0	0	0	0	0	0	0	0	0	0	0	0	0	0	0	0	0	0	0	0	0	0	0	0	0	0	0	0	0	0	0	0	0	0	0	0	0
-66.8	9.36482	9.36482	50.2001	2520.05	35.4969			-66.8	0	0	0	0	0	0	0	0	0	0	0	0	0	0	0	0	0	0	0	0	0	0	0	0	0	0	0	0	0	0	0	0	0	0	0	0	0	0	0	0	0
-66.6	-4.16574	-4.16574	31.7802	1009.98	22.472			-66.6	0	0	0	0	0	0	0	0	0	0	0	0	0	0	0	0	0	0	0	0	0	0	0	0	0	0	0	0	0	0	0	0	0	0	0	0	0	0	0	0	0
-66.4	-20.0085	-20.0085	4.44027	19.716	3.13974			-66.4	0	0	0	0	0	0	0	0	0	0	0	0	0	0	0	0	0	0	0	0	0	0	0	0	0	0	0	0	0	0	0	0	0	0	0	0	0	0	0	0	0
-66.2	-19.9406	-19.9406	24.3584	593.333	17.224			-66.2	0	0	0	0	0	0	0	0	0	0	0	0	0	0	0	0	0	0	0	0	0	0	0	0	0	0	0	0	0	0	0	0	0	0	0	0	0	0	0	0	0
-66	0.190315	0.190315	36.5687	1337.27	25.858			-66	0	0	0	0	0	0	0	0	0	0	0	0	0	0	0	0	0	0	0	0	0	0	0	0	0	0	0	0	0	0	0	0	0	0	0	0	0	0	0	0	0
-65.8	-20.4202	-20.4202	19.2077	368.935	13.5819			-65.8	0	0	0	0	0	0	0	0	0	0	0	0	0	0	0	0	0	0	0	0	0	0	0	0	0	0	0	0	0	0	0	0	0	0	0	0	0	0	0	0	0
-65.6	-12.8829	-29.1455	33.2724	1107.05	19.2098			-65.6	0	0	0	0	0	0	0	0	0	0	0	0	0	0	0	0	0	0	0	0	0	0	0	0	0	0	0	0	0	0	0	0	0	0	0	0	0	0	0	0	0
-65.4	18.0843	12.0328	20.3612	414.579	11.7556			-65.4	0	0	0	0	0	0	0	0	0	0	0	0	0	0	0	0	0	0	0	0	0	0	0	0	0	0	0	0	0	0	0	0	0	0	0	0	0	0	0	0	0
-65.2	24.2851	26.6328	5.72536	32.7797	3.30554			-65.2	0	0	0	0	0	0	0	0	0	0	0	0	0	0	0	0	0	0	0	0	0	0	0	0	0	0	0	0	0	0	0	0	0	0	0	0	0	0	0	0	0
-65	23.5915	24.5364	27.7475	769.923	16.02			-65	0	0	0	0	0	0	0	0	0	0	0	0	0	0	0	0	0	0	0	0	0	0	0	0	0	0	0	0	0	0	0	0	0	0	0	0	0	0	0	0	0
-64.8	23.3739	29.801	14.5736	212.391	8.4141			-64.8	0	0	0	0	0	0	0	0	0	0	0	0	0	0	0	0	0	0	0	0	0	0	0	0	0	0	0	0	0	0	0	0	0	0	0	0	0	0	0	0	0
-64.6	25.5404	23.4208	30.2074	912.489	17.4403			-64.6	0	0	0	0	0	0	0	0	0	0	0	0	0	0	0	0	0	0	0	0	0	0	0	0	0	0	0	0	0	0	0	0	0	0	0	0	0	0	0	0	0
-64.4	16.8775	16.7128	16.0658	258.108	9.27557			-64.4	0	0	0	0	0	0	0	0	0	0	0	0	0	0	0	0	0	0	0	0	0	0	0	0	0	0	0	0	0	0	0	0	0	0	0	0	0	0	0	0	0
-64.2	22.4872	20.6464	21.9841	483.301	12.6925			-64.2	0	0	0	0	0	0	0	0	0	0	0	0	0	0	0	0	0	0	0	0	0	0	0	0	0	0	0	0	0	0	0	0	0	0	0	0	0	0	0	0	0
-64	2.55278	10.6942	18.437	339.923	10.6446			-64	0	0	0	0	0	0	0	0	0	0	0	0	0	0	0	0	0	0	0	0	0	0	0	0	0	0	0	0	0	0	0	0	0	0	0	0	0	0	0	0	0
-63.8	7.90462	7.9269	4.3032	18.5176	2.48446			-63.8	0	0	0	0	0	0	0	0	0	0	0	0	0	0	0	0	0	0	0	0	0	0	0	0	0	0	0	0	0	0	0	0	0	0	0	0	0	0	0	0	0
-63.6	3.16696	-0.851168	23.2318	539.718	13.4129			-63.6	0	0	0	0	0	0	0	0	0	0	0	0	0	0	0	0	0	0	0	0	0	0	0	0	0	0	0	0	0	0	0	0	0	0	0	0	0	0	0	0	0
-63.4	-6.25802	-8.69215	17.1907	295.522	9.92508			-63.4	0	0	0	0	0	0	0	0	0	0	0	0	0	0	0	0	0	0	0	0	0	0	0	0	0	0	0	0	0	0	0	0	0	0	0	0	0	0	0	0	0
-63.2	-35.5027	-26.8175	28.3141	801.689	16.3472			-63.2	0	0	0	0	0	0	0	0	0	0	0	0	0	0	0	0	0	0	0	0	0	0	0	0	0	0	0	0	0	0	0	0	0	0	0	0	0	0	0	0	0
-63	-22.52	-26.5259	9.92742	98.5537	5.7316			-63	0	0	0	0	0	0	0	0	0	0	0	0	0	0	0	0	0	0	0	0	0	0	0	0	0	0	0	0	0	0	0	0	0	0	0	0	0	0	0	0	0
-62.8	-30.4446	-26.3573	14.0091	196.255	8.08817			-62.8	0	0	0	0	0	0	0	0	0	0	0	0	0	0	0	0	0	0	0	0	0	0	0	0	0	0	0	0	0	0	0	0	0	0	0	0	0	0	0	0	0
-62.6	-28.6498	-25.0601	12.8338	164.707	7.40961			-62.6	0	0	0	0	0	0	0	0	0	0	0	0	0	0	0	0	0	0	0	0	0	0	0	0	0	0	0	0	0	0	0	0	0	0	0	0	0	0	0	0	0
-62.4	-13.0446	-7.80816	17.2293	296.849	9.94735			-62.4	0	0	0	0	0	0	0	0	0	0	0	0	0	0	0	0	0	0	0	0	0	0	0	0	0	0	0	0	0	0	0	0	0	0	0	0	0	0	0	0	0
-62.2	-1.0317	1.66147	12.3235	151.868	7.11495			-62.2	0	0	0	0	0	0	0	0	0	0	0	0	0	0	0	0	0	0	0	0	0	0	0	0	0	0	0	0	0	0	0	0	0	0	0	0	0	0	0	0	0
-62	-6.07844	-0.0344931	15.407	237.374	8.89521			-62	0	0	0	0	0	0	0	0	0	0	0	0	0	0	0	0	0	0	0	0	0	0	0	0	0	0	0	0	0	0	0	0	0	0	0	0	0	0	0	0	0
-61.8	3.28454	-1.99012	11.2677	126.962	6.50543			-61.8	0	0	0	0	0	0	0	0	0	0	0	0	0	0	0	0	0	0	0	0	0	0	0	0	0	0	0	0	0	0	0	0	0	0	0	0	0	0	0	0	0
-61.6	1.05068	17.3488	31.5898	997.915	18.2384			-61.6	0	0	0	0	0	0	0	0	0	0	0	0	0	0	0	0	0	0	0	0	0	0	0	0	0	0	0	0	0	0	0	0	0	0	0	0	0	0	0	0	0
-61.4	-6.99972	7.4847	34.0771	1161.25	19.6744			-61.4	0	0	0	0	0	0	0	0	0	0	0	0	0	0	0	0	0	0	0	0	0	0	0	0	0	0	0	0	0	0	0	0	0	0	0	0	0	0	0	0	0
-61.2	11.3297	15.7381	9.78017	95.6517	5.64658			-61.2	0	0	0	0	0	0	0	0	0	0	0	0	0	0	0	0	0	0	0	0	0	0	0	0	0	0	0	0	0	0	0	0	0	0	0	0	0	0	0	0	0
-61	21.5006	21.8564	4.53659	20.5807	2.6192			-61	0	0	0	0	0	0	0	0	0	0	0	0	0	0	0	0	0	0	0	0	0	0	0	0	0	0	0	0	0	0	0	0	0	0	0	0	0	0	0	0	0
-60.8	12.8103	13.8816	5.59864	31.3448	3.23238			-60.8	0	0	0	0	0	0	0	0	0	0	0	0	0	0	0	0	0	0	0	0	0	0	0	0	0	0	0	0	0	0	0	0	0	0	0	0	0	0	0	0	0
-60.6	13.8722	15.5136	20.93	438.067	12.084			-60.6	0	0	0	0	0	0	0	0	0	0	0	0	0	0	0	0	0	0	0	0	0	0	0	0	0	0	0	0	0	0	0	0	0	0	0	0	0	0	0	0	0
-60.4	3.60892	-1.00683	20.3893	415.725	10.1947			-60.4	0	0	0	0	0	0	0	0	0	0	0	0	0	0	0	0	0	0	0	0	0	0	0	0	0	0	0	0	0	0	0	0	0	0	0	0	0	0	0	0	0
-60.2	-4.47633	-5.50355	10.1188	102.389	5.05938			-60.2	0	0	0	0	0	0	0	0	0	0	0	0	0	0	0	0	0	0	0	0	0	0	0	0	0	0	0	0	0	0	0	0	0	0	0	0	0	0	0	0	0
-60	-16.2143	-17.2549	16.5087	272.537	8.25434			-60	0	0	0	0	0	0	0	0	0	0	0	0	0	0	0	0	0	0	0	0	0	0	0	0	0	0	0	0	0	0	0	0	0	0	0	0	0	0	0	0	0
-59.8	-1.47862	3.42609	27.0247	730.336	13.5124			-59.8	0	0	0	0	0	0	0	0	0	0	0	0	0	0	0	0	0	0	0	0	0	0	0	0	0	0	0	0	0	0	0	0	0	0	0	0	0	0	0	0	0
-59.6	3.55348	-1.80535	20.2599	410.466	10.13			-59.6	0	0	0	0	0	0	0	0	0	0	0	0	0	0	0	0	0	0	0	0	0	0	0	0	0	0	0	0	0	0	0	0	0	0	0	0	0	0	0	0	0
-59.4	9.6877	2.09598	18.3969	338.445	8.22733			-59.4	0	0	0	0	0	0	0	0	0	0	0	0	0	0	0	0	0	0	0	0	0	0	0	0	0	0	0	0	0	0	0	0	0	0	0	0	0	0	0	0	0
-59.2	20.0001	17.4013	28.4649	810.251	12.7299			-59.2	0	0	0	0	0	0	0	0	0	0	0	0	0	0	0	0	0	0	0	0	0	0	0	0	0	0	0	0	0	0	0	0	0	0	0	0	0	0	0	0	0
-59	21.8748	-0.172105	40.464	1637.33	18.096			-59	0	0	0	0	0	0	0	0	0	0	0	0	0	0	0	0	0	0	0	0	0	0	0	0	0	0	0	0	0	0	0	0	0	0	0	0	0	0	0	0	0
-58.8	17.3467	19.9539	45.2444	2047.06	20.2339			-58.8	0	0	0	0	0	0	0	0	0	0	0	0	0	0	0	0	0	0	0	0	0	0	0	0	0	0	0	0	0	0	0	0	0	0	0	0	0	0	0	0	0
-58.6	4.43764	1.47871	29.7138	882.907	13.2884			-58.6	0	0	0	0	0	0	0	0	0	0	0	0	0	0	0	0	0	0	0	0	0	0	0	0	0	0	0	0	0	0	0	0	0	0	0	0	0	0	0	0	0
-58.4	-1.12585	3.18084	42.21	1781.69	17.2322			-58.4	0	0	0	0	0	0	0	0	0	0	0	0	0	0	0	0	0	0	0	0	0	0	0	0	0	0	0	0	0	0	0	0	0	0	0	0	0	0	0	0	0
-58.2	-7.32694	-7.914	43.8984	1927.07	17.9214			-58.2	0	0	0	0	0	0	0	0	0	0	0	0	0	0	0	0	0	0	0	0	0	0	0	0	0	0	0	0	0	0	0	0	0	0	0	0	0	0	0	0	0
-58	-5.99548	-7.24976	38.1694	1456.91	14.4267			-58	0	0	0	0	0	0	0	0	0	0	0	0	0	0	0	0	0	0	0	0	0	0	0	0	0	0	0	0	0	0	0	0	0	0	0	0	0	0	0	0	0
-57.8	-9.77511	-8.10713	29.7639	885.891	11.2497			-57.8	0	0	0	0	0	0	0	0	0	0	0	0	0	0	0	0	0	0	0	0	0	0	0	0	0	0	0	0	0	0	0	0	0	0	0	0	0	0	0	0	0
-57.6	-8.28032	-6.69666	30.2648	915.955	11.439			-57.6	0	0	0	0	0	0	0	0	0	0	0	0	0	0	0	0	0	0	0	0	0	0	0	0	0	0	0	0	0	0	0	0	0	0	0	0	0	0	0	0	0
-57.4	-1.87203	-11.6557	36.4373	1327.67	12.8825			-57.4	0	0	0	0	0	0	0	0	0	0	0	0	0	0	0	0	0	0	0	0	0	0	0	0	0	0	0	0	0	0	0	0	0	0	0	0	0	0	0	0	0
-57.2	-5.27989	-11.9543	35.6166	1268.54	12.5924			-57.2	0	0	0	0	0	0	0	0	0	0	0	0	0	0	0	0	0	0	0	0	0	0	0	0	0	0	0	0	0	0	0	0	0	0	0	0	0	0	0	0	0
-57	-3.83867	6.9599	27.2203	740.942	9.62381			-57	0	0	0	0	0	0	0	0	0	0	0	0	0	0	0	0	0	0	0	0	0	0	0	0	0	0	0	0	0	0	0	0	0	0	0	0	0	0	0	0	0
-56.8	-8.75008	-11.4911	31.1712	971.641	10.3904			-56.8	0	0	0	0	0	0	0	0	0	0	0	0	0	0	0	0	0	0	0	0	0	0	0	0	0	0	0	0	0	0	0	0	0	0	0	0	0	0	0	0	0
-56.6	-9.42346	-8.43921	17.3332	300.439	5.77772			-56.6	0	0	0	0	0	0	0	0	0	0	0	0	0	0	0	0	0	0	0	0	0	0	0	0	0	0	0	0	0	0	0	0	0	0	0	0	0	0	0	0	0
-56.4	-9.82248	-13.9727	13.7509	189.087	4.58363			-56.4	0	0	0	0	0	0	0	0	0	0	0	0	0	0	0	0	0	0	0	0	0	0	0	0	0	0	0	0	0	0	0	0	0	0	0	0	0	0	0	0	0
-56.2	-5.0176	3.41365	18.5018	342.315	6.16725			-56.2	0	0	0	0	0	0	0	0	0	0	0	0	0	0	0	0	0	0	0	0	0	0	0	0	0	0	0	0	0	0	0	0	0	0	0	0	0	0	0	0	0
-56	-6.38446	-8.76617	16.1476	260.745	5.38254			-56	0	0	0	0	0	0	0	0	0	0	0	0	0	0	0	0	0	0	0	0	0	0	0	0	0	0	0	0	0	0	0	0	0	0	0	0	0	0	0	0	0
-55.8	-2.81486	-3.6511	20.014	400.56	6.67133			-55.8	0	0	0	0	0	0	0	0	0	0	0	0	0	0	0	0	0	0	0	0	0	0	0	0	0	0	0	0	0	0	0	0	0	0	0	0	0	0	0	0	0
-55.6	4.07722	7.80582	24.9417	622.086	8.31388			-55.6	0	0	0	0	0	0	0	0	0	0	0	0	0	0	0	0	0	0	0	0	0	0	0	0	0	0	0	0	0	0	0	0	0	0	0	0	0	0	0	0	0
-55.4	9.79195	17.7468	22.6742	514.119	7.55806			-55.4	0	0	0	0	0	0	0	0	0	0	0	0	0	0	0	0	0	0	0	0	0	0	0	0	0	0	0	0	0	0	0	0	0	0	0	0	0	0	0	0	0
-55.2	5.02923	3.37999	20.3505	414.143	6.7835			-55.2	0	0	0	0	0	0	0	0	0	0	0	0	0	0	0	0	0	0	0	0	0	0	0	0	0	0	0	0	0	0	0	0	0	0	0	0	0	0	0	0	0
-55	8.26993	5.90091	28.9692	839.215	9.6564			-55	0	0	0	0	0	0	0	0	0	0	0	0	0	0	0	0	0	0	0	0	0	0	0	0	0	0	0	0	0	0	0	0	0	0	0	0	0	0	0	0	0
-54.8	4.08379	-0.948988	26.58	706.498	8.86001			-54.8	0	0	0	0	0	0	0	0	0	0	0	0	0	0	0	0	0	0	0	0	0	0	0	0	0	0	0	0	0	0	0	0	0	0	0	0	0	0	0	0	0
-54.6	2.34186	-0.884055	30.5573	933.748	10.1858			-54.6	0	0	0	0	0	0	0	0	0	0	0	0	0	0	0	0	0	0	0	0	0	0	0	0	0	0	0	0	0	0	0	0	0	0	0	0	0	0	0	0	0
-54.4	1.29303	6.10788	25.9263	672.175	8.64211			-54.4	0	0	0	0	0	0	0	0	0	0	0	0	0	0	0	0	0	0	0	0	0	0	0	0	0	0	0	0	0	0	0	0	0	0	0	0	0	0	0	0	0
-54.2	6.31725	4.13392	28.252	798.176	9.41734			-54.2	0	0	0	0	0	0	0	0	0	0	0	0	0	0	0	0	0	0	0	0	0	0	0	0	0	0	0	0	0	0	0	0	0	0	0	0	0	0	0	0	0
-54	5.24685	14.8536	31.6913	1004.34	10.5638			-54	0	0	0	0	0	0	0	0	0	0	0	0	0	0	0	0	0	0	0	0	0	0	0	0	0	0	0	0	0	0	0	0	0	0	0	0	0	0	0	0	0
-53.8	10.2093	16.788	16.206	262.634	5.40199			-53.8	0	0	0	0	0	0	0	0	0	0	0	0	0	0	0	0	0	0	0	0	0	0	0	0	0	0	0	0	0	0	0	0	0	0	0	0	0	0	0	0	0
-53.6	13.1797	10.1613	20.6064	424.625	6.86881			-53.6	0	0	0	0	0	0	0	0	0	0	0	0	0	0	0	0	0	0	0	0	0	0	0	0	0	0	0	0	0	0	0	0	0	0	0	0	0	0	0	0	0
-53.4	6.74692	6.90238	22.4724	505.008	7.49079			-53.4	0	0	0	0	0	0	0	0	0	0	0	0	0	0	0	0	0	0	0	0	0	0	0	0	0	0	0	0	0	0	0	0	0	0	0	0	0	0	0	0	0
-53.2	-0.0725591	-3.49644	29.3809	863.235	9.79362			-53.2	0	0	0	0	0	0	0	0	0	0	0	0	0	0	0	0	0	0	0	0	0	0	0	0	0	0	0	0	0	0	0	0	0	0	0	0	0	0	0	0	0
-53	-1.8084	2.73112	30.5221	931.597	10.174			-53	0	0	0	0	0	0	0	0	0	0	0	0	0	0	0	0	0	0	0	0	0	0	0	0	0	0	0	0	0	0	0	0	0	0	0	0	0	0	0	0	0
-52.8	-6.26324	-4.79739	27.0337	730.824	9.01125			-52.8	0	0	0	0	0	0	0	0	0	0	0	0	0	0	0	0	0	0	0	0	0	0	0	0	0	0	0	0	0	0	0	0	0	0	0	0	0	0	0	0	0
-52.6	-11.4259	-13.8889	32.9281	1084.26	10.976			-52.6	0	0	0	0	0	0	0	0	0	0	0	0	0	0	0	0	0	0	0	0	0	0	0	0	0	0	0	0	0	0	0	0	0	0	0	0	0	0	0	0	0
-52.4	-9.53549	-21.4442	24.4156	596.124	8.13855			-52.4	0	0	0	0	0	0	0	0	0	0	0	0	0	0	0	0	0	0	0	0	0	0	0	0	0	0	0	0	0	0	0	0	0	0	0	0	0	0	0	0	0
-52.2	-2.4507	-3.55589	21.5308	463.574	7.17692			-52.2	0	0	0	0	0	0	0	0	0	0	0	0	0	0	0	0	0	0	0	0	0	0	0	0	0	0	0	0	0	0	0	0	0	0	0	0	0	0	0	0	0
-52	3.07564	13.0694	28.9933	840.611	9.66443			-52	0	0	0	0	0	0	0	0	0	0	0	0	0	0	0	0	0	0	0	0	0	0	0	0	0	0	0	0	0	0	0	0	0	0	0	0	0	0	0	0	0
-51.8	5.73393	10.3964	29.7806	886.882	9.92685			-51.8	0	0	0	0	0	0	0	0	0	0	0	0	0	0	0	0	0	0	0	0	0	0	0	0	0	0	0	0	0	0	0	0	0	0	0	0	0	0	0	0	0
-51.6	0.0188813	-2.03908	28.3452	803.452	9.44841			-51.6	0	0	0	0	0	0	0	0	0	0	0	0	0	0	0	0	0	0	0	0	0	0	0	0	0	0	0	0	0	0	0	0	0	0	0	0	0	0	0	0	0
-51.4	1.38649	-1.66944	20.8549	434.927	6.95164			-51.4	0	0	0	0	0	0	0	0	0	0	0	0	0	0	0	0	0	0	0	0	0	0	0	0	0	0	0	0	0	0	0	0	0	0	0	0	0	0	0	0	0
-51.2	-1.61949	-0.205773	21.0163	441.684	7.00542			-51.2	0	0	0	0	0	0	0	0	0	0	0	0	0	0	0	0	0	0	0	0	0	0	0	0	0	0	0	0	0	0	0	0	0	0	0	0	0	0	0	0	0
-51	-9.74331	0.735708	27.2693	743.616	9.08977			-51	0	0	0	0	0	0	0	0	0	0	0	0	0	0	0	0	0	0	0	0	0	0	0	0	0	0	0	0	0	0	0	0	0	0	0	0	0	0	0	0	0
-50.8	-13.9938	-21.307	31.0947	966.883	9.83302			-50.8	0	0	0	0	0	0	0	0	0	0	0	0	0	0	0	0	0	0	0	0	0	0	0	0	0	0	0	0	0	0	0	0	0	0	0	0	0	0	0	0	0
-50.6	-5.02721	-12.9845	22.0748	487.297	6.98066			-50.6	0	0	0	0	0	0	0	0	0	0	0	0	0	0	0	0	0	0	0	0	0	0	0	0	0	0	0	0	0	0	0	0	0	0	0	0	0	0	0	0	0
-50.4	-2.53401	3.70695	21.1669	448.037	6.69356			-50.4	0	0	0	0	0	0	0	0	0	0	0	0	0	0	0	0	0	0	0	0	0	0	0	0	0	0	0	0	0	0	0	0	0	0	0	0	0	0	0	0	0
-50.2	4.92153	11.7847	20.4567	418.475	6.46896			-50.2	0	0	0	0	0	0	0	0	0	0	0	0	0	0	0	0	0	0	0	0	0	0	0	0	0	0	0	0	0	0	0	0	0	0	0	0	0	0	0	0	0
-50	13.6108	18.7075	22.1427	490.301	7.00215			-50	0	0	0	0	0	0	0	0	0	0	0	0	0	0	0	0	0	0	0	0	0	0	0	0	0	0	0	0	0	0	0	0	0	0	0	0	0	0	0	0	0
-49.8	13.7946	19.1421	25.9932	675.649	8.21979			-49.8	0	0	0	0	0	0	0	0	0	0	0	0	0	0	0	0	0	0	0	0	0	0	0	0	0	0	0	0	0	0	0	0	0	0	0	0	0	0	0	0	0
-49.6	17.6473	22.7679	23.7278	563.007	7.50338			-49.6	0	0	0	0	0	0	0	0	0	0	0	0	0	0	0	0	0	0	0	0	0	0	0	0	0	0	0	0	0	0	0	0	0	0	0	0	0	0	0	0	0
-49.4	14.9485	14.4233	23.3903	547.105	7.39665			-49.4	0	0	0	0	0	0	0	0	0	0	0	0	0	0	0	0	0	0	0	0	0	0	0	0	0	0	0	0	0	0	0	0	0	0	0	0	0	0	0	0	0
-49.2	-2.69073	0.810706	18.6645	348.364	5.90224			-49.2	0	0	0	0	0	0	0	0	0	0	0	0	0	0	0	0	0	0	0	0	0	0	0	0	0	0	0	0	0	0	0	0	0	0	0	0	0	0	0	0	0
-49	-13.2587	-13.0228	20.9327	438.178	6.6195			-49	0	0	0	0	0	0	0	0	0	0	0	0	0	0	0	0	0	0	0	0	0	0	0	0	0	0	0	0	0	0	0	0	0	0	0	0	0	0	0	0	0
-48.8	-10.9129	-19.7089	31.2851	978.755	9.4328			-48.8	0	0	0	0	0	0	0	0	0	0	0	0	0	0	0	0	0	0	0	0	0	0	0	0	0	0	0	0	0	0	0	0	0	0	0	0	0	0	0	0	0
-48.6	-20.4118	-23.2062	20.2772	411.165	6.11381			-48.6	0	0	0	0	0	0	0	0	0	0	0	0	0	0	0	0	0	0	0	0	0	0	0	0	0	0	0	0	0	0	0	0	0	0	0	0	0	0	0	0	0
-48.4	-24.0762	-28.2654	30.1522	909.154	9.09122			-48.4	0	0	0	0	0	0	0	0	0	0	0	0	0	0	0	0	0	0	0	0	0	0	0	0	0	0	0	0	0	0	0	0	0	0	0	0	0	0	0	0	0
-48.2	-12.0299	-14.8324	25.1687	633.465	7.58866			-48.2	0	0	0	0	0	0	0	0	0	0	0	0	0	0	0	0	0	0	0	0	0	0	0	0	0	0	0	0	0	0	0	0	0	0	0	0	0	0	0	0	0
-48	-28.7203	-10.2171	82.6061	6823.77	23.8463			-48	0	0	0	0	0	0	0	0	0	0	0	0	0	0	0	0	0	0	0	0	0	0	0	0	0	0	0	0	0	0	0	0	0	0	0	0	0	0	0	0	0
-47.8	-20.1834	-11.4233	76.2399	5812.52	22.0086			-47.8	0	0	0	0	0	0	0	0	0	0	0	0	0	0	0	0	0	0	0	0	0	0	0	0	0	0	0	0	0	0	0	0	0	0	0	0	0	0	0	0	0
-47.6	-16.3195	1.79348	73.5355	5407.47	21.2279			-47.6	0	0	0	0	0	0	0	0	0	0	0	0	0	0	0	0	0	0	0	0	0	0	0	0	0	0	0	0	0	0	0	0	0	0	0	0	0	0	0	0	0
-47.4	-20.498	-6.52805	79.9787	6396.59	22.1821			-47.4	0	0	0	0	0	0	0	0	0	0	0	0	0	0	0	0	0	0	0	0	0	0	0	0	0	0	0	0	0	0	0	0	0	0	0	0	0	0	0	0	0
-47.2	-14.3653	-0.232098	51.7393	2676.95	13.8279			-47.2	0	0	0	0	0	0	0	0	0	0	0	0	0	0	0	0	0	0	0	0	0	0	0	0	0	0	0	0	0	0	0	0	0	0	0	0	0	0	0	0	0
-47	3.47844	9.98079	34.6835	1202.95	9.26956			-47	0	0	0	0	0	0	0	0	0	0	0	0	0	0	0	0	0	0	0	0	0	0	0	0	0	0	0	0	0	0	0	0	0	0	0	0	0	0	0	0	0
-46.8	7.02061	18.6506	38.4876	1481.3	10.2863			-46.8	0	0	0	0	0	0	0	0	0	0	0	0	0	0	0	0	0	0	0	0	0	0	0	0	0	0	0	0	0	0	0	0	0	0	0	0	0	0	0	0	0
-46.6	10.4982	12.0578	33.7173	1136.86	9.01133			-46.6	0	0	0	0	0	0	0	0	0	0	0	0	0	0	0	0	0	0	0	0	0	0	0	0	0	0	0	0	0	0	0	0	0	0	0	0	0	0	0	0	0
-46.4	9.85901	10.4053	29.5504	873.224	7.89767			-46.4	0	0	0	0	0	0	0	0	0	0	0	0	0	0	0	0	0	0	0	0	0	0	0	0	0	0	0	0	0	0	0	0	0	0	0	0	0	0	0	0	0
-46.2	8.5737	9.66363	18.7762	352.546	5.01815			-46.2	0	0	0	0	0	0	0	0	0	0	0	0	0	0	0	0	0	0	0	0	0	0	0	0	0	0	0	0	0	0	0	0	0	0	0	0	0	0	0	0	0
-46	-8.06018	4.8556	33.5422	1125.08	8.38556			-46	0	0	0	0	0	0	0	0	0	0	0	0	0	0	0	0	0	0	0	0	0	0	0	0	0	0	0	0	0	0	0	0	0	0	0	0	0	0	0	0	0
-45.8	-16.5713	-24.5518	35.4014	1253.26	8.85035			-45.8	0	0	0	0	0	0	0	0	0	0	0	0	0	0	0	0	0	0	0	0	0	0	0	0	0	0	0	0	0	0	0	0	0	0	0	0	0	0	0	0	0
-45.6	-19.1096	-15.8613	35.6353	1269.88	8.90883			-45.6	0	0	0	0	0	0	0	0	0	0	0	0	0	0	0	0	0	0	0	0	0	0	0	0	0	0	0	0	0	0	0	0	0	0	0	0	0	0	0	0	0
-45.4	-22.4027	-14.2331	35.8317	1283.91	8.95793			-45.4	0	0	0	0	0	0	0	0	0	0	0	0	0	0	0	0	0	0	0	0	0	0	0	0	0	0	0	0	0	0	0	0	0	0	0	0	0	0	0	0	0
-45.2	-16.163	-14.2665	33.3607	1112.93	8.34016			-45.2	0	0	0	0	0	0	0	0	0	0	0	0	0	0	0	0	0	0	0	0	0	0	0	0	0	0	0	0	0	0	0	0	0	0	0	0	0	0	0	0	0
-45	-15.8253	-12.8868	28.0808	788.53	6.81059			-45	0	0	0	0	0	0	0	0	0	0	0	0	0	0	0	0	0	0	0	0	0	0	0	0	0	0	0	0	0	0	0	0	0	0	0	0	0	0	0	0	0
-44.8	-7.5278	-11.1793	29.6464	878.91	7.19031			-44.8	0	0	0	0	0	0	0	0	0	0	0	0	0	0	0	0	0	0	0	0	0	0	0	0	0	0	0	0	0	0	0	0	0	0	0	0	0	0	0	0	0
-44.6	-12.421	-10.9109	43.1845	1864.9	10.1787			-44.6	0	0	0	0	0	0	0	0	0	0	0	0	0	0	0	0	0	0	0	0	0	0	0	0	0	0	0	0	0	0	0	0	0	0	0	0	0	0	0	0	0
-44.4	2.6724	7.58306	34.4311	1185.5	8.1155			-44.4	0	0	0	0	0	0	0	0	0	0	0	0	0	0	0	0	0	0	0	0	0	0	0	0	0	0	0	0	0	0	0	0	0	0	0	0	0	0	0	0	0
-44.2	6.22855	5.72562	36.175	1308.63	8.52652			-44.2	0	0	0	0	0	0	0	0	0	0	0	0	0	0	0	0	0	0	0	0	0	0	0	0	0	0	0	0	0	0	0	0	0	0	0	0	0	0	0	0	0
-44	11.3621	14.8712	25.1495	632.496	5.92779			-44	0	0	0	0	0	0	0	0	0	0	0	0	0	0	0	0	0	0	0	0	0	0	0	0	0	0	0	0	0	0	0	0	0	0	0	0	0	0	0	0	0
-43.8	12.9182	12.1976	26.2636	689.775	6.19038			-43.8	0	0	0	0	0	0	0	0	0	0	0	0	0	0	0	0	0	0	0	0	0	0	0	0	0	0	0	0	0	0	0	0	0	0	0	0	0	0	0	0	0
-43.6	8.352	12.3248	22.668	513.838	5.3429			-43.6	0	0	0	0	0	0	0	0	0	0	0	0	0	0	0	0	0	0	0	0	0	0	0	0	0	0	0	0	0	0	0	0	0	0	0	0	0	0	0	0	0
-43.4	2.99434	-1.07194	25.1853	634.301	5.93624			-43.4	0	0	0	0	0	0	0	0	0	0	0	0	0	0	0	0	0	0	0	0	0	0	0	0	0	0	0	0	0	0	0	0	0	0	0	0	0	0	0	0	0
-43.2	-5.61892	-8.46201	29.0382	843.218	6.84437			-43.2	0	0	0	0	0	0	0	0	0	0	0	0	0	0	0	0	0	0	0	0	0	0	0	0	0	0	0	0	0	0	0	0	0	0	0	0	0	0	0	0	0
-43	-7.5542	-2.03543	31.183	972.383	7.34992			-43	0	0	0	0	0	0	0	0	0	0	0	0	0	0	0	0	0	0	0	0	0	0	0	0	0	0	0	0	0	0	0	0	0	0	0	0	0	0	0	0	0
-42.8	-9.41243	-10.1697	29.7868	887.254	7.02082			-42.8	0	0	0	0	0	0	0	0	0	0	0	0	0	0	0	0	0	0	0	0	0	0	0	0	0	0	0	0	0	0	0	0	0	0	0	0	0	0	0	0	0
-42.6	-3.93695	-1.37842	29.5748	874.669	6.78493			-42.6	0	0	0	0	0	0	0	0	0	0	0	0	0	0	0	0	0	0	0	0	0	0	0	0	0	0	0	0	0	0	0	0	0	0	0	0	0	0	0	0	0
-42.4	-4.5998	-3.01051	20.1256	405.039	4.61712			-42.4	0	0	0	0	0	0	0	0	0	0	0	0	0	0	0	0	0	0	0	0	0	0	0	0	0	0	0	0	0	0	0	0	0	0	0	0	0	0	0	0	0
-42.2	-1.24171	-0.708392	26.1752	685.14	5.85295			-42.2	0	0	0	0	0	0	0	0	0	0	0	0	0	0	0	0	0	0	0	0	0	0	0	0	0	0	0	0	0	0	0	0	0	0	0	0	0	0	0	0	0
-42	1.81266	0.534865	22.1682	491.428	4.95695			-42	0	0	0	0	0	0	0	0	0	0	0	0	0	0	0	0	0	0	0	0	0	0	0	0	0	0	0	0	0	0	0	0	0	0	0	0	0	0	0	0	0
-41.8	3.18299	1.59247	31.2102	974.079	6.65405			-41.8	0	0	0	0	0	0	0	0	0	0	0	0	0	0	0	0	0	0	0	0	0	0	0	0	0	0	0	0	0	0	0	0	0	0	0	0	0	0	0	0	0
-41.6	1.98833	2.71908	25.0879	629.402	5.34876			-41.6	0	0	0	0	0	0	0	0	0	0	0	0	0	0	0	0	0	0	0	0	0	0	0	0	0	0	0	0	0	0	0	0	0	0	0	0	0	0	0	0	0
-41.4	-1.8511	-4.12301	22.6721	514.022	4.8337			-41.4	0	0	0	0	0	0	0	0	0	0	0	0	0	0	0	0	0	0	0	0	0	0	0	0	0	0	0	0	0	0	0	0	0	0	0	0	0	0	0	0	0
-41.2	-14.8935	-0.705813	51.1396	2615.26	10.2279			-41.2	0	0	0	0	0	0	0	0	0	0	0	0	0	0	0	0	0	0	0	0	0	0	0	0	0	0	0	0	0	0	0	0	0	0	0	0	0	0	0	0	0
-41	-19.578	-14.0057	44.3499	1966.91	8.86998			-41	0	0	0	0	0	0	0	0	0	0	0	0	0	0	0	0	0	0	0	0	0	0	0	0	0	0	0	0	0	0	0	0	0	0	0	0	0	0	0	0	0
-40.8	-28.5161	-10.0236	68.222	4654.24	13.1293			-40.8	0	0	0	0	0	0	0	0	0	0	0	0	0	0	0	0	0	0	0	0	0	0	0	0	0	0	0	0	0	0	0	0	0	0	0	0	0	0	0	0	0
-40.6	-32.9732	-19.8005	76.957	5922.39	14.2906			-40.6	0	0	0	0	0	0	0	0	0	0	0	0	0	0	0	0	0	0	0	0	0	0	0	0	0	0	0	0	0	0	0	0	0	0	0	0	0	0	0	0	0
-40.4	-19.9467	-14.6432	64.6887	4184.63	12.0124			-40.4	0	0	0	0	0	0	0	0	0	0	0	0	0	0	0	0	0	0	0	0	0	0	0	0	0	0	0	0	0	0	0	0	0	0	0	0	0	0	0	0	0
-40.2	-13.0713	-9.16356	51.9207	2695.75	9.47937			-40.2	0	0	0	0	0	0	0	0	0	0	0	0	0	0	0	0	0	0	0	0	0	0	0	0	0	0	0	0	0	0	0	0	0	0	0	0	0	0	0	0	0
-40	-1.8011	-2.06736	34.912	1218.85	6.37402			-40	0	0	0	0	0	0	0	0	0	0	0	0	0	0	0	0	0	0	0	0	0	0	0	0	0	0	0	0	0	0	0	0	0	0	0	0	0	0	0	0	0
-39.8	-1.53701	7.35499	53.8139	2895.94	9.66526			-39.8	0	0	0	0	0	0	0	0	0	0	0	0	0	0	0	0	0	0	0	0	0	0	0	0	0	0	0	0	0	0	0	0	0	0	0	0	0	0	0	0	0
-39.6	-10.4843	3.9041	69.0347	4765.79	12.2037			-39.6	0	0	0	0	0	0	0	0	0	0	0	0	0	0	0	0	0	0	0	0	0	0	0	0	0	0	0	0	0	0	0	0	0	0	0	0	0	0	0	0	0
-39.4	-10.7127	-1.56612	49.2001	2420.65	8.69743			-39.4	0	0	0	0	0	0	0	0	0	0	0	0	0	0	0	0	0	0	0	0	0	0	0	0	0	0	0	0	0	0	0	0	0	0	0	0	0	0	0	0	0
-39.2	-8.89669	-5.92162	40.2316	1618.59	7.11202			-39.2	0	0	0	0	0	0	0	0	0	0	0	0	0	0	0	0	0	0	0	0	0	0	0	0	0	0	0	0	0	0	0	0	0	0	0	0	0	0	0	0	0
-39	-4.35467	-4.11573	29.4055	864.684	5.19821			-39	0	0	0	0	0	0	0	0	0	0	0	0	0	0	0	0	0	0	0	0	0	0	0	0	0	0	0	0	0	0	0	0	0	0	0	0	0	0	0	0	0
-38.8	-7.02223	-6.53501	23.1807	537.346	4.09781			-38.8	0	0	0	0	0	0	0	0	0	0	0	0	0	0	0	0	0	0	0	0	0	0	0	0	0	0	0	0	0	0	0	0	0	0	0	0	0	0	0	0	0
-38.6	-3.21545	-4.35651	24.755	612.811	4.37611			-38.6	0	0	0	0	0	0	0	0	0	0	0	0	0	0	0	0	0	0	0	0	0	0	0	0	0	0	0	0	0	0	0	0	0	0	0	0	0	0	0	0	0
-38.4	2.35099	-2.11653	20.7679	431.304	3.67128			-38.4	0	0	0	0	0	0	0	0	0	0	0	0	0	0	0	0	0	0	0	0	0	0	0	0	0	0	0	0	0	0	0	0	0	0	0	0	0	0	0	0	0
-38.2	2.56578	5.46293	22.6109	511.252	3.99708			-38.2	0	0	0	0	0	0	0	0	0	0	0	0	0	0	0	0	0	0	0	0	0	0	0	0	0	0	0	0	0	0	0	0	0	0	0	0	0	0	0	0	0
-38	5.0622	4.21596	25.1621	633.131	4.31526			-38	0	0	0	0	0	0	0	0	0	0	0	0	0	0	0	0	0	0	0	0	0	0	0	0	0	0	0	0	0	0	0	0	0	0	0	0	0	0	0	0	0
-37.8	14.2782	5.88832	28.0962	789.397	4.81846			-37.8	0	0	0	0	0	0	0	0	0	0	0	0	0	0	0	0	0	0	0	0	0	0	0	0	0	0	0	0	0	0	0	0	0	0	0	0	0	0	0	0	0
-37.6	12.516	9.2203	28.9773	839.687	4.89807			-37.6	0	0	0	0	0	0	0	0	0	0	0	0	0	0	0	0	0	0	0	0	0	0	0	0	0	0	0	0	0	0	0	0	0	0	0	0	0	0	0	0	0
-37.4	6.57953	6.96511	45.6126	2080.51	7.39934			-37.4	0	0	0	0	0	0	0	0	0	0	0	0	0	0	0	0	0	0	0	0	0	0	0	0	0	0	0	0	0	0	0	0	0	0	0	0	0	0	0	0	0
-37.2	10.7871	21.0909	40.4904	1639.47	6.48366			-37.2	0	0	0	0	0	0	0	0	0	0	0	0	0	0	0	0	0	0	0	0	0	0	0	0	0	0	0	0	0	0	0	0	0	0	0	0	0	0	0	0	0
-37	-0.449626	6.77664	35.6126	1268.26	5.70258			-37	0	0	0	0	0	0	0	0	0	0	0	0	0	0	0	0	0	0	0	0	0	0	0	0	0	0	0	0	0	0	0	0	0	0	0	0	0	0	0	0	0
-36.8	-5.25863	-2.18845	28.2967	800.702	4.59033			-36.8	0	0	0	0	0	0	0	0	0	0	0	0	0	0	0	0	0	0	0	0	0	0	0	0	0	0	0	0	0	0	0	0	0	0	0	0	0	0	0	0	0
-36.6	-5.57266	-11.0265	26.3251	693.01	4.21539			-36.6	0	0	0	0	0	0	0	0	0	0	0	0	0	0	0	0	0	0	0	0	0	0	0	0	0	0	0	0	0	0	0	0	0	0	0	0	0	0	0	0	0
-36.4	-6.30561	-9.78747	32.9382	1084.93	5.27434			-36.4	0	0	0	0	0	0	0	0	0	0	0	0	0	0	0	0	0	0	0	0	0	0	0	0	0	0	0	0	0	0	0	0	0	0	0	0	0	0	0	0	0
-36.2	-10.0704	-7.5126	27.7134	768.033	4.4377			-36.2	0	0	0	0	0	0	0	0	0	0	0	0	0	0	0	0	0	0	0	0	0	0	0	0	0	0	0	0	0	0	0	0	0	0	0	0	0	0	0	0	0
-36	-2.78673	-4.53216	27.0626	732.387	4.33349			-36	0	0	0	0	0	0	0	0	0	0	0	0	0	0	0	0	0	0	0	0	0	0	0	0	0	0	0	0	0	0	0	0	0	0	0	0	0	0	0	0	0
-35.8	-1.86046	-6.66379	25.2872	639.443	4.04919			-35.8	0	0	0	0	0	0	0	0	0	0	0	0	0	0	0	0	0	0	0	0	0	0	0	0	0	0	0	0	0	0	0	0	0	0	0	0	0	0	0	0	0
-35.6	-7.5421	-2.33038	38.2828	1465.57	5.97877			-35.6	0	0	0	0	0	0	0	0	0	0	0	0	0	0	0	0	0	0	0	0	0	0	0	0	0	0	0	0	0	0	0	0	0	0	0	0	0	0	0	0	0
-35.4	-6.40089	-4.53807	28.152	792.536	4.3966			-35.4	0	0	0	0	0	0	0	0	0	0	0	0	0	0	0	0	0	0	0	0	0	0	0	0	0	0	0	0	0	0	0	0	0	0	0	0	0	0	0	0	0
-35.2	-14.1697	-3.28004	60.9777	3718.28	9.09002			-35.2	0	0	0	0	0	0	0	0	0	0	0	0	0	0	0	0	0	0	0	0	0	0	0	0	0	0	0	0	0	0	0	0	0	0	0	0	0	0	0	0	0
-35	-11.8821	1.37877	48.225	2325.65	7.11039			-35	0	0	0	0	0	0	0	0	0	0	0	0	0	0	0	0	0	0	0	0	0	0	0	0	0	0	0	0	0	0	0	0	0	0	0	0	0	0	0	0	0
-34.8	-11.6512	-0.438509	42.201	1780.93	6.0912			-34.8	0	0	0	0	0	0	0	0	0	0	0	0	0	0	0	0	0	0	0	0	0	0	0	0	0	0	0	0	0	0	0	0	0	0	0	0	0	0	0	0	0
-34.6	-8.95552	-4.53968	36.4916	1331.64	5.16069			-34.6	0	0	0	0	0	0	0	0	0	0	0	0	0	0	0	0	0	0	0	0	0	0	0	0	0	0	0	0	0	0	0	0	0	0	0	0	0	0	0	0	0
-34.4	-7.39623	-12.8572	28.8577	832.766	4.08109			-34.4	0	0	0	0	0	0	0	0	0	0	0	0	0	0	0	0	0	0	0	0	0	0	0	0	0	0	0	0	0	0	0	0	0	0	0	0	0	0	0	0	0
-34.2	-5.94566	-2.52508	25.5447	652.532	3.57697			-34.2	0	0	0	0	0	0	0	0	0	0	0	0	0	0	0	0	0	0	0	0	0	0	0	0	0	0	0	0	0	0	0	0	0	0	0	0	0	0	0	0	0
-34	-5.66208	-2.08087	35.8287	1283.7	4.96855			-34	0	0	0	0	0	0	0	0	0	0	0	0	0	0	0	0	0	0	0	0	0	0	0	0	0	0	0	0	0	0	0	0	0	0	0	0	0	0	0	0	0
-33.8	-5.27789	-2.94773	34.6503	1200.65	4.75959			-33.8	0	0	0	0	0	0	0	0	0	0	0	0	0	0	0	0	0	0	0	0	0	0	0	0	0	0	0	0	0	0	0	0	0	0	0	0	0	0	0	0	0
-33.6	-7.83295	-2.4748	41.957	1760.39	5.65748			-33.6	0	0	0	21.0718	0	0	0	0	0	0	0	0	0	0	0	0	0	0	0	0	0	0	0	0	0	0	0	0	0	0	0	0	0	0	0	0	0	0	0	0	0
-33.4	-2.41214	-0.0608838	37.246	1387.26	5.02225			-33.4	0	0	0	24.7724	0	0	0	0	0	0	0	0	0	0	0	0	0	0	0	0	0	0	0	0	0	0	0	0	0	0	0	0	0	0	0	0	0	0	0	0	0
-33.2	-2.99799	-4.42177	29.8143	888.893	4.02016			-33.2	0	0	0	29.9397	0	0	0	0	0	0	0	0	0	0	0	0	0	0	0	0	0	0	0	0	0	0	0	0	0	0	0	0	0	0	0	0	0	0	0	0	0
-33	-8.65672	-5.00416	34.4471	1186.6	4.60319			-33	0	0	0	11.7326	0	0	0	0	0	0	0	0	0	0	0	0	0	0	0	0	0	0	0	0	0	0	0	0	0	0	0	0	0	0	0	0	0	0	0	0	0
-32.8	-5.43417	-2.03873	38.3586	1471.38	5.08072			-32.8	0	0	0	19.6529	0	0	0	0	0	0	0	0	0	0	0	0	0	0	0	0	0	0	0	0	0	0	0	0	0	0	0	0	0	0	0	0	0	0	0	0	0
-32.6	-2.42294	1.51078	34.1864	1168.71	4.5281			-32.6	0	0	0	7.84649	0	0	0	0	0	0	0	0	0	0	0	0	0	0	0	0	0	0	0	0	0	0	0	0	0	0	0	0	0	0	0	0	0	0	0	0	0
-32.4	-3.45813	-0.92267	32.1705	1034.94	4.22419			-32.4	0	0	0	17.8457	0	0	0	0	0	0	0	0	0	0	0	0	0	0	0	0	0	0	0	0	0	0	0	0	0	0	0	0	0	0	0	0	0	0	0	0	0
-32.2	4.0906	2.64154	25.7048	660.739	3.34649			-32.2	0	0	0	16.7086	0	0	0	0	0	0	0	0	0	0	0	0	0	0	0	0	0	0	0	0	0	0	0	0	0	0	0	0	0	0	0	0	0	0	0	0	0
-32	8.88547	12.9634	27.9046	778.669	3.63287			-32	0	0	0	0.0235414	0	0	0	0	0	0	0	0	0	0	0	0	0	0	0	0	0	0	0	0	0	0	0	0	0	0	0	0	0	0	0	0	0	0	0	0	0
-31.8	1.48925	0.166603	28.7013	823.764	3.70532			-31.8	0	0	0	-26.5897	0	0	0	0	0	0	0	0	0	0	0	0	0	0	0	0	0	0	0	0	0	0	0	0	0	0	0	0	0	0	0	0	0	0	0	0	0
-31.6	-5.40483	-9.57055	33.0896	1094.92	4.20238			-31.6	0	0	0	-28.048	0	0	0	0	0	0	0	0	0	0	0	0	0	0	0	0	0	0	0	0	0	0	0	0	0	0	0	0	0	0	0	0	0	0	0	0	0
-31.4	-5.77571	-5.04598	26.6742	711.514	3.36063			-31.4	0	0	0	-37.7797	0	0	0	0	0	0	0	0	0	0	0	0	0	0	0	0	0	0	0	0	0	0	0	0	0	0	0	0	0	0	0	0	0	0	0	0	0
-31.2	-9.27288	-9.06502	30.5035	930.462	3.81293			-31.2	0	0	0	-22.119	0	0	0	0	0	0	0	0	0	0	0	0	0	0	0	0	0	0	0	0	0	0	0	0	0	0	0	0	0	0	0	0	0	0	0	0	0
-31	-10.4848	-10.1967	37.0701	1374.19	4.52883			-31	0	0	0	9.91393	0	0	0	0	0	0	0	0	0	0	0	0	0	0	0	0	0	0	0	0	0	0	0	0	0	0	27.6148	0	0	0	0	0	0	0	0	0	0
-30.8	-5.86825	-4.7165	34.8418	1213.95	4.19446			-30.8	0	0	0	33.0219	0	0	0	0	0	0	0	0	0	0	0	0	0	0	0	0	0	0	0	0	0	0	0	0	0	0	23.9654	0	0	0	0	0	0	0	0	0	0
-30.6	-0.240407	1.36794	34.9548	1221.84	4.20807			-30.6	0	0	0	51.108	0	0	0	0	0	0	0	0	0	0	0	0	0	0	0	0	0	0	0	0	0	0	0	0	0	0	41.5111	0	0	0	0	0	0	0	0	0	0
-30.4	4.20792	8.4045	29.7925	887.592	3.58659			-30.4	0	0	0	66.9539	0	0	0	0	0	0	0	0	0	0	0	0	0	0	0	0	0	0	0	0	0	0	0	0	0	0	30.6252	0	0	0	0	0	0	0	0	0	0
-30.2	7.82765	8.59796	26.0601	679.126	3.09276			-30.2	0	0	0	37.9327	0	0	0	0	0	0	0	0	0	0	0	0	0	0	0	0	0	0	0	0	0	0	0	0	0	0	20.4379	0	0	0	0	0	0	0	0	0	0
-30	0.334967	4.28397	30.2449	914.756	3.5159			-30	0	0	0	19.9587	0	0	0	0	0	0	0	0	0	0	0	0	0	0	0	0	0	0	0	0	0	0	0	0	0	0	4.80699	0	0	0	0	0	0	0	0	0	0
-29.8	-5.99922	-1.87687	51.058	2606.92	5.8186			-29.8	0	0	0	33.6867	0	0	0	0	0	0	0	0	0	0	0	0	0	0	0	0	0	0	0	0	0	0	0	0	0	0	18.4475	0	0	0	0	0	0	0	0	0	0
-29.6	-5.60094	-2.40417	38.4527	1478.61	4.38209			-29.6	0	0	0	8.24503	0	0	0	0	0	0	0	0	0	0	0	0	0	0	0	0	0	0	0	0	0	0	0	0	0	0	-11.1797	0	0	0	0	0	0	0	0	0	0
-29.4	-11.344	-0.304045	51.8965	2693.25	5.73101			-29.4	0	0	0	-5.95717	0	23.3075	0	0	0	0	0	0	0	0	0	0	0	0	0	0	0	0	0	0	0	0	0	0	0	0	-11.7908	0	0	0	0	0	0	0	0	0	0
-29.2	-12.9772	-7.20646	48.5887	2360.86	5.27018			-29.2	0	0	0	18.1368	0	-7.20646	0	0	0	0	0	0	0	0	0	0	0	0	0	0	0	0	0	0	0	0	0	0	0	0	-9.23201	0	0	0	0	0	0	0	0	0	0
-29	-7.199	-2.31059	36.7266	1348.84	3.98356			-29	0	0	0	1.10924	0	-38.8727	0	0	0	0	0	0	0	0	0	0	0	0	0	0	0	0	0	0	0	0	0	0	0	0	2.40441	0	0	0	0	0	0	0	0	0	0
-28.8	-2.6783	-1.0568	29.7628	885.826	3.20941			-28.8	0	0	0	-24.0098	0	-14.7327	0	0	0	0	0	0	0	0	0	0	0	0	0	0	0	0	0	0	0	0	0	0	0	0	-9.4513	0	0	0	0	0	0	0	0	0	0
-28.6	-4.70494	-1.14537	27.169	738.153	2.89622			-28.6	0	0	0	-7.39767	0	-14.487	0	0	0	0	0	0	0	0	0	0	0	0	0	0	0	0	0	0	0	0	0	0	0	0	9.70007	0	0	0	0	0	0	0	0	0	0
-28.4	-4.9654	-1.36147	30.9632	958.718	3.30068			-28.4	0	0	0	-22.9939	0	7.76955	0	0	0	0	0	0	0	0	0	0	0	0	0	0	0	0	0	0	0	0	0	0	0	0	14.4128	0	0	0	0	0	0	0	0	0	0
-28.2	-3.01383	0.568007	32.9442	1085.32	3.49208			-28.2	0	0	0	-53.4925	0	19.7727	0	0	0	0	0	0	0	0	0	0	0	0	0	0	0	0	0	0	0	0	0	0	0	0	9.36544	0	0	0	0	0	0	0	0	0	0
-28	-3.7411	-2.51873	38.7313	1500.11	4.08263			-28	0	0	0	-31.8621	0	46.6096	0	0	0	0	0	0	0	0	0	0	0	0	0	0	0	0	0	0	0	0	0	0	0	0	26.1699	0	0	0	0	0	0	0	0	0	0
-27.8	-1.91111	0.0877049	33.0545	1092.6	3.48425			-27.8	0	0	0	-24.9911	0	17.5245	0	0	0	0	0	0	0	0	0	0	0	0	0	0	0	0	0	0	0	0	0	0	0	0	24.7113	0	0	0	0	0	0	0	0	0	0
-27.6	0.867477	3.28104	27.8401	775.07	2.9346			-27.6	0	0	0	-38.1896	0	34.1773	0	0	0	0	0	0	0	0	0	0	0	0	0	0	0	0	0	0	0	0	0	0	0	0	18.5507	0	0	0	0	0	0	0	0	0	0
-27.4	0.967849	0.077835	26.2733	690.287	2.75419			-27.4	0	0	0	-11.1727	0	9.32259	0	0	0	0	0	0	0	0	0	0	0	0	0	0	0	0	0	0	0	0	0	0	0	0	-3.96854	0	0	0	0	0	0	0	0	0	0
-27.2	2.00872	-1.01409	26.5841	706.714	2.78677			-27.2	0	0	0	17.3594	0	-5.97178	0	0	0	0	0	0	0	0	0	0	0	0	0	0	0	0	0	0	0	0	0	0	0	0	-4.47087	0	0	0	0	0	0	0	0	0	0
-27	0.0564226	-2.55281	24.5889	604.615	2.57762			-27	0	0	0	9.27117	0	-4.82395	0	0	0	0	0	0	0	0	0	0	0	0	0	0	0	0	0	0	0	0	0	0	0	0	-43.0006	0	0	0	0	0	0	0	0	0	0
-26.8	-7.06261	-4.48405	40.7062	1657	4.22104			-26.8	0	-150.397	0	27.6754	0	15.2499	0	0	0	0	0	0	0	0	0	0	0	0	0	0	0	0	0	0	0	0	0	0	0	0	-41.6116	0	0	0	0	0	0	0	0	0	0
-26.6	-9.90938	-2.50122	53.042	2813.45	5.47086			-26.6	0	-128.497	0	45.0692	0	-10.8735	0	0	0	0	0	0	0	0	0	0	0	0	0	0	0	0	0	0	0	0	0	0	0	0	-29.4106	0	0	0	0	0	0	0	0	0	0
-26.4	-8.55274	-3.84963	55.0399	3029.39	5.61748			-26.4	0	-70.545	0	32.0693	0	5.83573	0	0	0	0	0	0	0	0	0	0	0	0	0	0	0	0	0	0	0	0	0	0	0	0	-18.8814	0	0	0	0	0	0	0	0	0	0
-26.2	-6.84274	-3.12621	41.7897	1746.38	4.17897			-26.2	0	-12.7707	0	30.3685	0	19.6378	0	0	0	0	0	0	0	0	0	0	0	0	0	0	0	0	0	0	0	0	0	0	0	0	-18.8478	0	0	0	0	0	0	0	0	0	0
-26	-4.83997	-1.87625	40.1447	1611.6	3.97492			-26	0	-2.18506	0	41.2646	0	14.5806	0	0	0	0	0	0	0	0	0	0	0	0	0	0	0	0	0	0	0	0	0	0	0	0	5.63156	0	0	0	0	0	0	0	0	0	0
-25.8	-9.92683	-0.988456	58.6349	3438.05	5.69512			-25.8	0	6.7399	0	-1.34778	0	-3.74583	0	0	0	0	0	0	0	0	0	0	0	0	0	0	0	0	0	0	-79.381	0	0	0	0	0	17.6522	0	0	0	0	0	0	0	0	0	0
-25.6	-10.1034	-6.73572	51.5728	2659.75	4.96259			-25.6	0	-3.34843	0	-15.4943	0	-6.66433	0	0	0	0	0	0	0	0	0	0	0	0	0	0	0	0	0	0	-54.1084	0	0	0	0	0	-0.261745	0	0	0	0	0	0	0	0	0	0
-25.4	-13.4124	-6.83345	51.6469	2667.4	4.94687			-25.4	0	-36.8036	0	-27.3531	0	-27.1923	0	0	0	0	0	0	0	0	0	0	0	0	0	0	0	0	0	0	-42.6043	0	0	0	0	0	20.2929	0	0	0	0	0	0	0	0	0	0
-25.2	-9.20763	-8.4687	45.0933	2033.41	4.28007			-25.2	0	-49.5334	0	-48.8617	0	-20.9018	0	0	0	0	0	0	0	0	0	0	0	0	0	0	0	0	0	0	8.2841	0	0	0	0	0	42.0447	0	0	0	0	0	0	0	0	0	0
-25	-14.5159	-10.7911	47.9785	2301.93	4.47402			-25	0	-51.9973	0	-44.1257	0	-30.1111	0	0	0	0	0	0	0	0	0	0	0	0	0	0	0	0	0	0	24.8622	0	0	0	0	0	27.4434	0	0	0	0	0	0	0	0	0	0
-24.8	-10.4335	-4.79147	41.705	1739.31	3.83926			-24.8	0	-44.5867	0	-19.4374	0	-18.483	0	0	0	0	0	0	0	0	0	0	0	0	0	0	0	0	0	0	38.2398	0	0	0	0	0	26.5214	0	0	0	0	0	0	0	0	0	0
-24.6	-8.24463	-4.39667	39.9244	1593.95	3.64458			-24.6	0	-35.3162	0	-19.0084	0	-12.0168	0	0	0	0	0	0	0	0	0	0	0	0	0	0	0	0	0	0	26.7098	0	0	0	0	0	40.4938	0	0	0	0	0	0	0	0	0	0
-24.4	-5.26455	0.0350494	35.6316	1269.61	3.21279			-24.4	0	8.21059	0	-2.15656	0	-1.20429	0	0	0	0	0	0	0	0	0	0	0	0	0	0	0	0	0	0	29.9552	0	0	0	0	0	29.9943	0	0	0	0	0	0	0	0	0	0
-24.2	-3.47844	-1.61288	29.3841	863.428	2.63877			-24.2	0	16.9112	0	17.8908	0	-15.5283	0	0	0	0	0	0	0	0	0	0	0	0	0	0	0	0	0	0	20.2722	0	0	0	0	0	-7.63435	0	0	0	0	0	0	0	0	0	0
-24	1.44948	6.05925	31.0425	963.634	2.77652			-24	0	23.1388	0	-12.5506	0	7.43952	0	0	0	0	0	0	0	0	0	0	0	0	0	0	0	0	0	0	-12.022	0	0	0	0	0	-1.07429	0	0	0	0	0	0	0	0	0	0
-23.8	-0.223647	4.69657	27.4636	754.249	2.44665			-23.8	0	40.5966	0	-12.7101	0	-0.575922	0	0	0	0	0	0	0	0	0	0	0	0	0	0	0	0	0	0	-25.3663	0	0	0	0	0	-38.0166	0	0	0	0	0	0	0	0	0	0
-23.6	-1.87991	0.109564	32.1829	1035.74	2.84459			-23.6	0	59.9258	0	1.40933	0	9.69468	0	0	0	0	0	0	0	0	0	0	0	0	0	0	0	0	0	0	-37.7584	0	0	0	0	0	-39.2418	0	0	0	0	0	0	0	0	0	0
-23.4	-3.49895	-4.69846	35.8103	1282.38	3.14077			-23.4	0	23.0895	0	-12.3232	0	25.986	0	0	0	0	0	0	0	0	0	0	0	0	0	0	0	0	0	0	-46.7885	0	0	0	0	0	-46.1897	0	0	0	0	0	0	0	0	0	0
-23.2	-3.85686	-4.47146	34.5492	1193.65	2.9958			-23.2	0	17.6482	0	-7.01459	0	30.5795	0	0	0	0	0	0	0	0	0	0	0	0	0	0	0	0	0	0	-42.7599	0	0	0	0	0	-6.29979	0	0	0	0	0	0	0	0	0	0
-23	-5.51754	-5.25026	30.1118	906.721	2.58207			-23	0	22.3333	0	27.1401	0	15.4455	0	0	0	0	0	0	0	0	0	0	0	0	0	0	0	0	0	0	-2.79015	0	0	0	0	0	19.4324	0	0	0	0	0	0	0	0	0	0
-22.8	-5.38663	-8.7406	34.4054	1183.73	2.93945			-22.8	0	-8.05433	0	22.4361	0	10.433	0	0	0	0	0	0	0	0	0	0	0	0	0	0	0	0	0	0	-20.4686	0	0	0	0	0	51.4782	0	0	0	0	0	0	0	0	0	0
-22.6	-1.72076	3.16163	34.2186	1170.91	2.90239			-22.6	0	-37.8356	0	20.4062	0	8.76336	0	0	0	0	0	0	0	0	0	0	0	0	0	0	0	0	0	0	-15.4057	0	0	0	0	0	60.504	0	0	0	0	0	0	0	0	0	0
-22.4	0.157963	3.38677	32.2494	1040.03	2.70631			-22.4	0	-29.5828	0	31.4654	0	-8.22289	0	0	0	0	0	0	0	0	0	0	0	0	0	0	0	0	0	0	6.09354	0	0	0	0	0	64.8123	0	0	0	0	0	0	0	0	0	0
-22.2	1.77961	6.62746	29.6464	878.911	2.47916			-22.2	0	-29.1095	0	1.3204	0	9.80865	0	0	0	0	0	0	0	0	0	0	0	0	0	0	0	0	0	0	0.948543	0	0	0	0	0	23.0207	0	0	0	0	0	0	0	0	0	0
-22	-0.877421	1.60359	36.116	1304.36	2.96872			-22	0	-24.5141	0	-11.5884	0	1.76253	0	0	0	0	0	0	0	0	0	0	0	0.161621	0	0	0	0	0	0	-47.3636	0	0	0	0	0	-16.2295	0	0	0	0	0	0	0	0	0	0
-21.8	1.42435	0.99564	34.1274	1164.68	2.77725			-21.8	0	1.69263	0	-17.314	0	30.1883	0	0	0	0	0	0	0	0	0	0	0	-8.58541	0	0	0	0	0	0	-27.6555	0	0	0	0	0	-19.6896	0	0	0	0	0	0	0	0	0	0
-21.6	-6.03029	-2.1142	46.352	2148.51	3.67595			-21.6	0	11.4808	0	-12.6888	0	44.8477	0	0	0	0	0	0	0	0	0	-219.148	0	19.421	0	0	0	0	0	0	-10.9559	0	0	0	0	0	-64.5934	0	0	0	0	0	0	0	0	0	0
-21.4	-7.30834	0.628837	52.4743	2753.56	4.11011			-21.4	0	33.6182	0	-24.0893	0	24.9349	0	0	0	0	0	0	0	0	0	-173.05	0	16.5209	0	0	0	0	0	0	-25.0902	0	0	0	0	0	-60.6664	0	0	0	0	0	0	0	0	0	0
-21.2	-7.77264	-0.884912	51.1594	2617.29	3.93534			-21.2	0	17.9754	0	-11.1674	0	-16.6984	0	-186.922	0	0	0	0	0	0	0	-115.795	0	-1.94964	0	0	0	0	0	0	-3.75183	0	0	0	0	0	-40.6733	0	0	0	0	0	0	0	0	0	0
-21	-4.41096	-1.62268	41.6552	1735.16	3.18545			-21	0	21.5719	0	-29.0586	0	-17.8288	0	-72.6541	0	0	0	0	0	0	0	-74.3763	0	4.56328	0	0	0	0	0	0	48.0106	0	0	0	0	0	-32.437	0	0	0	0	0	0	0	0	0	0
-20.8	-5.18898	-4.0414	33.1298	1097.58	2.51881			-20.8	0	-3.39314	0	-8.82957	0	-46.1708	0	-68.9141	0	0	0	0	0	0	0	-14.4644	0	16.1141	0	0	0	0	0	0	66.7868	0	0	0	0	0	-29.0326	0	0	0	0	0	0	0	0	0	0
-20.6	-6.49615	-2.54782	42.9663	1846.11	3.22046			-20.6	0	-21.8414	0	-41.3951	0	-89.7314	1.91385	-50.9481	0	0	0	0	0	0	0	28.7765	0	-24.3745	0	0	0	0	0	0	57.8696	0	0	0	0	0	4.20732	0	0	0	0	0	0	0	0	0	0
-20.4	-5.99988	-2.90089	40.1548	1612.41	2.96833			-20.4	0	-51.9488	0	-18.8865	0	-71.2037	-1.99861	-15.5855	0	0	0	0	0	0	0	39.1336	0	-15.6233	0	0	0	0	0	0	81.6233	0	0	0	0	0	-6.70293	0	0	0	0	0	0	0	0	0	0
-20.2	-7.16143	-3.78953	35.7917	1281.05	2.61038			-20.2	0	-26.5122	0	12.5437	0	-35.1848	9.35323	1.27367	0	0	-44.1881	0	0	0	0	28.7327	0	-6.3489	0	0	0	0	0	0	60.7413	0	0	0	0	0	-9.58571	0	0	0	0	0	0	0	0	0	0
-20	-5.18714	0.217915	34.6286	1199.14	2.53229			-20	0	-43.0396	0	27.8317	0	-30.0272	18.1094	0.953467	0	0	-45.0612	0	0	0	0	35.6316	0	-25.9318	0	0	0	0	0	0	20.7607	0	0	0	0	0	2.69499	0	0	0	0	0	0	0	0	0	0
-19.8	-5.05469	-0.360661	38.2439	1462.6	2.76723			-19.8	0	-31.0188	0	13.3238	0	-9.25817	-5.50169	-20.6542	0	0	-41.9702	0	0	0	0	25.6544	0	-31.7873	0	0	0	0	0	0	-1.12681	0	0	0	0	0	-11.9676	0	0	0	0	0	0	0	0	0	0
-19.6	-8.32741	-2.74691	43.347	1878.97	3.10415			-19.6	0	-6.66219	0	41.047	0	35.2216	-27.2405	-13.8731	0	0	-13.089	0	0	0	0	35.884	0	-1.59137	0	0	-150.79	0	0	0	-2.64368	0	0	0	0	0	3.08595	0	0	0	0	0	0	0	0	0	0
-19.4	-7.44111	-1.08174	52.2638	2731.5	3.6592			-19.4	0	19.1163	0	19.9867	0	46.3747	-24.9998	-6.47089	0	0	23.4475	0	0	0	0	22.9305	-104.455	7.48016	0	0	-136.614	0	0	0	-33.4964	0	0	0	0	0	14.783	0	0	0	0	0	0	0	0	0	0
-19.2	-6.07989	1.38737	46.323	2145.82	3.19659			-19.2	0	4.44433	0	-18.8511	0	23.9841	-35.0326	3.33468	0	0	50.9453	0	0	0	0	4.53867	-91.6414	28.3378	0	0	-111.031	0	0	0	-42.4618	0	0	0	0	0	46.1401	0	0	0	0	0	0	0	0	0	0
-19	-7.71334	-4.00204	40.9065	1673.34	2.7898			-19	0	24.4317	0	-6.56855	0	34.8851	-35.8227	16.2596	0	0	65.0853	0	0	0	0	-14.1549	-55.4335	38.396	0	0	-139.252	0	0	0	-12.8351	0	0	0	0	0	35.952	0	0	0	0	0	0	0	0	0	0
-18.8	-4.37036	0.174958	40.2911	1623.37	2.68607			-18.8	0	34.7991	0	-8.27799	0	8.82834	-25.5905	38.56	0	0	66.2734	0	0	0	0	-44.3873	-3.65795	45.4644	0	0	-126.405	0	0	0	-19.6874	0	0	0	0	0	53.7225	0	0	0	-134.329	0	0	0	0	0	0
-18.6	-3.74289	1.59069	37.559	1410.68	2.47657			-18.6	0	22.4912	0	-15.7453	0	-24.6717	5.59871	26.8059	0	0	48.1013	0	0	0	0	-56.7581	-11.7334	13.9311	0	0	-55.4519	0	0	0	-26.9027	0	0	0	0	0	22.9601	0	0	0	-185.012	0	0	0	0	0	0
-18.4	-3.19251	1.372	38.6857	1496.59	2.52358			-18.4	0	-2.81048	0	12.877	0	-32.5013	22.2255	16.8618	0	0	-30.4814	0	0	0	0	-49.2921	-2.03635	-16.9368	0	0	-27.0536	0	0	0	-3.49724	0	0	0	0	0	15.1171	0	0	0	-167.343	0	0	0	0	0	0
-18.2	-1.59978	0.190646	35.5608	1264.57	2.2719			-18.2	0	9.00379	0	39.7888	0	-6.43975	17.1576	-9.37653	0	0	-52.3073	0	0	0	0	-2.38111	6.7963	-24.6865	0	0	-40.2134	0	0	0	12.0649	0	0	0	0	0	-26.3467	0	0	0	-103.94	0	0	0	0	0	0
-18	-0.709404	1.57725	36.9298	1363.81	2.33564			-18	0	-15.3253	0	18.5094	0	-16.825	6.17833	-18.1144	0	0	-60.8936	0	0	0	0	43.7127	-18.8523	-11.01	0	0	-15.5472	0	0	0	-5.54629	0	0	0	0	0	-20.1614	0	0	0	-24.0961	0	0	0	0	0	0
-17.8	-1.29895	1.04389	34.8664	1215.67	2.19203			-17.8	0	-24.9849	0	35.1141	0	5.75126	12.0971	-21.1683	0	0	-52.8223	0	0	0	0	84.3878	-52.631	-14.7404	0	0	21.3934	0	0	0	1.1221	0	0	0	0	0	-33.2396	0	0	0	2.22975	0	0	0	0	0	0
-17.6	-0.280567	2.43068	36.922	1363.23	2.2898			-17.6	0	-1.69531	0	38.4663	0	25.0326	-3.93114	-4.76584	0	0	-30.1553	0	0	0	0	75.3139	-52.5011	5.82325	0	0	21.3313	0	0	0	2.40015	0	0	0	0	0	-16.3988	0	0	0	37.2709	0	0	0	0	0	0
-17.4	-1.60484	1.9916	34.3652	1180.97	2.12309			-17.4	0	4.43728	0	14.9109	0	28.7642	-5.65546	6.29524	0	0	24.1202	0	0	0	0	82.2622	-38.1863	30.4002	0	0	21.3858	0	0	0	-24.8941	0	0	0	0	0	-15.7718	0	0	0	28.7524	0	0	0	0	0	0
-17.2	-4.81765	-3.71956	33.8122	1143.27	2.07316			-17.2	0	-0.654697	0	-21.5542	0	1.29338	11.3128	16.5533	0	0	42.0067	0	0	0	0	28.2118	-33.7975	6.93487	0	0	41.6367	0	0	0	-18.0086	0	0	0	0	0	-1.02822	0	0	0	28.4436	0	0	0	0	0	0
-17	-4.46252	-4.903	28.6748	822.244	1.73866			-17	0	2.94601	0	-4.37953	0	10.8487	48.1005	12.2709	0	0	33.3982	0	0	0	0	-43.9967	-6.87965	-15.0898	0	0	16.2751	0	0	0	0.690426	0	0	0	0	0	-2.88507	0	0	0	1.81979	0	0	0	0	0	0
-16.8	-5.12739	-3.92874	29.5856	875.307	1.78084			-16.8	0	-0.178793	0	-20.1402	0	16.3652	46.0694	3.95038	0	0	8.69726	0	0	0	0	-71.4468	15.21	-35.3183	0	0	22.0867	0	0	0	2.52783	0	0	0	0	0	-2.53824	0	0	0	-8.43826	0	0	0	0	0	0
-16.6	-6.27063	-5.70331	30.4413	926.672	1.81597			-16.6	0	-23.1223	0	-35.3058	0	13.326	47.9384	-11.8736	0	0	-25.9274	0	0	0	0	-66.5459	31.1841	-31.7123	0	0	11.6521	0	0	0	3.45194	0	0	0	0	0	-0.21642	0	0	0	-10.6614	0	0	0	0	0	0
-16.4	-5.19865	-2.42562	31.5029	992.433	1.85633			-16.4	0	4.36053	0	-34.0368	0	0.619338	44.892	-25.0276	0	0	-34.8839	0	0	0	0	-72.6959	20.5486	-47.9839	0	0	-10.4613	0	0	0	20.1305	0	0	0	0	0	22.6309	0	0	0	4.30512	0	0	0	0	0	0
-16.2	-2.38217	-1.07786	32.5814	1061.55	1.89376			-16.2	0	-5.63831	0	-3.49909	0	29.3383	31.1337	-20.3585	0	0	-39.2831	0	0	0	0	-50.091	38.1879	-29.5239	0	0	-33.2015	0	0	0	10.1758	0	0	0	0	-155.533	20.8397	0	0	0	15.8396	0	0	0	0	0	0
-16	-2.80948	0.924496	35.8672	1286.46	2.06052			-16	0	0.069761	0	-7.444	0	28.0716	-22.1106	15.1917	0	0	-19.3615	0	0	0	0	-15.1942	25.7798	-22.4891	0	0	-8.29596	0	0	0	-29.1728	0	0	0	0	-133.773	17.2178	0	0	0	51.4997	0	0	0	0	0	0
-15.8	-5.59374	-0.163919	45.4644	2067.01	2.57805			-15.8	0	-2.07458	0	-1.51697	0	6.77368	-22.644	24.9606	0	0	10.3537	0	0	0	0	6.53353	24.7433	-7.77168	0	0	-33.3795	0	0	0	-14.1711	0	0	0	0	-71.4021	35.1887	0	0	0	58.7138	0	0	-238.363	0	0	0
-15.6	-3.8124	-1.15709	41.558	1727.07	2.34153			-15.6	0	-3.52927	0	19.5997	0	15.6293	-29.6715	29.9548	0	0	28.7195	0	0	0	0	24.3045	5.69857	-6.20497	0	0	-31.0879	0	0	0	11.0267	0	0	0	0	-104.116	17.2472	0	0	0	58.4512	0	0	-154.775	0	0	0
-15.4	-3.49214	-0.188467	42.0484	1768.06	2.34691			-15.4	0	-33.4131	0	11.9008	0	17.3808	-34.1187	37.8925	0	0	26.8847	0	0	0	0	-6.08187	34.9017	9.6026	0	0	-5.61449	0	0	0	21.3131	0	0	0	0	-84.7996	-35.7386	0	0	0	56.1468	0	0	-55.1928	0	0	0
-15.2	-3.50043	1.93171	38.3048	1467.26	2.09595			-15.2	0	-19.7162	0	-8.52801	0	15.697	-23.7019	42.0992	0	0	15.1984	0	0	0	0	8.74638	12.8689	6.77986	0	0	33.7866	0	0	0	17.0947	0	0	0	0	-47.546	-44.9576	0	0	0	34.3145	0	0	-34.0971	0	0	0
-15	-1.68247	0.228357	34.6548	1200.96	1.88219			-15	0	-0.119858	0	-16.3634	0	-3.09355	-3.84383	-17.6069	0	0	-4.67151	0	0	0	0	14.7852	11.2125	21.2834	0	0	21.1143	0	0	0	45.7024	0	0	0	0	-34.5733	-16.1461	0	0	0	16.8202	0	0	-9.19169	0	0	0
-14.8	-4.14225	-1.09439	39.6624	1573.11	2.13227			-14.8	0	9.26107	0	-12.7464	0	-4.93988	-10.948	-24.2033	0	0	-6.82274	0	0	0	0	-1.27516	-7.44877	20.5595	0	0	35.6073	0	0	0	21.1408	0	0	0	0	-3.19547	-49.54	0	0	0	3.8121	0	0	37.2218	0	0	0
-14.6	-2.04527	-1.01986	35.42	1254.58	1.89058			-14.6	0	17.3703	0	-10.444	0	-30.0052	0.120359	-20.5009	0	0	-8.6832	0	0	0	0	-21.9476	7.50103	10.9585	0	0	44.0874	0	0	0	11.1374	0	0	0	0	20.8103	-44.5963	0	0	0	-1.01986	0	0	15.2389	0	0	0
-14.4	-3.1226	0.591263	33.222	1103.7	1.75584			-14.4	0	36.5084	0	-6.55024	0	-7.81629	-18.3523	-36.2491	0	0	3.85746	0	0	0	0	13.6697	-29.9522	15.473	0	0	28.1984	0	0	0	20.3611	0	0	0	0	27.0121	-4.32557	0	0	0	-24.3449	0	0	32.3016	0	0	0
-14.2	-3.45503	0.439865	36.1702	1308.28	1.88807			-14.2	0	28.754	0	17.7632	0	-47.6264	-3.46331	-37.5628	0	0	9.14043	0	0	0	0	-23.2897	-29.945	8.02385	0	0	4.04653	0	0	0	25.444	0	0	0	0	39.7206	11.3379	0	0	0	-16.6897	0	0	31.4498	0	0	0
-14	-2.91478	-0.0292393	33.038	1091.51	1.71989			-14	0	21.8253	0	26.9949	0	-9.94598	1.89244	-7.64293	0	0	11.3747	0	0	0	0	-20.7692	-17.9511	-2.84432	0	0	4.44652	0	0	0	16.2226	0	0	0	0	27.2167	-34.1438	0	0	0	-38.9458	0	0	48.0971	0	0	0
-13.8	-4.71305	-2.18692	38.3018	1467.03	1.97527			-13.8	0	14.5726	0	31.6914	0	15.7865	25.5659	-15.2681	0	0	-10.6654	0	0	0	0	-18.2912	-17.7966	8.84782	0	0	-12.5729	0	0	0	10.7977	0	0	0	0	13.7638	-13.5292	0	0	0	-33.8517	0	0	-16.9086	0	0	0
-13.6	-4.51814	0.149843	35.8088	1282.27	1.82262			-13.6	10.7346	36.5883	0	12.0674	0	37.7193	17.7729	-23.2532	0	0	-4.8681	0	0	0	0	-2.40785	-26.5154	14.5318	0	0	-11.637	0	0	0	-16.5865	0	0	0	0	-11.8535	6.75418	0	0	0	-36.3115	0	0	-6.0726	0	0	0
-13.4	-2.68218	-0.860073	35.9777	1294.4	1.81484			-13.4	66.653	8.64507	0	29.204	0	15.8048	44.43	-2.39373	0	0	-27.4258	0	0	0	0	-6.10566	3.05572	-0.73338	0	0	-6.03404	0	0	0	-52.029	0	0	0	0	-28.4331	12.2745	0	0	0	-4.604	0	0	-9.78127	0	0	0
-13.2	-2.74379	-0.293813	31.7053	1005.22	1.58526			-13.2	3.66338	18.5577	0	4.66703	0	46.03	6.16446	2.83249	0	0	-8.53832	0	0	0	0	27.2913	14.611	-1.10877	0	0	6.84961	0	0	0	-55.0482	0	0	0	0	-55.8056	6.79216	0	0	0	-25.1665	0	0	-2.73694	0	0	0
-13	-4.2574	-2.21679	39.3053	1544.9	1.93643			-13	-8.80598	-4.98452	0	-12.7267	0	8.52631	14.8841	0.277826	0	0	7.81529	0	0	0	0	27.7615	5.57761	-1.98894	0	0	-4.4776	0	0	0	-46.6074	0	0	0	0	-35.079	27.7444	0	0	0	-10.6459	0	0	-34.8853	0	0	0
-12.8	-5.87951	-1.50628	44.6653	1994.99	2.17428			-12.8	1.30517	-4.54087	0	-30.5861	0	-18.4317	-25.3487	25.1925	0	0	31.0563	0	0	0	0	43.1521	7.50842	-11.7803	0	0	21.0839	0	0	0	-25.7374	0	0	0	0	-24.8968	27.2492	0	0	0	-16.0066	0	0	-6.47384	0	0	0
-12.6	-7.4306	-2.94126	46.7159	2182.37	2.23217			-12.6	-5.36988	-38.6103	0	-22.1604	0	-21.6993	-26.5171	33.6338	0	0	34.8737	0	0	0	0	26.8501	5.62154	-12.3346	0	0	21.8542	0	0	0	-11.8982	0	0	0	0	11.2092	15.3528	0	0	0	-6.7499	0	0	-3.83982	0	0	0
-12.4	-5.74563	-0.414173	41.235	1700.33	1.95473			-12.4	-47.9166	-15.8664	0	-39.3544	0	-20.5447	-56.6807	40.8409	0	0	47.7728	0	0	0	0	4.73645	-31.5113	-4.04564	0	0	10.2674	0	0	0	-5.94767	0	0	0	0	36.3692	-7.30136	0	0	0	-37.6862	0	0	3.59903	0	0	0
-12.2	-6.74192	-4.38917	38.574	1487.95	1.81037			-12.2	-18.9329	-20.0678	0	-12.2677	0	-23.8075	-48.2625	24.4993	0	0	32.9206	0	0	0	0	-14.4176	-40.9082	15.42	0	0	-13.7511	0	0	0	11.2875	0	0	0	0	74.2372	-4.63059	0	0	0	-27.5544	0	0	-7.04776	0	0	0
-12	-4.87152	-3.25868	32.8115	1076.6	1.51996			-12	-10.381	-7.09061	46.6811	5.9718	0	-15.788	-62.0024	33.1467	0	0	7.2396	0	0	0	0	-21.6423	-42.5539	6.15523	0	0	9.69183	0	0	0	0.383625	0	0	0	0	40.6346	-5.18867	0	0	0	-22.1443	0	0	21.597	0	0	0
-11.8	-3.54051	-2.57304	29.5326	872.176	1.35791			-11.8	-26.2874	-0.793593	41.6839	28.831	0	-0.0954744	-37.6522	6.10994	0	0	-9.30112	0	0	0	0	-46.0797	-23.8536	-7.32266	0	0	-13.3693	0	0	0	-3.14779	0	0	0	0	10.9983	7.52411	0	0	0	-24.2352	0	0	37.7058	0	0	0
-11.6	-3.88946	-0.633231	36.023	1297.66	1.6257			-11.6	-14.6589	1.41776	11.2563	37.517	0	-2.44833	-29.4748	3.04354	0	0	-32.6504	-94.618	0	0	0	-28.2505	-10.4762	-8.81043	0	0	-30.3491	0	0	0	-2.8472	0	0	0	0	-7.28197	0.708194	0	0	0	-25.7178	0	0	26.115	0	0	0
-11.4	-2.98936	-1.45331	35.2298	1241.14	1.58027			-11.4	-8.44166	10.7212	17.6203	56.8879	0	-5.62673	24.3219	-23.8702	0	0	-33.926	-92.5648	0	0	0	13.169	18.6581	-4.80541	0	-24.8331	-33.7368	0	0	0	9.78805	0	0	0	0	-0.74837	0.092153	0	0	0	-0.39262	0	0	11.1455	0	0	0
-11.2	-2.4413	0.629048	38.1356	1454.33	1.69199			-11.2	-6.19768	-4.82643	-29.1758	34.0606	0	-14.3402	57.1083	-15.0869	0	0	-53.8115	-27.3394	0	0	0	24.059	19.3745	-28.1584	0	-32.8883	-30.867	0	0	-4.45108	-10.9482	0	0	0	0	-28.5982	-9.74662	0	0	0	34.7588	0	0	14.5947	0	0	0
-11	-0.663661	1.63675	34.8103	1211.76	1.54294			-11	-7.2815	13.4184	-25.1549	15.4904	0	-6.48336	54.9617	-22.1711	0	0	-39.622	-41.2289	0	0	0	21.7058	23.5664	-2.40162	0	-38.0464	-48.7109	0	0	-25.4631	4.03836	0	0	0	0	-5.31023	-6.43563	0	0	0	19.0058	0	0	-14.7131	0	0	0
-10.8	-1.00506	0.441966	34.1457	1165.93	1.50028			-10.8	9.32435	0.680933	-18.949	-24.7539	0	-8.41795	50.1556	-11.9987	0	0	-46.3852	13.517	0	0	0	34.7985	6.63686	16.4065	0	-18.7619	-28.2672	0	0	5.67269	4.01937	0	0	0	0	13.5975	-16.6915	0	0	0	37.9636	0	0	-43.3166	0	0	0
-10.6	-3.50524	-1.69529	39.3464	1548.14	1.71396			-10.6	-4.92703	30.8795	-8.47977	-34.695	0	-15.3881	40.8565	-16.5031	0	0	-31.2533	17.2371	0	0	0	17.1218	17.7468	22.2513	0	-1.16234	-22.66	0	-314.716	6.35371	4.66913	0	0	0	0	0.369872	-13.2193	0	0	0	23.2973	0	0	-19.7952	0	0	0
-10.4	-2.71727	-1.22012	33.6773	1134.16	1.456			-10.4	-8.25142	7.88905	-24.6391	-60.6229	0	-13.225	-15.2462	-0.742007	0	0	-16.4099	12.0771	0	0	0	-46.6131	8.1418	-3.3006	0	12.2046	-2.99455	0	-200.5	-3.28418	1.77366	0	0	0	0	-22.2422	-9.22367	0	0	0	37.8492	0	0	-31.6281	0	0	0
-10.2	-2.56779	-0.0790621	34.656	1201.04	1.47908			-10.2	-12.7481	17.9571	-6.73769	-45.317	0	4.88185	-44.4358	-9.58332	0	0	2.09227	-6.95351	0	0	0	-37.1264	7.51461	21.1311	0	12.1637	14.1633	0	-173.906	-31.0473	13.7029	0	0	0	0	-26.1696	-2.25166	0	0	0	-9.67185	0	0	-39.9497	0	0	0
-10	-3.37481	-2.52807	31.5551	995.726	1.33703			-10	-13.4161	-2.52807	7.3587	-12.4207	0	0.98188	-13.5956	-16.6848	0	0	18.2815	23.526	0	0	0	-24.1024	29.4728	-8.27739	0	-0.37651	36.5937	0	-67.2081	-14.7225	-1.8318	0	0	0	0	-52.9864	-13.2361	0	0	0	30.0937	40.7441	0	-18.4331	0	0	0
-9.8	-3.33697	-1.52505	34.2554	1173.43	1.42979			-9.8	0.960821	16.1734	0.96669	34.6179	0	9.11001	1.98896	-2.10573	0	0	27.3037	-12.6622	0	0	0	-28.6008	41.2099	-20.6601	0	-4.75691	24.4903	0	-11.6143	-7.32962	-8.45665	0	0	0	0	-37.5582	-31.7599	0	0	0	19.3116	47.0809	0	2.38635	0	0	0
-9.6	-5.6952	-2.44906	39.1753	1534.71	1.60066			-9.6	9.43979	-25.9329	21.2983	36.9237	0	17.1577	29.6849	1.93434	0	0	27.6156	-18.2007	0	0	0	-30.4474	-5.74656	-35.9461	0	-13.1302	42.5907	0	-23.2516	-21.9113	-2.08816	0	0	0	0	-13.3252	-32.1726	0	0	0	27.1981	-30.8778	0	-14.8711	0	0	0
-9.4	-7.68505	-3.41672	38.407	1475.1	1.55378			-9.4	39.1427	-9.98585	22.2022	44.3974	0	24.3306	42.4521	-12.1435	0	0	2.37255	-2.08352	0	0	0	22.7364	7.96063	-10.2417	0	-4.86411	43.8412	0	10.334	-18.6208	1.0344	0	0	0	0	-7.61928	-6.23075	0	0	0	-22.7588	-23.7511	0	0.170145	0	0	0
-9.2	-6.50899	-2.31192	39.4426	1555.72	1.58405			-9.2	54.8289	-7.32677	35.3253	24.358	0	0.622212	46.2433	15.4228	0	0	12.9322	16.7552	0	0	92.7578	-4.42446	6.50833	-29.1604	0	3.8779	26.798	0	48.2045	19.6639	-12.4452	0	0	0	0	4.34509	26.8387	0	0	0	4.87113	-25.1108	0	32.0281	0	0	0
-9	-5.70718	-2.60178	37.6619	1418.42	1.49811			-9	68.696	-28.9319	2.52704	-0.442576	0	2.33953	5.34421	25.4726	0	0	-15.4813	-21.8146	0	0	47.6494	-14.9754	-36.5825	-20.6919	0	27.1369	3.21096	0	31.1796	36.3412	4.58427	0	0	0	0	21.7932	31.9733	0	0	0	-43.3122	-31.4963	0	28.4993	0	0	0
-8.8	-5.66834	-2.30517	39.9833	1598.67	1.57556			-8.8	42.4849	-43.5078	10.4714	-40.179	0	-22.5793	-12.5175	12.8987	0	0	8.49963	0.50372	0	0	-34.0058	-4.19885	-42.0272	0.277358	0	16.5367	-2.6857	0	35.2637	-28.9036	15.1492	0	0	0	0	3.67273	57.1023	0	0	0	-41.2785	-4.96704	0	25.1514	0	0	0
-8.6	-5.18292	-2.21799	38.5291	1484.49	1.50776			-8.6	37.2775	-26.5228	-18.456	-55.1207	0	-29.7359	-41.8597	19.0953	0	0	28.8955	4.22097	0	0	-42.6752	24.4825	-12.931	16.4361	-132.497	-9.6993	-20.0195	0	49.4816	1.65664	6.02386	0	0	0	0	5.32509	66.1846	0	0	0	-36.3078	36.3541	0	5.14803	0	0	0
-8.4	-2.30707	0.420005	37.6263	1415.74	1.45581			-8.4	7.90963	-32.3748	-32.1102	-49.1332	0	-23.524	-25.519	40.5625	0	0	40.7217	-13.3527	0	0	-39.8696	14.3892	-6.94453	6.27713	-131.57	-9.13425	-25.9984	0	-11.0008	18.6121	6.49308	0	0	0	0	16.512	43.6979	78.6336	0	0	14.0667	51.3389	0	24.4301	0	0	0
-8.2	-1.84431	0.375275	38.9494	1517.06	1.49364			-8.2	-25.5947	-17.5077	-33.8864	-34.5102	0	2.00549	-16.4658	-1.93123	0	0	19.619	-50.5217	0	0	-40.5198	33.6761	12.7825	7.61439	-83.7401	-9.40145	-28.6577	0	-20.1106	13.952	16.4552	0	0	0	0	20.2658	-16.0473	25.1178	0	0	-8.87104	25.4401	0	-18.6704	0	0	0
-8	-2.90505	0.83634	40.4106	1633.02	1.52847			-8	-45.6794	24.2087	-12.4779	-29.1404	0	-16.6233	-7.22049	8.31338	0	0	35.6971	-20.6892	0	0	-33.633	23.8233	34.8208	34.2627	-8.08438	-22.7914	-21.3879	0	-22.9056	-29.2037	6.76867	0	0	0	0	34.9957	5.6603	-7.12009	-26.3275	0	9.31963	30.0398	0	-28.1443	0	-52.5073	0
-7.8	-3.44633	-1.07799	38.238	1462.14	1.43809			-7.8	-44.9551	40.4315	-26.2843	5.98032	0	-0.761686	3.12308	-2.23208	0	0	-7.66663	-7.23286	0	0	6.00937	12.8751	31.6706	20.916	-23.6821	-18.0539	-9.26862	0	-20.8171	23.061	0.16832	0	0	0	0	30.9087	-0.104782	-45.6466	-58.6883	0	12.5753	-6.82175	0	-27.7196	0	-27.8197	0
-7.6	-2.82453	1.61574	37.9106	1437.21	1.41284			-7.6	-45.9802	53.0302	9.60873	24.7005	0	18.6912	14.5953	-8.57928	0	0	-36.3404	11.5205	0	0	6.27246	-3.66781	41.2229	7.27853	-20.8556	8.62871	-7.88194	0	-41.1667	1.36866	21.0965	0	0	0	0	14.5273	-9.98275	-49.2512	-39.4998	0	11.6362	-29.1558	0	11.3523	0	-54.0127	0
-7.4	-2.94999	0.305351	35.0754	1230.28	1.30177			-7.4	-28.3892	56.7327	46.9404	25.5048	0	23.5316	-5.18355	-34.9767	0	0	-46.4903	12.9399	0	0	-0.824788	-14.6061	2.33948	19.6055	-1.48274	-17.0439	-20.0077	0	-11.282	-12.7573	0.467158	0	0	0	0	-2.08168	-12.3121	-34.1911	-13.2861	0	-28.6194	-50.3533	0	-22.5133	0	-22.6733	0
-7.2	-4.40296	-2.43392	34.7771	1209.44	1.28103			-7.2	0.480185	15.5999	56.6917	31.0479	0	8.51155	-24.0694	-14.6882	0	0	-25.9084	43.412	0	0	-4.82753	-20.5128	-21.2947	28.7425	-9.37407	7.009	-5.62872	0	-12.776	-37.9487	-4.28795	0	0	0	0	-3.63383	10.8874	22.9712	14.3123	0	-6.2398	-24.9621	0	14.2815	0	-11.9455	0
-7	-5.31827	-1.71799	36.8485	1357.81	1.34373			-7	28.463	-0.559237	51.1066	23.764	0	43.6185	-13.3261	-38.8936	0	0	-11.1167	31.9068	0	0	-10.0151	-6.57258	-28.4869	-14.9903	-11.427	25.8581	-6.71961	0	-7.2651	5.70476	1.77632	0	0	0	0	-14.3954	-28.1623	46.3212	25.5733	0	2.26622	0.651451	0	42.4541	0	-23.6232	0
-6.8	-4.235	-2.47283	37.4999	1406.25	1.35493			-6.8	35.9399	-19.4169	34.8989	-14.4555	0	51.5814	-24.4625	-24.7646	0	0	10.4646	11.8642	0	0	-29.1467	-2.80529	-27.6789	-21.3678	-1.20442	40.5361	-11.9289	0	-3.71693	-10.6651	14.2256	0	0	0	0	1.57745	-47.2505	20.7978	29.0058	0	-24.0717	13.8567	0	28.6506	0	-8.54865	0
-6.6	-3.96616	-2.26987	35.5428	1263.29	1.27427			-6.6	56.4268	-27.8363	7.16	-34.093	0	44.7268	-16.6375	-21.4827	0	0	22.8568	-26.6255	0	0	-20.3425	14.3977	-42.1964	-7.69817	7.86425	39.1869	-20.5659	0	13.0442	-3.90376	-15.6352	0	0	0	-88.6508	7.36191	-36.0605	30.6742	-13.5378	0	-9.5475	34.944	0	-4.12079	0	4.85923	0
-6.4	-3.02324	-0.306422	34.3498	1179.91	1.21903			-6.4	31.5824	-25.5176	-33.7179	-35.2846	0	25.893	18.9563	9.34926	0	0	36.26	-5.14336	0	0	5.04914	15.7893	-19.3428	-21.2103	-15.9673	58.5126	-10.1198	0	8.79509	5.74845	16.8984	0	0	0	2.816	8.18779	-25.5366	-0.935143	-16.0267	0	6.46423	32.3042	0	13.6772	0	-21.7265	0
-6.2	-2.84174	-0.552989	37.3485	1394.91	1.30826			-6.2	20.6619	-2.11425	-62.8919	-52.3707	0	13.1299	25.9112	24.7386	0	0	8.53368	-7.7154	0	0	-13.7154	22.0858	-9.06221	-28.1855	-11.04	-9.07584	-4.74046	0	6.69083	16.4179	17.358	0	0	0	12.0931	-1.24137	-2.60301	-40.5006	-33.5678	0	6.50642	12.4138	0	-4.62175	0	-18.4219	-272.074
-6	-3.0456	0.156974	38.5202	1483.81	1.33625			-6	-10.1636	-16.6788	-69.3772	-41.2664	0	-0.335056	18.5597	50.3223	0	0	-16.9087	10.2762	0	0	13.4351	37.054	-4.58173	-2.60717	-17.0055	-13.6221	16.3159	0	-11.3178	-26.4639	5.15357	0	0	0	17.2199	-1.45239	15.6586	-51.6295	-47.4862	0	8.33445	-20.1374	0	-21.0355	0	9.08826	-184.555
-5.8	-2.39966	-0.00757266	35.4944	1259.85	1.22249			-5.8	-15.028	-1.44433	-36.0533	-16.3116	0	-8.32215	17.8895	57.9626	0	0	-4.00785	9.5907	0	0	38.5697	31.3615	9.25053	12.1675	-35.9725	-35.7565	19.2852	0	-23.1417	15.9654	-18.2105	0	0	0	32.0406	-5.36808	58.5777	-5.2286	-21.0639	0	31.1342	-30.1761	0	3.15736	0	8.70326	-154.486
-5.6	-3.24816	-0.235785	38.345	1470.34	1.30908			-5.6	-54.4555	8.52209	-42.3191	10.4948	0	-39.6749	-12.5165	44.9283	0	0	-31.8849	35.743	0	0	15.9821	-23.5284	6.57234	7.56689	-27.5767	-7.21092	32.3083	0	-28.692	23.1357	4.62093	0	0	0	17.1636	-13.7627	48.4856	-9.35806	24.3222	0	0.933489	-46.469	0	17.6117	0	31.7263	-70.6689
-5.4	-2.91371	-0.193654	35.6954	1274.16	1.21019			-5.4	-11.7697	-11.2941	-15.9369	7.72008	0	-43.0222	-47.8876	12.1243	0	0	-39.7439	24.7549	0	0	-14.402	-8.93043	25.9001	3.3538	-3.95679	-15.0869	30.8058	0	-11.6453	5.17054	-24.9505	0	0	0	-28.829	-10.6013	47.9981	19.9174	9.60541	0	7.35792	-34.3456	0	17.7401	0	63.2819	-38.4979
-5.2	-1.82494	-1.22637	31.9696	1022.06	1.07831			-5.2	-2.10624	-4.25909	-2.78748	20.9946	0	-29.7919	-38.5173	-9.51309	0	0	-15.1122	16.3136	0	0	22.1132	-15.5937	33.4139	32.7984	4.34684	51.6086	24.4095	0	-3.71509	9.12283	-15.0202	0	0	0	-29.7449	15.7962	11.066	2.83829	16.226	0	-12.915	-12.6563	0	24.9321	0	45.7365	33.6112
-5	-1.25105	-0.361379	31.7942	1010.87	1.06694			-5	-8.38153	17.3872	17.876	14.2271	0	-48.8001	-26.8252	-46.0993	0	0	-6.57578	-2.62967	0	0	-0.359558	-32.5393	46.504	53.6891	22.2447	27.4238	1.11574	0	28.2498	40.8557	-15.3167	0	0	0	-13.5502	8.52748	24.8247	3.80322	14.956	0	-17.0201	-24.0999	0	7.13688	0	39.5883	37.8135
-4.8	-2.63557	-0.884691	34.6837	1202.96	1.1542			-4.8	-9.3069	10.0106	14.8513	17.7871	0	-43.776	-6.87442	-62.0624	0	0	-27.188	9.31417	0	0	-26.4059	-15.5801	15.8359	43.8763	50.8376	48.6777	0.645783	0	52.7888	-28.1612	-7.62618	0	0	0	-24.1637	1.0671	-32.3236	-18.8534	-0.62921	0	-20.3978	-2.50089	0	-22.1568	0	29.2151	29.3118
-4.6	-1.7472	-0.460947	33.5079	1122.78	1.10834			-4.6	27.0638	-12.8225	32.2815	12.0263	0	-6.92478	8.99883	-54.2135	0	0	1.46848	8.74246	0	0	8.65683	21.1523	37.8269	53.8204	37.4844	8.9375	-5.89373	-11.1179	60.4616	-42.3484	-21.468	0	0	0	-11.314	-8.7069	-36.2726	-23.1358	-29.4812	0	15.32	5.32259	0	-34.2477	0	6.07004	40.0559
-4.4	-1.67151	-0.505586	32.6444	1065.66	1.07161			-4.4	-10.912	3.1218	27.3582	22.7764	0	17.8922	30.2971	-40.5758	0	0	-4.40541	-4.47429	0	0	36.2262	-11.1687	11.7839	68.8966	23.8467	28.2124	4.12403	-13.7923	36.4737	-23.8315	-17.6031	0	0	0	31.9635	-13.3444	-43.162	-47.3364	-6.71442	0	1.55499	-5.0734	0	-25.7865	0	-19.9209	53.2111
-4.2	-3.25421	-1.84968	36.8793	1360.08	1.19905			-4.2	-38.0743	-7.06818	36.7506	17.7976	0	11.2436	23.4015	-31.4636	0	0	-4.22248	36.0837	0	0	-0.558213	-6.87275	-9.57191	16.56	21.0137	-7.2929	6.1693	-10.7715	39.2604	-17.2496	-26.0485	0	0	0	34.8408	-44.7985	-12.7739	-21.273	-19.1186	0	35.009	-3.02016	0	-47.6037	0	-24.8269	23.3326
-4	-5.14462	-2.53477	39.24	1539.78	1.26384			-4	-10.7229	-8.66697	23.1927	32.8525	0	42.0899	12.0872	-11.3853	0	0	11.3471	26.5732	0	0	-2.06652	-26.1062	-20.0695	-31.7881	11.1144	-0.749277	11.1093	4.95396	20.9263	-25.215	-16.7212	0	0	-42.085	21.8892	-31.1918	-21.3277	-20.453	9.37979	0	30.4408	6.57961	0	-30.1364	0	-39.8644	-0.0522855
-3.8	-6.23779	-2.14833	42.646	1818.69	1.35607			-3.8	0.287782	-11.4392	9.79026	16.4507	0	15.8202	-5.84383	-16.1109	0	0	14.9202	15.8581	0	0	27.0467	-47.7115	5.46699	-19.7302	6.19612	3.6279	4.75653	-5.35818	-10.1397	43.9924	-15.4349	0	0	-8.94972	2.55233	-26.4868	20.5838	-2.01778	23.9395	0	42.4107	-0.686299	0	3.94861	0	-51.1142	-2.97426
-3.6	-6.10567	-2.34305	41.9959	1763.65	1.32538			-3.6	-26.0755	1.1267	-3.83553	7.5002	0	-6.41342	27.5821	-1.45528	0	0	16.8284	11.4224	0	0	0.278693	-38.8938	-13.6179	-49.6895	4.19125	-11.679	3.20811	9.20886	-30.2069	50.3092	-3.64709	0	0	6.42651	16.5292	-0.618111	26.221	6.49954	34.6664	0	3.23066	-4.17514	0	23.5876	-157.964	-39.6404	-20.267
-3.4	-5.16609	-1.59157	37.4489	1402.42	1.17257			-3.4	-13.3645	0.452862	-9.23683	24.0959	0	-37.5353	14.6619	28.6852	6.72594	0	51.4058	20.5261	0	0	-29.4913	1.83566	-10.4059	-65.224	31.4365	-26.683	-27.7994	24.2133	-25.178	37.7863	23.6505	0	-8.91212	32.5476	-22.89	15.6813	21.3824	25.1281	18.1425	0	14.918	9.46502	0	6.73366	-56.6386	-38.0846	-45.6063
-3.2	-5.11822	-2.17233	38.0804	1450.12	1.17743			-3.2	-4.14895	26.4779	-13.727	29.1416	0	-13.8824	25.9649	63.2566	29.8536	0	31.0273	-52.0206	0	-195.868	-30.5624	14.4319	-0.718732	-30.06	10.9654	-22.4749	-43.9735	16.2046	-42.4052	51.5362	17.1187	0	-11.6932	30.2141	-5.66527	50.55	16.9012	19.0406	34.3328	0	-18.1124	-21.9331	0	19.5225	-40.1247	-17.5037	-54.9385
-3	-5.62091	-1.26375	41.5103	1723.11	1.2696			-3	-8.45344	9.57114	-25.9767	-2.39402	0	-42.8647	31.2608	61.401	37.9613	0	-2.45334	-30.631	0	-144.997	-42.646	25.7344	-8.96258	-9.35654	-2.13959	-1.59339	-56.6965	30.0983	-50.1842	33.082	15.3049	0	20.91	21.2242	-1.79684	35.8387	9.23708	14.4006	-15.0881	0	-10.642	-13.932	0	8.05854	-24.1218	-16.8055	-35.015
-2.8	-3.75843	-0.544698	38.5925	1489.38	1.17433			-2.8	-10.5021	14.8004	-19.1948	4.60184	0	7.35977	24.769	80.7515	36.1713	0	13.0632	-33.0305	0	-175.355	-45.28	57.6884	-4.708	-42.0457	-26.2536	-28.6964	-58.6056	15.6896	-31.7104	-32.3388	22.0523	0	44.5012	16.401	9.72348	33.4182	13.5417	2.816	-40.055	0	-6.81408	-10.2991	0	-3.82958	-36.4345	24.2315	-40.7909
-2.6	-4.14247	-0.617657	40.1749	1614.03	1.21298			-2.6	14.5683	14.5098	-8.95694	-0.302021	0	19.9932	-23.2262	75.9058	52.8942	0	10.7409	-51.268	-192.873	-64.848	-33.2356	57.5049	-13.6835	-30.6049	-24.3671	0.963742	-24.8904	13.3345	-10.8515	-37.4768	10.2602	0	18.9714	8.68967	17.9649	18.0727	21.4042	-9.59764	-29.4083	0	10.1512	-6.88769	0	6.76778	-26.1083	26.9144	-54.4201
-2.4	-3.73782	-0.280867	38.8714	1510.99	1.16515			-2.4	8.09531	14.1229	14.0404	-50.5137	0	52.0611	-24.2578	37.8401	32.4601	-115.046	-36.6548	-54.6229	-142.919	-40.7177	-14.2269	37.7317	-23.4514	-26.0978	-69.4043	6.99482	16.3432	-7.61576	-0.649614	-42.4475	-6.32989	0	25.9091	-7.56567	33.8932	2.43316	14.2143	-10.349	-20.7735	0	1.80875	2.47196	-70.9697	7.53481	-24.8091	34.0843	-33.608
-2.2	-3.72686	-0.240369	35.7239	1276.19	1.06131			-2.2	18.5872	-16.466	18.8073	-45.2183	0	25.98	-42.629	-37.6207	12.4873	-121.13	-5.71026	-13.6135	-155.915	-11.1616	35.5659	13.8723	-31.8104	-42.5509	-34.6684	2.03668	54.1488	-3.70383	-13.2936	-93.3283	22.2831	0	20.6502	-15.137	-7.86673	-55.1977	-8.43304	-19.7436	-39.1906	0	25.7313	45.048	-21.3404	24.0934	-2.56013	31.7687	4.07969
-2	-3.38466	-1.09613	34.2415	1172.48	1.00797			-2	-4.90946	7.93704	15.69	-3.77722	-180.873	54.2146	-49.4281	-34.9653	12.3252	-98.3261	3.85951	-38.864	-105.207	-1.95244	57.8956	31.9967	-23.63	-34.5361	7.27197	-19.9975	83.254	-22.7207	-4.2387	-73.7052	22.3536	0	31.9659	-26.1135	-31.9337	-33.7026	7.40208	-17.9061	4.17373	0	8.20621	42.0761	-35.9241	29.9661	40.3958	64.7984	19.748
-1.8	-3.70362	-1.20977	37.0478	1372.54	1.08125			-1.8	-12.4932	8.72825	5.04464	14.595	-163.049	-0.672568	-33.1873	-36.669	4.40888	-46.3999	-17.8383	-29.8032	-70.6783	33.5346	21.677	9.94322	-25.4266	4.90805	33.7194	-2.4071	112.34	7.89395	-1.07958	-12.6139	9.77316	0	36.3911	-25.498	-26.6649	-14.4186	-23.7057	-8.25326	38.1115	0	-28.6791	23.498	-31.6338	3.45543	62.887	20.5709	39.4792
-1.6	-3.95779	-0.669811	40.4611	1637.1	1.1685			-1.6	-17.458	8.74887	1.03993	23.3407	-76.252	-19.8236	-23.6688	-50.1352	-40.646	-0.581047	-25.0062	-3.65769	-32.1574	39.8597	15.7683	-8.76786	-2.33528	46.8088	55.1577	-3.75132	76.2888	-9.08268	5.73412	-0.593165	4.72033	44.0041	51.2999	-20.0845	-66.7449	-7.96962	-37.4497	4.26836	36.9301	0	-26.6927	24.6843	-36.7085	-28.29	61.4438	-7.76115	54.014
-1.4	-4.03208	-0.678384	40.2796	1622.44	1.15557			-1.4	-18.4021	10.6875	-28.9634	51.6915	-49.9129	-52.7712	-13.6729	-54.1869	0.109721	18.2426	-2.91811	2.77778	-6.07723	20.9241	12.5261	-9.047	4.24889	69.9651	98.582	-22.52	43.0692	0.2702	6.69686	22.0323	14.1525	-3.71773	49.1509	-35.0324	-49.8957	-1.53339	-21.6248	5.10809	30.5007	0	-14.8732	-2.96955	-21.3214	-19.7023	56.7495	-14.9467	51.22
-1.2	-3.84598	-2.04841	38.6884	1496.79	1.10001			-1.2	8.54601	37.7225	-47.4395	39.1064	-12.3543	-36.1427	7.06201	-6.73918	-1.36508	1.69894	1.19258	-4.00649	-5.02237	36.11	-37.2358	10.9168	24.4245	64.0127	62.4963	7.87545	-7.80094	19.2056	39.6368	71.0296	-14.0409	-10.7155	25.5052	-20.941	-27.9115	32.403	-8.08757	15.7084	53.6376	0	-28.6876	-27.6828	-36.5679	-33.8751	20.756	-22.8698	31.1815
-1	-3.32384	-0.319679	36.1842	1309.29	1.02059			-1	37.868	9.95928	-21.3591	-4.20135	-7.19564	-63.3771	30.3489	1.65147	-18.3594	8.69044	24.8863	12.6088	9.1602	26.8364	-35.2187	-16.1689	35.911	58.8301	17.092	27.1907	-34.3845	34.848	42.1032	87.072	7.98764	-17.7242	-25.1588	-8.40487	-1.55882	2.18472	-33.2981	27.7825	46.2832	0	-21.9679	-24.3641	-32.663	-29.5395	-13.6962	-43.0124	-3.98331
-0.8	23.2904	23.4673	46.0944	2124.69	1.2909			-0.8	61.4011	5.18689	39.2651	33.4176	0.742226	-21.66	94.6903	17.2584	16.5478	105.37	76.544	9.10273	41.1547	66.1051	5.16167	-11.3223	36.3754	64.1791	44.323	12.1271	-13.0587	21.9978	40.7071	77.9688	17.6707	27.2273	-15.616	-4.55393	55.2823	-30.7097	38.2934	1.1172	-2.4089	0	39.5034	11.392	-9.32791	23.9297	1.60012	-42.0519	-9.60801
-0.6	66.5927	65.5066	55.2517	3052.76	1.53655			-0.6	71.379	31.3034	119.371	81.2808	53.9024	46.4142	133.968	34.3123	79.4446	171.71	108.383	32.5614	81.4307	91.8608	73.4383	121.705	35.194	38.925	60.3447	26.1218	0.0922369	54.241	49.9103	117.985	45.8513	28.943	19.8844	33.9741	134.827	15.9972	62.6838	25.478	16.0603	0	137.757	72.1078	55.9542	78.6081	-13.8824	8.27938	88.303
-0.4	110.097	109.25	64.8728	4208.48	1.78896			-0.4	194.481	84.9159	193.799	76.2374	107.433	105.178	141.483	116.002	78.0034	177.734	134.32	123.043	170.439	116.409	145.663	203.077	83.6214	38.6908	33.3999	103.979	74.3094	105.311	104.882	148.041	63.0657	76.5755	8.559	125.559	138.013	119.625	142.548	43.0167	71.5064	0	145.547	122.971	79.0474	76.0091	-5.53407	54.2713	168.645
-0.2	150.869	150.246	73.4514	5395.1	2.01255			-0.2	166.882	118.017	225.529	89.3365	156.76	95.9789	240.991	167.015	95.1445	212.594	127.692	174.487	210.656	185.534	283.003	190.396	95.1013	142.128	186.192	90.1341	206.845	122.731	123.274	156.655	126.054	104.098	79.5731	179.717	230.59	184.208	224.801	41.3457	79.5639	0	203.873	217.441	107.675	91.5673	71.5641	83.2562	204.726
-1.42109e-14	193.946	194.139	85.4304	7298.36	2.31912			-1.42109e-14	205.854	203.751	233.011	206.42	219.991	110.481	297.873	155.055	112.968	254.008	141.063	190.067	202.933	242.99	306.155	273.48	118.638	167.782	247.081	111.768	276.841	124.737	179.177	136.073	126.078	121.617	157.462	189.083	230.741	252.022	299.669	164.953	66.1632	330.059	310.529	289.344	230.686	157.267	107.911	126.289	274.644
0.2	179.896	183.396	94.8662	8999.59	2.57148			0.2	203.602	217.129	214.397	128.131	275.668	75.8057	199.155	99.1466	64.6248	143.443	94.2845	240.372	167.852	137.596	303.689	292.311	157.877	136.324	218.548	175.593	234.849	142.514	237.57	106.766	218.702	59.7544	108.132	236.264	146.179	274.665	259.002	227.799	83.7217	-145.039	240.013	276.212	231.462	148.057	56.9688	160.821	316.255
0.4	134.661	137.827	99.1785	9836.38	2.7185			0.4	201.517	199.632	73.2938	150.615	222.916	-27.1577	190.391	82.8962	-12.9041	42.9266	21.4053	219.399	162.421	148.288	204.009	47.5401	153.196	160.145	171.053	188.807	343.51	157.044	306.731	37.3523	201.08	95.6937	161.749	172.642	71.0535	224.595	241.601	210.015	53.2918	-74.6075	146.629	290.759	220.942	69.5299	84.2061	183.624	191.691
0.6	92.6285	89.5986	103.755	10765.1	2.87875			0.6	0.413769	157.488	8.38394	276.796	113.463	0	184.386	-2.69449	-86.9795	100.313	6.1207	81.8173	-15.2775	124.09	79.4648	-106.951	70.6551	101.919	299.6	76.5106	377.356	122.547	0	-48.972	184.924	100.79	187.982	114.019	28.1978	20.9103	149.056	174.894	19.6857	-35.703	171.218	236.397	193.155	138.665	108.785	142.999	100.918
0.8	53.1139	54.9446	102.14	10432.6	2.87861			0.8	-21.3552	55.9462	11.9112	299.547	28.2705	0	-5.63393	-76.898	0	76.5054	-30.9165	-26.7389	-3.23759	6.31607	-126.159	21.8065	92.0873	-25.7442	84.5837	70.4815	0	40.7753	0	-107.452	114.255	38.3896	141.363	58.9489	-145.181	22.0756	37.7287	198.602	54.4374	-108.17	53.283	113.261	138.957	137.186	79.5285	185.904	26.8585
1	6.0451	7.65985	107.978	11659.3	3.06885			1	-118.302	-62.1038	-18.7141	130.021	-29.4119	0	-158.818	-55.9	0	28.5581	41.5058	-39.4506	-9.74619	-15.0182	-179.929	4.04962	73.3874	-60.1264	59.1206	4.42647	0	107.158	0	-92.9638	70.0764	50.4323	42.9175	70.8547	-135.642	-53.0792	-40.2472	-33.385	93.3139	-189.825	-86.3168	9.21276	-24.0843	66.8213	98.6042	76.1774	-65.0201
1.2	-9.1337	-10.9621	109.034	11888.5	3.13841			1.2	-184.49	-50.9852	-132.207	233.481	-109.129	0	-108.775	-14.583	0	-0.119269	17.9302	-142.224	80.6879	42.8101	-149.364	-6.856	-52.3008	-61.0763	0.956541	-42.5803	0	111.841	0	-72.8477	-90.3541	83.581	64.0017	-29.7899	-134.441	-32.6477	-64.7738	-82.7634	118.407	-99.9926	7.86637	47.6662	0.948333	-3.63642	237.187	85.5968	-115.032
1.4	-8.8067	-11.149	115.084	13244.2	3.34879			1.4	-218.147	-56.0712	-78.4124	60.5165	-84.1146	0	-148.994	107.55	0	22.244	91.2062	-193.084	-1.51387	0.606048	25.5506	202.388	-39.7072	-116.394	-12.0212	-79.7182	0	108.397	0	-66.0663	-60.1796	45.9871	-139.145	-30.5333	0	-40.7361	-37.3652	-102.397	150.3	-135.115	-47.4254	-72.9807	-120.649	56.4242	240.267	-8.43858	-52.1184
1.6	-11.311	-9.29538	112.203	12589.5	3.30437			1.6	0	-136.595	-38.5145	-151.919	27.1137	0	-136.54	151.282	0	-25.6253	49.9824	0	65.2184	40.8905	119.372	341.799	111.538	4.77243	-195.772	6.22798	0	76.5213	0	-38.8459	-115.873	-39.849	-84.7878	-115.545	0	169.383	-11.9867	-110.841	124.629	-66.7787	-113.763	25.8012	-112.369	-78.1691	275.462	-29.1238	-64.0408
1.8	-13.6182	-10.9516	110.249	12154.9	3.28263			1.8	0	-27.7551	-43.6567	-207.721	116.124	0	-3.65594	231.234	0	28.8674	45.9517	0	-37.1266	92.2033	234.204	126.76	102.565	-7.45135	-122.385	113.225	0	145.295	0	-19.7417	-172.003	29.7485	-89.9565	-125.313	0	10.2195	90.4027	-139.657	12.945	22.9724	18.8455	46.0355	-39.6549	-39.2889	186.403	-170.74	18.0936
2	-11.0166	-8.73764	106.935	11435	3.22861			2	0	10.2881	8.61616	-152.199	92.369	0	120.492	230.468	0	30.2919	-74.2593	0	-18.2829	46.2756	291.433	6.54991	68.5278	2.66096	-159.536	208.329	0	47.0054	0	-50.9029	0	-30.4789	43.0835	-85.6576	0	30.856	120.257	-58.155	-27.1967	116.968	51.8292	80.664	-0.818932	-41.6912	91.7495	-79.5443	56.1187
2.2	-10.2724	-7.5238	108.64	11802.6	3.32744			2.2	0	12.9635	106.794	-330.167	70.0209	0	53.1268	228.729	0	-18.6253	-5.70417	0	-211.269	32.7412	211.025	40.0847	192.813	1.68936	-52.9661	165.001	0	2.65728	0	-107.903	0	-79.4397	36.2331	-34.0067	0	-32.0087	126.123	-72.7594	21.1047	193.251	-10.5976	10.2288	-56.2937	48.3981	-145.1	-94.9322	67.0499
2.4	-8.57619	-7.60605	110.951	12310.1	3.45543			2.4	0	-25.2231	144.244	-246.543	64.2479	0	61.4784	21.5291	0	-15.1356	-26.4448	0	-166.233	50.7483	-59.4012	-90.9202	170.633	-21.8674	-11.262	231.407	0	-91.3813	0	-95.079	0	-105.516	196.927	3.68394	0	58.6928	131.899	-82.5927	41.8145	238.616	43.5692	-4.26132	76.063	12.4706	-161.763	-71.0914	-14.1178
2.6	-11.4045	-8.22815	114.585	13129.7	3.62168			2.6	0	98.3012	15.8872	-195.831	-38.8651	0	41.172	-3.6976	0	-112.56	34.865	0	0	-50.8851	-119.753	-163.652	-23.5498	-178.961	46.7205	156.557	0	-94.2875	0	0	0	-80.6972	56.9958	120.63	0	-157.821	93.6121	-24.9606	54.5838	171.568	74.7968	-175.963	71.6262	145.086	-279.367	-26.0496	-35.5871
2.8	-10.4531	-7.50511	111.974	12538.2	3.59527			2.8	0	-16.5415	-34.0942	0	-109.118	0	-69.0326	-135.035	0	-197.416	84.6525	0	0	-89.388	-188.008	-107.811	-95.187	-121.402	35.5131	5.14255	0	-97.44	0	0	0	-113.23	47.7871	157.002	0	-34.6784	-24.4619	-18.3927	170.624	82.2222	-52.4925	-132.734	-12.9072	61.9005	-159.883	89.4795	-114.319
3	-9.77494	-4.92163	106.574	11358	3.47791			3	0	26.2623	-59.398	0	-145.717	0	-65.2139	-143.467	0	-222.902	-23.4566	0	0	-127.781	-223.123	-32.7506	-102.761	0	110.772	-63.1296	0	-152.376	0	0	0	-78.332	-18.9892	22.7725	0	-62.2449	-99.5974	-0.789646	197.181	45.4687	-84.6459	-173.909	-23.5715	80.6942	-112.489	0	-129.814
3.2	-10.8143	-12.2902	105.119	11049.9	3.47322			3.2	0	-19.8001	29.5403	0	-66.1972	0	31.6364	-124.092	0	-86.9753	-85.6298	0	0	-127.159	-194.057	-175.964	-181.547	0	-8.91062	-12.5014	0	-88.4616	0	0	0	-24.4298	-26.9972	82.2777	0	96.1204	-150.696	33.4765	138.906	-61.4023	-23.2879	-140.417	9.98582	38.837	46.7145	47.8407	-201.106
3.4	-9.83311	-7.09058	106.59	11361.3	3.5629			3.4	0	66.3076	-22.0114	0	-87.7236	0	15.4747	17.6328	0	-49.4212	-128.894	0	0	-239.338	-45.2197	-176.526	-168.384	0	-21.4991	-136.892	0	34.8774	0	0	0	-2.1781	-125.033	127.549	0	-61.2106	-231.411	130.915	40.9029	-99.1586	-72.9324	-79.6375	-103.036	65.2665	55.5021	58.1929	-130.251
3.6	-10.701	-9.3052	107.453	11546.2	3.63258			3.6	0	-32.7525	84.7074	0	-55.3014	0	-12.0106	5.74427	0	60.0598	-119.974	0	0	-99.1573	-36.6808	-241.636	-52.1726	0	-73.8992	-75.1405	0	181.342	0	0	0	23.8537	-11.7314	75.6682	0	83.2455	-235.724	0	8.91702	-174.539	-98.88	33.1448	-69.2156	-36.6991	153.728	124.78	-74.2305
3.8	-10.1713	-9.2886	110.169	12137.1	3.76109			3.8	0	42.3281	145.968	0	-30.9703	0	61.7108	112.52	0	152.009	-157.071	0	0	-77.0913	-11.1941	-217.078	-52.6436	0	-41.1024	-76.6342	0	217.595	0	0	0	18.7341	-28.8698	-24.8443	0	41.1838	-227.415	0	-122.475	-80.495	-31.0988	-23.5277	-15.8391	-46.2863	87.4101	104.824	88.3292
4	-10.1268	-7.1168	112.571	12672.3	3.9027			4	0	43.4114	77.3364	0	82.6922	0	5.36574	92.3057	0	199.118	77.6879	0	0	-31.0185	-31.1041	0	-59.8892	0	-164.865	-95.5074	0	362.698	0	0	0	59.6339	-147.648	67.9047	0	179.987	-144.465	0	-132.828	-153.814	3.5598	48.5383	-37.9607	-56.3759	123.233	53.911	129.822
4.2	-9.01187	-5.98032	110.216	12147.6	3.85834			4.2	0	40.9893	-89.6028	0	-10.8233	0	-106.37	84.3394	0	151.544	107.486	0	0	-35.1863	-9.31682	0	-36.0991	0	-30.9921	-128.011	0	311.166	0	0	0	58.6783	-99.5542	-52.8528	0	-47.1042	-102.711	0	-213.151	-42.9031	-132.77	-5.20335	-38.2812	-50.9806	82.303	69.587	230.015
4.4	-10.6297	-10.8956	111.134	12350.7	3.95396			4.4	0	-15.7719	-29.7828	0	91.9795	0	-66.4236	-36.3535	0	78.495	154.839	0	0	89.611	-35.9433	0	-18.4143	0	-14.443	-26.8468	0	217.314	0	0	0	67.7218	-28.7852	-178.474	0	94.3184	-26.3146	0	-228.714	-14.6062	-55.0933	-45.8395	10.9148	-45.7662	77.2567	140.924	230.482
4.6	-8.64632	-13.8006	109.517	11993.9	3.97782			4.6	0	33.2308	-21.4496	0	89.7582	0	-1.26718	-73.9744	0	36.7687	66.7848	0	0	-41.1372	8.3189	0	37.8796	0	81.5609	-21.9925	0	-74.8793	0	0	0	93.5882	-55.0509	-135.083	0	38.6739	45.4027	0	-177.08	27.4362	-27.8604	-85.302	-58.4705	-15.4826	7.72656	-58.9248	264.282
4.8	-11.2251	-9.08848	107.113	11473.2	3.92695			4.8	0	74.6018	-38.2191	0	79.5276	0	-35.6409	-138.919	0	-89.1961	130.265	0	0	-74.8799	54.94	0	137.909	0	48.3197	21.2231	0	-246.934	0	0	0	123.899	69.1848	10.0134	0	29.5364	86.3928	0	-76.019	-57.5968	-14.2693	-81.812	-12.9032	83.3742	3.97998	-75.7855	27.3483
5	-7.93598	-5.79536	110.203	12144.7	4.0872			5	0	-51.197	48.894	0	59.3974	0	-90.0016	-109.557	0	-168.601	52.8738	0	0	61.5566	95.0436	0	248.081	0	128.842	51.429	0	-370.494	0	0	0	63.9603	169.224	27.2323	0	-139.006	87.6731	0	-117.244	-37.0163	66.9594	-120.174	55.192	62.4733	2.3209	-3.3364	46.9264
5.2	-10.3136	-8.19489	112.852	12735.5	4.24123			5.2	0	-38.477	126.135	0	176.711	0	-6.91899	-162.372	0	-226.253	35.8851	0	0	0	92.4757	0	371.859	0	33.2592	56.2916	0	-454.562	0	0	0	4.93698	186.722	112.145	0	-35.6894	120.102	0	4.69569	-74.6859	117.525	-0.691477	26.7247	40.836	32.6652	-9.37745	-4.00283
5.4	-9.66657	-7.57988	113.994	12994.7	4.33342			5.4	0	-86.2433	65.083	0	43.3341	0	-46.5904	-80.7402	0	-143.545	25.3215	0	0	0	110.692	0	424.583	0	-22.7966	-11.0633	0	-484.882	0	0	0	50.1053	155.702	207.503	0	-191.399	97.0373	0	138.991	-26.5894	65.1905	20.1294	31.4419	6.57317	115.637	-157.421	0.140075
5.6	-9.40764	-13.3617	112.1	12566.5	4.30201			5.6	0	-6.19669	7.87684	0	27.8518	0	-105.741	15.5907	0	-183.602	90.9561	0	0	0	67.9744	0	173.221	0	-89.256	-49.4699	0	0	0	0	0	52.6765	170.118	102.225	0	-186.328	-19.3701	0	127.208	61.3369	63.545	11.7192	127.967	55.8816	55.7909	-69.937	-18.4889
5.8	-7.30485	-6.87726	109.274	11940.8	4.2567			5.8	0	-74.1052	-16.7225	0	-16.6332	0	-96.9152	41.3395	0	-115.193	-12.2376	0	0	0	-11.0284	0	0	0	-58.8186	-80.0692	0	0	0	0	0	48.3024	90.7603	-1.03674	0	-153.873	-50.267	0	175.067	196.195	-13.8788	5.52749	175.005	-71.4002	107.23	-155.454	55.5004
6	-10.0423	-10.1431	110.577	12227.2	4.34386			6	0	48.1764	-19.1783	0	-135.833	0	-67.281	7.22581	0	41.4688	-130.426	0	0	0	-48.2842	0	0	0	-112.906	-109.837	0	0	0	0	0	68.4129	134.776	-56.6873	0	-69.3099	-79.457	0	261.7	217.796	-158.234	-15.4009	197.702	-111.01	67.5975	-221.788	-87.9146
6.2	-10.929	-8.71249	110.096	12121.1	4.36215			6.2	0	88.6493	-100.749	0	-274.043	0	-51.4818	24.5477	0	99.1653	-134.971	0	0	0	-133.777	0	0	0	-206.222	-82.4642	0	0	0	0	0	115.237	7.37078	-55.6444	0	-0.950304	-58.8215	0	196.916	120.041	-114.021	0	198.702	-89.4169	10.3546	0	-67.4788
6.4	-6.83924	-5.06338	108.405	11751.7	4.36778			6.4	0	179.809	-80.4016	0	0	0	23.9094	-9.01438	0	117.464	-142.32	0	0	0	-169.927	0	0	0	0	-93.6006	0	0	0	0	0	-17.6681	-15.2924	-40.3371	0	209.787	-106.661	0	116.568	52.443	-99.0878	0	209.689	-54.5848	-174.81	0	-217.657
6.6	-9.77573	-4.94206	111.315	12391.1	4.54442			6.6	0	33.5686	35.4362	0	0	0	86.4156	-110.257	0	249.893	-210.661	0	0	0	-212.758	0	0	0	0	0	0	0	0	0	0	-116.283	-103.7	60.3965	0	347.639	-35.5649	0	126.723	-10.368	-90.9198	0	121.413	-178.135	-102.79	0	0
6.8	-6.48727	-8.24359	109.041	11890	4.54339			6.8	0	-7.64043	49.7499	0	0	0	99.7306	-112.256	0	259.125	-155.891	0	0	0	-122.684	0	0	0	0	0	0	0	0	0	0	-122.521	-178.815	71.0788	0	445.902	30.4912	0	4.43118	-103.936	-35.0757	0	-80.3119	-74.9072	-193.145	0	0
7	-14.5803	-17.6569	108.484	11768.8	4.57613			7	0	-63.6329	-54.81	0	0	0	208.392	-81.8485	0	65.6903	-107.57	0	0	0	-70.0329	0	0	0	0	0	0	0	0	0	0	-128.355	-203.628	100.137	0	410.479	82.0311	0	-61.8398	-72.3745	88.0988	0	-143.933	-1.21499	-273.11	0	0
7.2	-12.7716	-10.4756	105.756	11184.3	4.51355			7.2	0	-98.5943	14.895	0	0	0	139.785	-46.0944	0	44.0551	0	0	0	0	53.9486	0	0	0	0	0	0	0	0	0	0	-120.483	-117.012	9.35115	0	274.498	60.7464	0	-20.6213	-10.2322	98.279	0	-108.705	-19.1434	-253.301	0	0
7.4	-17.7524	-16.9022	109.535	11997.9	4.69628			7.4	0	-120.059	6.27001	0	0	0	119.585	-6.67547	0	-47.347	0	0	0	0	58.8613	0	0	0	0	0	0	0	0	0	0	-4.85935	-5.60417	-108.54	0	91.7427	171.591	0	-43.7427	24.5922	76.5366	0	-60.3992	-107.369	-169.848	0	0
7.6	-16.0362	-12.7828	110.896	12297.8	4.87718			7.6	0	-92.889	-136.111	0	0	0	31.6857	75.2847	0	-198.126	0	0	0	0	187.064	0	0	0	0	0	0	0	0	0	0	82.5088	53.2678	-173.083	0	-133.131	240.49	0	-93.4198	7.68429	77.0879	0	46.1682	-11.2019	-94.6253	0	0
7.8	-15.4591	-15.6202	112.586	12675.7	5.01002			7.8	0	-62.5986	-184.16	0	0	0	89.6844	45.7472	0	-155.33	0	0	0	0	142.892	0	0	0	0	0	0	0	0	0	0	-2.80965	94.2362	-164.623	0	-327.889	237.664	0	-40.6909	-33.7306	93.6967	0	145.142	-37.2161	-12.5373	0	0
8	-8.86191	-7.68761	113.78	12946	5.14533			8	0	28.3535	-30.7779	0	0	0	-30.3617	22.961	0	-12.3125	0	0	0	0	50.3576	0	0	0	0	0	0	0	0	0	0	-8.48287	75.3889	-166.738	0	-374.252	182.23	0	-42.0354	-22.4877	1.23748	0	133.801	-24.8588	110.623	0	0
8.2	-8.34836	-3.34964	108.085	11682.3	4.9645			8.2	0	53.1806	-44.1718	0	0	0	57.8644	-23.9196	0	-5.94014	0	0	0	0	-19.6804	0	0	0	0	0	0	0	0	0	0	7.63548	91.5951	-1.14286	0	-312.901	124.646	0	-53.0597	31.3441	-94.1402	0	40.5183	-6.64875	134.502	0	0
8.4	-6.10737	-4.0968	115.582	13359.2	5.38904			8.4	0	0	27.8419	0	0	0	-14.5924	-74.5095	0	77.0098	0	0	0	0	54.9132	0	0	0	0	0	0	0	0	0	0	-29.2613	-13.6123	87.0397	0	-276.508	78.1557	0	8.33131	15.0398	-53.5451	0	-93.968	110.235	227.648	0	0
8.6	-3.81446	-0.533356	112.755	12713.7	5.35111			8.6	0	0	81.1344	0	0	0	64.4527	-98.8407	0	183.817	0	0	0	0	-19.5592	0	0	0	0	0	0	0	0	0	0	29.4961	-28.4267	115.177	0	-180.524	-9.23363	0	7.66451	26.9328	-33.3478	0	-252.586	115.958	115.95	0	0
8.8	-5.67998	-5.5458	114.612	13135.8	5.51425			8.8	0	0	146.974	0	0	0	-50.5909	-73.6618	0	151.282	0	0	0	0	-82.5162	0	0	0	0	0	0	0	0	0	0	216.031	-28.1455	115.048	0	-182.374	-129.021	0	83.6369	82.403	-26.7687	0	-236.244	135.69	105.988	0	0
9	-2.79206	-1.19387	117.473	13800	5.71175			9	0	0	-15.3521	0	0	0	11.8184	-76.5707	0	97.3327	0	0	0	0	-10.7982	0	0	0	0	0	0	0	0	0	0	220.825	11.5299	123.614	0	-86.4537	-104.579	0	122.547	-1.19387	-9.51088	0	-271.47	173.35	-3.15146	0	0
9.2	-2.61162	-6.43041	108.951	11870.3	5.38071			9.2	0	0	-19.5071	0	0	0	-113.716	-44.9986	0	85.6908	0	0	0	0	95.641	0	0	0	0	0	0	0	0	0	0	179.229	-69.1894	-51.2638	0	0	-11.8704	0	103.541	-55.7908	117.809	0	-152.552	143.242	-43.7427	0	0
9.4	-5.33662	-4.75657	113.261	12828.1	5.67016			9.4	0	0	-46.2694	0	0	0	-61.9665	54.5701	0	4.4261	0	0	0	0	39.2903	0	0	0	0	0	0	0	0	0	0	150.722	-53.9124	-74.3068	0	0	-129.547	0	74.9412	-135.866	128.815	0	-43.4476	85.9111	-152.022	0	0
9.6	-5.45242	-4.29086	107.788	11618.2	5.47915			9.6	0	0	-56.7885	0	0	0	-143.328	0	0	-6.41456	0	0	0	0	35.4358	0	0	0	0	0	0	0	0	0	0	-52.3171	35.7788	-129.111	0	0	-106.503	0	142.745	-117.624	104.388	0	65.7906	107.708	-110	0	0
9.8	-3.12367	-6.14674	117.115	13715.8	6.09674			9.8	0	0	-65.8541	0	0	0	-100.066	0	0	-15.7412	0	0	0	0	129.419	0	0	0	0	0	0	0	0	0	0	-220.883	68.6148	-151.298	0	0	105.657	0	-82.0638	-121.977	105.348	0	40.2961	56.8663	-197.123	0	0
10	-8.73268	-11.6089	113.224	12819.6	5.97573			10	0	0	42.7401	0	0	0	-147.556	0	0	-51.0911	0	0	0	0	183.399	0	0	0	0	0	0	0	0	0	0	-135.039	-85.2958	-244.174	0	0	50.8061	0	-129.279	-18.6608	181.82	0	207.491	-78.6876	-60.3221	0	0
10.2	-14.1258	-11.6985	113.528	12888.7	6.07704			10.2	0	0	65.7054	0	0	0	-84.7038	0	0	-23.581	0	0	0	0	95.6459	0	0	0	0	0	0	0	0	0	0	-117.255	5.61257	-190.418	0	0	-92.8242	0	-196.614	-13.3004	25.8181	0	124.978	-86.88	105.349	0	0
10.4	-13.3422	-12.9827	120.507	14522	6.53542			10.4	0	0	-81.9134	0	0	0	-117.225	0	0	-65.3693	0	0	0	0	141.64	0	0	0	0	0	0	0	0	0	0	-92.7148	21.9605	0	0	0	25.6181	0	-248.874	85.6677	26.9824	0	84.821	-102.424	139.936	0	0
10.6	-14.7252	-14.0093	119.378	14251.1	6.56162			10.6	0	0	-78.4169	0	0	0	-58.5727	0	0	-161.538	0	0	0	0	79.8825	0	0	0	0	0	0	0	0	0	0	69.7308	-134.636	0	0	0	26.6012	0	-335.578	79.5106	-76.0368	0	10.4825	-244.079	149.037	0	0
10.8	-9.98415	-4.95828	116.612	13598.3	6.5188			10.8	0	0	-102.637	0	0	0	-45.9694	0	0	-278.613	0	0	0	0	118.324	0	0	0	0	0	0	0	0	0	0	155.572	-81.9782	0	0	0	-218.281	0	-104.347	67.6566	-133.995	0	-49.0065	-246.062	255.783	0	0
11	-7.01954	-8.70291	116.4	13549	6.62178			11	0	0	-152.555	0	0	0	17.5992	0	0	0	0	0	0	0	-36.1775	0	0	0	0	0	0	0	0	0	0	24.999	116.817	0	0	0	-220.017	0	-98.2944	4.34038	-241.857	0	-268.224	-208.731	215.697	0	0
11.2	-9.47457	-9.37921	108.189	11704.8	6.26721			11.2	0	0	-139.349	0	0	0	66.4692	0	0	0	0	0	0	0	-94.0563	0	0	0	0	0	0	0	0	0	0	42.331	97.9702	0	0	0	-149.01	0	22.1551	10.0476	-92.6341	0	-256.773	-175.366	14.97	0	0
11.4	-11.236	-6.40192	111.939	12530.2	6.55071			11.4	0	0	55.4319	0	0	0	137.245	0	0	0	0	0	0	0	-197.645	0	0	0	0	0	0	0	0	0	0	29.7895	71.2137	0	0	0	-220.55	0	134.319	-48.0028	-174.624	0	-273.709	0	-45.0184	0	0
11.6	-14.7538	-15.7827	116.294	13524.2	6.91295			11.6	0	0	115.096	0	0	0	194.585	0	0	0	0	0	0	0	-110.725	0	0	0	0	0	0	0	0	0	0	2.55535	166.488	0	0	0	-291.694	0	141.082	-79.6539	-25.0594	0	0	0	-97.1935	0	0
11.8	-17.3512	-12.0878	109.225	11930.1	6.58652			11.8	0	0	122.037	0	0	0	213.34	0	0	0	0	0	0	0	-209.912	0	0	0	0	0	0	0	0	0	0	-19.7413	50.9494	0	0	0	0	0	-56.7183	-78.3076	-45.864	0	0	0	-157.487	0	0
12	-21.8199	-19.6147	112.283	12607.4	6.8845			12	0	0	165.981	0	0	0	148.734	0	0	0	0	0	0	0	-108.576	0	0	0	0	0	0	0	0	0	0	17.4773	-15.5286	0	0	0	0	0	-82.5676	-70.2421	-19.2645	0	0	0	-240.338	0	0
12.2	-16.1279	-19.2005	107.377	11529.8	6.71107			12.2	0	0	127.85	0	0	0	125.814	0	0	0	0	0	0	0	-69.6699	0	0	0	0	0	0	0	0	0	0	-51.9263	-80.8107	0	0	0	0	0	-187.503	-69.6148	-90.4939	0	0	0	-286.022	0	0
12.4	-9.83582	-16.9862	98.9365	9788.43	6.29518			12.4	0	0	-41.32	0	0	0	117.558	0	0	0	0	0	0	0	-3.60834	0	0	0	0	0	0	0	0	0	0	11.1308	-86.7148	0	0	0	0	0	-318.002	-14.6028	-20.3458	0	0	0	-228.896	0	0
12.6	-10.0308	-5.0775	107.619	11581.9	6.93235			12.6	0	0	-115.899	0	0	0	6.51969	0	0	0	0	0	0	0	-36.6957	0	0	0	0	0	0	0	0	0	0	-23.6984	-39.4412	0	0	0	0	0	0	-2.9071	-97.1936	0	0	0	-136.466	0	0
12.8	-7.10984	0.7372	106.009	11237.9	6.99002			12.8	0	0	-80.1976	0	0	0	-35.4559	0	0	0	0	0	0	0	-28.5184	0	0	0	0	0	0	0	0	0	0	-67.4686	69.5472	0	0	0	0	0	0	-56.6058	-5.84169	0	0	0	0	0	0
13	-5.26745	0.464374	103.942	10804	6.94493			13	0	0	-138.214	0	0	0	-17.3241	0	0	0	0	0	0	0	-9.91069	0	0	0	0	0	0	0	0	0	0	5.83893	-32.2532	0	0	0	0	0	0	-122.46	56.5641	0	0	0	0	0	0
13.2	-12.5752	-11.6755	102.545	10515.6	6.91361			13.2	0	0	-97.5796	0	0	0	-59.2744	0	0	0	0	0	0	0	-17.2227	0	0	0	0	0	0	0	0	0	0	8.72504	40.4511	0	0	0	0	0	0	0	108.091	0	0	0	0	0	0
13.4	-13.3501	-13.5135	103.042	10617.6	7.02739			13.4	0	0	-1.42888	0	0	0	-135.144	0	0	0	0	0	0	0	94.672	0	0	0	0	0	0	0	0	0	0	-66.921	75.5338	0	0	0	0	0	0	0	142.996	0	0	0	0	0	0
13.6	-0.53562	5.31843	105.301	11088.3	7.28381			13.6	0	0	25.5775	0	0	0	-91.5387	0	0	0	0	0	0	0	146.585	0	0	0	0	0	0	0	0	0	0	-57.0965	-67.1748	0	0	0	0	0	0	0	153.422	0	0	0	0	0	0
13.8	-6.03154	-1.74543	108.157	11697.9	7.59113			13.8	0	0	32.4634	0	0	0	-64.8555	0	0	0	0	0	0	0	187.623	0	0	0	0	0	0	0	0	0	0	-42.6929	-198.332	0	0	0	0	0	0	0	119.48	0	0	0	0	0	0
14	-2.56177	0.681657	111.09	12341	7.93501			14	0	0	125.797	0	0	0	-78.8245	0	0	0	0	0	0	0	125.946	0	0	0	0	0	0	0	0	0	0	-121.312	-102.43	0	0	0	0	0	0	0	28.3874	0	0	0	0	0	0
14.2	-1.39248	1.1352	107.329	11519.4	7.80701			14.2	0	0	100.011	0	0	0	-67.8058	0	0	0	0	0	0	0	185.039	0	0	0	0	0	0	0	0	0	0	-5.36973	-157.225	0	0	0	0	0	0	0	-78.497	0	0	0	0	0	0
14.4	-0.812844	-7.4781	104.714	10964.9	7.6987			14.4	0	0	143.588	0	0	0	-85.2147	0	0	0	0	0	0	0	-20.5049	0	0	0	0	0	0	0	0	0	0	108.234	-176.092	0	0	0	0	0	0	0	-194.401	0	0	0	0	0	0
14.6	-9.16624	-13.0848	113.102	12792	8.36071			14.6	0	0	132.59	0	0	0	-32.6573	0	0	0	0	0	0	0	-94.9489	0	0	0	0	0	0	0	0	0	0	120.996	-30.6762	0	0	0	0	0	0	0	-179.661	0	0	0	0	0	0
14.8	-5.60673	-7.61981	121.251	14701.9	9.1138			14.8	0	0	13.024	0	0	0	5.70797	0	0	0	0	0	0	0	-88.3678	0	0	0	0	0	0	0	0	0	0	148.345	22.0392	0	0	0	0	0	0	0	-192.459	0	0	0	0	0	0
15	-19.0849	-29.1377	118.996	14160.1	9.12661			15	0	0	-81.2269	0	0	0	40.2066	0	0	0	0	0	0	0	-88.4089	0	0	0	0	0	0	0	0	0	0	178.292	18.8978	0	0	0	0	0	0	0	-62.6396	0	0	0	0	0	0
15.2	-17.907	-26.4845	118.959	14151.4	9.15073			15.2	0	0	-96.7752	0	0	0	29.564	0	0	0	0	0	0	0	-176.098	0	0	0	0	0	0	0	0	0	0	108.75	40.5855	0	0	0	0	0	0	0	71.807	0	0	0	0	0	0
15.4	-18.6191	-15.5377	112.792	12722	8.86175			15.4	0	0	-197.618	0	0	0	118.485	0	0	0	0	0	0	0	-123.253	0	0	0	0	0	0	0	0	0	0	-16.2133	72.775	0	0	0	0	0	0	0	212.53	0	0	0	0	0	0
15.6	-23.9399	-30.6266	112.753	12713.2	9.08587			15.6	0	0	-163.913	0	0	0	34.7356	0	0	0	0	0	0	0	-87.5198	0	0	0	0	0	0	0	0	0	0	-23.9894	-48.4739	0	0	0	0	0	0	0	282.112	0	0	0	0	0	0
15.8	-19.7583	-19.1475	114.596	13132.2	9.38807			15.8	0	0	-19.4471	0	0	0	-72.7737	0	0	0	0	0	0	0	-165.846	0	0	0	0	0	0	0	0	0	0	-24.2749	3.04962	0	0	0	0	0	0	0	307.017	0	0	0	0	0	0
16	-13.8919	-8.91421	108.25	11718	8.98964			16	0	0	90.6608	0	0	0	-101.678	0	0	0	0	0	0	0	-112.197	0	0	0	0	0	0	0	0	0	0	-70.3584	1.67482	0	0	0	0	0	0	0	162.401	0	0	0	0	0	0
16.2	-20.1465	-12.0898	117.65	13841.4	9.90788			16.2	0	0	74.9257	0	0	0	-67.2761	0	0	0	0	0	0	0	-4.8685	0	0	0	0	0	0	0	0	0	0	-89.7314	48.4324	0	0	0	0	0	0	0	38.702	0	0	0	0	0	0
16.4	-15.4958	-18.8077	113.503	12882.9	9.73278			16.4	0	0	137.873	0	0	0	-96.5384	0	0	0	0	0	0	0	56.3674	0	0	0	0	0	0	0	0	0	0	-127.337	71.824	0	0	0	0	0	0	0	-86.574	0	0	0	0	0	0
16.6	-16.0651	-11.9055	123.029	15136	10.5886			16.6	0	0	97.7812	0	0	0	-37.0889	0	0	0	0	0	0	0	6.96133	0	0	0	0	0	0	0	0	0	0	-77.6187	99.5461	0	0	0	0	0	0	0	-230.593	0	0	0	0	0	0
16.8	-13.8353	-11.972	123.508	15254.3	10.9167			16.8	0	0	3.27187	0	0	0	24.9768	0	0	0	0	0	0	0	14.1205	0	0	0	0	0	0	0	0	0	0	-120.036	32.7795	0	0	0	0	0	0	0	-261.101	0	0	0	0	0	0
17	-16.7345	-18.6128	121.66	14801.1	10.9697			17	0	0	-92.7003	0	0	0	75.2275	0	0	0	0	0	0	0	-54.0089	0	0	0	0	0	0	0	0	0	0	-113.185	19.2167	0	0	0	0	0	0	0	-193.035	0	0	0	0	0	0
17.2	-12.5638	-6.27054	101.481	10298.5	9.30279			17.2	0	0	-18.1927	0	0	0	77.4302	0	0	0	0	0	0	0	-151.874	0	0	0	0	0	0	0	0	0	0	-153.021	-6.27054	0	0	0	0	0	0	0	-112.758	0	0	0	0	0	0
17.4	-10.889	-12.2346	105.871	11208.7	9.82989			17.4	0	0	32.4511	0	0	0	58.8994	0	0	0	0	0	0	0	0	0	0	0	0	0	0	0	0	0	0	-69.0811	-110.279	0	0	0	0	0	0	0	-78.9378	0	0	0	0	0	0
17.6	-4.69853	-0.676011	106.655	11375.4	9.98919			17.6	0	0	104.668	0	0	0	38.1	0	0	0	0	0	0	0	0	0	0	0	0	0	0	0	0	0	0	-181.329	-64.6791	0	0	0	0	0	0	0	-2.92839	0	0	0	0	0	0
17.8	0.606939	14.9223	115.142	13257.8	10.9288			17.8	0	0	171.733	0	0	0	74.086	0	0	0	0	0	0	0	0	0	0	0	0	0	0	0	0	0	0	0	-23.2597	0	0	0	0	0	0	0	31.291	0	0	0	0	0	0
18	-2.70353	9.67556	114.444	13097.3	10.9118			18	0	0	215.177	0	0	0	35.7155	0	0	0	0	0	0	0	0	0	0	0	0	0	0	0	0	0	0	0	-28.8612	0	0	0	0	0	0	0	83.2612	0	0	0	0	0	0
18.2	-1.98181	0.53708	105.395	11108.1	10.095			18.2	0	0	191.395	0	0	0	8.51811	0	0	0	0	0	0	0	0	0	0	0	0	0	0	0	0	0	0	0	-105.768	0	0	0	0	0	0	0	70.8181	0	0	0	0	0	0
18.4	0.419252	5.1131	106.135	11264.6	10.3087			18.4	0	0	89.7952	0	0	0	64.4402	0	0	0	0	0	0	0	0	0	0	0	0	0	0	0	0	0	0	0	0	0	0	0	0	0	0	0	88.6009	0	0	0	0	0	0
18.6	-5.04804	9.5091	110.738	12263	10.9114			18.6	0	0	-3.34302	0	0	0	20.487	0	0	0	0	0	0	0	0	0	0	0	0	0	0	0	0	0	0	0	0	0	0	0	0	0	0	0	65.046	0	0	0	0	0	0
18.8	-4.75731	8.14863	116.1	13479.2	11.4956			18.8	0	0	-57.2499	0	0	0	-22.3344	0	0	0	0	0	0	0	0	0	0	0	0	0	0	0	0	0	0	0	0	0	0	0	0	0	0	0	44.8019	0	0	0	0	0	0
19	8.73537	14.6342	116.386	13545.6	11.8786			19	0	0	-97.0147	0	0	0	0.172255	0	0	0	0	0	0	0	0	0	0	0	0	0	0	0	0	0	0	0	0	0	0	0	0	0	0	0	-22.2869	0	0	0	0	0	0
19.2	6.46866	9.11533	119.969	14392.6	12.5077			19.2	0	0	-118.502	0	0	0	32.7349	0	0	0	0	0	0	0	0	0	0	0	0	0	0	0	0	0	0	0	0	0	0	0	0	0	0	0	-60.932	0	0	0	0	0	0
19.4	5.7347	6.92068	101.884	10380.3	10.8609			19.4	0	0	-20.5295	0	0	0	-44.2139	0	0	0	0	0	0	0	0	0	0	0	0	0	0	0	0	0	0	0	0	0	0	0	0	0	0	0	18.9046	0	0	0	0	0	0
19.6	2.74508	4.56488	103.326	10676.2	11.1419			19.6	0	0	-1.56551	0	0	0	41.6517	0	0	0	0	0	0	0	0	0	0	0	0	0	0	0	0	0	0	0	0	0	0	0	0	0	0	0	48.7709	0	0	0	0	0	0
19.8	-14.141	-10.3174	104.22	10861.7	11.3042			19.8	0	0	-32.2081	0	0	0	79.1607	0	0	0	0	0	0	0	0	0	0	0	0	0	0	0	0	0	0	0	0	0	0	0	0	0	0	0	53.0556	0	0	0	0	0	0
20	-17.6817	-1.83229	111.861	12512.9	12.2784			20	0	0	-72.2715	0	0	0	72.0161	0	0	0	0	0	0	0	0	0	0	0	0	0	0	0	0	0	0	0	0	0	0	0	0	0	0	0	50.2665	0	0	0	0	0	0
20.2	-18.686	-13.89	114.61	13135.4	12.7344			20.2	0	0	-141.451	0	0	0	95.9967	0	0	0	0	0	0	0	0	0	0	0	0	0	0	0	0	0	0	0	0	0	0	0	0	0	0	0	134.49	0	0	0	0	0	0
20.4	-28.1213	-27.471	116.852	13654.5	13.1469			20.4	0	0	-307.878	0	0	0	188.573	0	0	0	0	0	0	0	0	0	0	0	0	0	0	0	0	0	0	0	0	0	0	0	0	0	0	0	-46.9244	0	0	0	0	0	0
20.6	-18.6613	-16.9882	108.429	11756.9	12.5203			20.6	0	0	0	0	0	0	94.94	0	0	0	0	0	0	0	0	0	0	0	0	0	0	0	0	0	0	0	0	0	0	0	0	0	0	0	-45.2891	0	0	0	0	0	0
20.8	-9.56574	-17.3245	123.094	15152.1	14.3094			20.8	0	0	0	0	0	0	9.4394	0	0	0	0	0	0	0	0	0	0	0	0	0	0	0	0	0	0	0	0	0	0	0	0	0	0	0	-93.4968	0	0	0	0	0	0
21	-23.137	-33.2026	127.09	16151.9	14.9777			21	0	0	0	0	0	0	-33.5274	0	0	0	0	0	0	0	0	0	0	0	0	0	0	0	0	0	0	0	0	0	0	0	0	0	0	0	-108.85	0	0	0	0	0	0
21.2	-30.3928	-24.7454	118.96	14151.6	14.4261			21.2	0	0	0	0	0	0	-161.281	0	0	0	0	0	0	0	0	0	0	0	0	0	0	0	0	0	0	0	0	0	0	0	0	0	0	0	-179.645	0	0	0	0	0	0
21.4	-32.8575	-40.9479	96.3917	9291.37	11.6892			21.4	0	0	0	0	0	0	-315.337	0	0	0	0	0	0	0	0	0	0	0	0	0	0	0	0	0	0	0	0	0	0	0	0	0	0	0	-30.8647	0	0	0	0	0	0
21.6	-40.2544	-40.0714	91.6095	8392.3	11.3628			21.6	0	0	0	0	0	0	-230.695	0	0	0	0	0	0	0	0	0	0	0	0	0	0	0	0	0	0	0	0	0	0	0	0	0	0	0	-29.0652	0	0	0	0	0	0
21.8	-45.3765	-42.8287	92.9315	8636.26	11.5267			21.8	0	0	0	0	0	0	-124.122	0	0	0	0	0	0	0	0	0	0	0	0	0	0	0	0	0	0	0	0	0	0	0	0	0	0	0	19.766	0	0	0	0	0	0
22	-29.1336	-31.9664	97.0349	9415.78	12.1294			22	0	0	0	0	0	0	-34.3393	0	0	0	0	0	0	0	0	0	0	0	0	0	0	0	0	0	0	0	0	0	0	0	0	0	0	0	137.927	0	0	0	0	0	0
22.2	-6.51219	-6.33486	112.401	12634	14.0501			22.2	0	0	0	0	0	0	101.98	0	0	0	0	0	0	0	0	0	0	0	0	0	0	0	0	0	0	0	0	0	0	0	0	0	0	0	140.825	0	0	0	0	0	0
22.4	4.14251	21.0149	121.773	14828.7	15.4652			22.4	0	0	0	0	0	0	307.242	0	0	0	0	0	0	0	0	0	0	0	0	0	0	0	0	0	0	0	0	0	0	0	0	0	0	0	63.9005	0	0	0	0	0	0
22.6	24.0925	39.9928	108.755	11827.6	13.9246			22.6	0	0	0	0	0	0	209.333	0	0	0	0	0	0	0	0	0	0	0	0	0	0	0	0	0	0	0	0	0	0	0	0	0	0	0	46.4081	0	0	0	0	0	0
22.8	27.1827	32.199	107.566	11570.4	13.7724			22.8	0	0	0	0	0	0	115.467	0	0	0	0	0	0	0	0	0	0	0	0	0	0	0	0	0	0	0	0	0	0	0	0	0	0	0	21.7136	0	0	0	0	0	0
23	15.3507	11.817	117.684	13849.5	15.3211			23	0	0	0	0	0	0	25.4043	0	0	0	0	0	0	0	0	0	0	0	0	0	0	0	0	0	0	0	0	0	0	0	0	0	0	0	-160.973	0	0	0	0	0	0
23.2	-6.11657	-2.07697	114.504	13111.2	14.9072			23.2	0	0	0	0	0	0	-87.2635	0	0	0	0	0	0	0	0	0	0	0	0	0	0	0	0	0	0	0	0	0	0	0	0	0	0	0	-155.704	0	0	0	0	0	0
23.4	-5.84759	4.83648	125.056	15638.9	16.2809			23.4	0	0	0	0	0	0	-315.506	0	0	0	0	0	0	0	0	0	0	0	0	0	0	0	0	0	0	0	0	0	0	0	0	0	0	0	-67.3846	0	0	0	0	0	0
23.6	-20.9114	-7.46236	112.454	12645.9	14.6402			23.6	0	0	0	0	0	0	-254.365	0	0	0	0	0	0	0	0	0	0	0	0	0	0	0	0	0	0	0	0	0	0	0	0	0	0	0	-86.3336	0	0	0	0	0	0
23.8	-16.0766	-22.0622	123.974	15369.7	16.4208			23.8	0	0	0	0	0	0	-231.03	0	0	0	0	0	0	0	0	0	0	0	0	0	0	0	0	0	0	0	0	0	0	0	0	0	0	0	-26.2031	0	0	0	0	0	0
24	-2.83394	-3.46904	117.197	13735.1	15.8028			24	0	0	0	0	0	0	-231.624	0	0	0	0	0	0	0	0	0	0	0	0	0	0	0	0	0	0	0	0	0	0	0	0	0	0	0	70.6979	0	0	0	0	0	0
24.2	4.00145	2.30877	106.978	11444.3	14.5578			24.2	0	0	0	0	0	0	0	0	0	0	0	0	0	0	0	0	0	0	0	0	0	0	0	0	0	0	0	0	0	0	0	0	0	0	223.353	0	0	0	0	0	0
24.4	7.72981	17.3575	102.032	10410.4	14.1492			24.4	0	0	0	0	0	0	0	0	0	0	0	0	0	0	0	0	0	0	0	0	0	0	0	0	0	0	0	0	0	0	0	0	0	0	141.966	0	0	0	0	0	0
24.6	4.43193	23.3669	119.636	14312.8	16.5905			24.6	0	0	0	0	0	0	0	0	0	0	0	0	0	0	0	0	0	0	0	0	0	0	0	0	0	0	0	0	0	0	0	0	0	0	227.25	0	0	0	0	0	0
24.8	-10.4417	-9.25105	121.632	14794.3	16.8673			24.8	0	0	0	0	0	0	0	0	0	0	0	0	0	0	0	0	0	0	0	0	0	0	0	0	0	0	0	0	0	0	0	0	0	0	181.081	0	0	0	0	0	0
25	-17.7526	-21.3002	120.219	14452.6	17.1741			25	0	0	0	0	0	0	0	0	0	0	0	0	0	0	0	0	0	0	0	0	0	0	0	0	0	0	0	0	0	0	0	0	0	0	214.221	0	0	0	0	0	0
25.2	-28.6754	-48.0774	126.739	16062.7	18.1055			25.2	0	0	0	0	0	0	0	0	0	0	0	0	0	0	0	0	0	0	0	0	0	0	0	0	0	0	0	0	0	0	0	0	0	0	-69.3348	0	0	0	0	0	0
25.4	-21.2165	-48.4607	116.582	13591.4	17.0053			25.4	0	0	0	0	0	0	0	0	0	0	0	0	0	0	0	0	0	0	0	0	0	0	0	0	0	0	0	0	0	0	0	0	0	0	-61.2605	0	0	0	0	0	0
25.6	-11.3374	-22.9306	105.174	11061.7	15.6785			25.6	0	0	0	0	0	0	0	0	0	0	0	0	0	0	0	0	0	0	0	0	0	0	0	0	0	0	0	0	0	0	0	0	0	0	-149.134	0	0	0	0	0	0
25.8	-4.88978	3.77438	103.139	10637.7	15.7286			25.8	0	0	0	0	0	0	0	0	0	0	0	0	0	0	0	0	0	0	0	0	0	0	0	0	0	0	0	0	0	0	0	0	0	0	-173.658	0	0	0	0	0	0
26	5.49428	10.9128	90.5813	8204.97	13.977			26	0	0	0	0	0	0	0	0	0	0	0	0	0	0	0	0	0	0	0	0	0	0	0	0	0	0	0	0	0	0	0	0	0	0	-176.929	0	0	0	0	0	0
26.2	4.65603	16.5246	85.7404	7351.42	13.23			26.2	0	0	0	0	0	0	0	0	0	0	0	0	0	0	0	0	0	0	0	0	0	0	0	0	0	0	0	0	0	0	0	0	0	0	-36.866	0	0	0	0	0	0
26.4	0.983578	16.1214	105.489	11127.9	16.4746			26.4	0	0	0	0	0	0	0	0	0	0	0	0	0	0	0	0	0	0	0	0	0	0	0	0	0	0	0	0	0	0	0	0	0	0	-43.7945	0	0	0	0	0	0
26.6	-18.7022	-17.7282	112.178	12583.8	17.9628			26.6	0	0	0	0	0	0	0	0	0	0	0	0	0	0	0	0	0	0	0	0	0	0	0	0	0	0	0	0	0	0	0	0	0	0	-35.6196	0	0	0	0	0	0
26.8	-14.3003	-21.8258	110.52	12214.8	17.9288			26.8	0	0	0	0	0	0	0	0	0	0	0	0	0	0	0	0	0	0	0	0	0	0	0	0	0	0	0	0	0	0	0	0	0	0	17.2604	0	0	0	0	0	0
27	-30.6743	-19.9954	119.463	14271.3	19.6395			27	0	0	0	0	0	0	0	0	0	0	0	0	0	0	0	0	0	0	0	0	0	0	0	0	0	0	0	0	0	0	0	0	0	0	-49.7603	0	0	0	0	0	0
27.2	-19.7579	-38.479	111.068	12336.1	18.5114			27.2	0	0	0	0	0	0	0	0	0	0	0	0	0	0	0	0	0	0	0	0	0	0	0	0	0	0	0	0	0	0	0	0	0	0	1.10553	0	0	0	0	0	0
27.4	-32.528	-30.1449	104.499	10920	17.6635			27.4	0	0	0	0	0	0	0	0	0	0	0	0	0	0	0	0	0	0	0	0	0	0	0	0	0	0	0	0	0	0	0	0	0	0	34.3176	0	0	0	0	0	0
27.6	-21.0778	-1.8861	116.875	13659.7	19.7555			27.6	0	0	0	0	0	0	0	0	0	0	0	0	0	0	0	0	0	0	0	0	0	0	0	0	0	0	0	0	0	0	0	0	0	0	18.0768	0	0	0	0	0	0
27.8	-34.0108	15.712	118.372	14011.9	20.6059			27.8	0	0	0	0	0	0	0	0	0	0	0	0	0	0	0	0	0	0	0	0	0	0	0	0	0	0	0	0	0	0	0	0	0	0	20.6293	0	0	0	0	0	0
28	-21.79	-25.6022	122.85	15092.2	21.7171			28	0	0	0	0	0	0	0	0	0	0	0	0	0	0	0	0	0	0	0	0	0	0	0	0	0	0	0	0	0	0	0	0	0	0	59.0936	0	0	0	0	0	0
28.2	-9.21032	-9.98245	136.439	18615.5	24.1192			28.2	0	0	0	0	0	0	0	0	0	0	0	0	0	0	0	0	0	0	0	0	0	0	0	0	0	0	0	0	0	0	0	0	0	0	65.8241	0	0	0	0	0	0
28.4	30.6593	7.17557	157.783	24895.6	27.8924			28.4	0	0	0	0	0	0	0	0	0	0	0	0	0	0	0	0	0	0	0	0	0	0	0	0	0	0	0	0	0	0	0	0	0	0	82.7961	0	0	0	0	0	0
28.6	28.7177	17.245	118.171	13964.4	21.9438			28.6	0	0	0	0	0	0	0	0	0	0	0	0	0	0	0	0	0	0	0	0	0	0	0	0	0	0	0	0	0	0	0	0	0	0	141.639	0	0	0	0	0	0
28.8	39.7463	45.6152	105.382	11105.4	20.2808			28.8	0	0	0	0	0	0	0	0	0	0	0	0	0	0	0	0	0	0	0	0	0	0	0	0	0	0	0	0	0	0	0	0	0	0	82.0143	0	0	0	0	0	0
29	23.4016	37.9139	137.743	18973.3	26.5087			29	0	0	0	0	0	0	0	0	0	0	0	0	0	0	0	0	0	0	0	0	0	0	0	0	0	0	0	0	0	0	0	0	0	0	52.5621	0	0	0	0	0	0
29.2	-5.47377	-27.6505	132.769	17627.7	25.5515			29.2	0	0	0	0	0	0	0	0	0	0	0	0	0	0	0	0	0	0	0	0	0	0	0	0	0	0	0	0	0	0	0	0	0	0	-46.581	0	0	0	0	0	0
29.4	-18.6146	-24.9656	147.136	21649.1	28.8558			29.4	0	0	0	0	0	0	0	0	0	0	0	0	0	0	0	0	0	0	0	0	0	0	0	0	0	0	0	0	0	0	0	0	0	0	-70.5705	0	0	0	0	0	0
29.6	-43.1269	-10.0185	129.179	16687.3	26.3686			29.6	0	0	0	0	0	0	0	0	0	0	0	0	0	0	0	0	0	0	0	0	0	0	0	0	0	0	0	0	0	0	0	0	0	0	-108.319	0	0	0	0	0	0
29.8	-19.2874	-43.1211	107.009	11450.9	23.3513			29.8	0	0	0	0	0	0	0	0	0	0	0	0	0	0	0	0	0	0	0	0	0	0	0	0	0	0	0	0	0	0	0	0	0	0	-43.1211	0	0	0	0	0	0
30	-18.3527	-9.48507	129.421	16749.8	28.242			30	0	0	0	0	0	0	0	0	0	0	0	0	0	0	0	0	0	0	0	0	0	0	0	0	0	0	0	0	0	0	0	0	0	0	-4.05789	0	0	0	0	0	0
30.2	3.37407	18.6061	135.692	18412.4	29.6105			30.2	0	0	0	0	0	0	0	0	0	0	0	0	0	0	0	0	0	0	0	0	0	0	0	0	0	0	0	0	0	0	0	0	0	0	67.5652	0	0	0	0	0	0
30.4	6.30744	24.3075	132.68	17603.9	28.9531			30.4	0	0	0	0	0	0	0	0	0	0	0	0	0	0	0	0	0	0	0	0	0	0	0	0	0	0	0	0	0	0	0	0	0	0	75.49	0	0	0	0	0	0
30.6	14.589	6.70866	93.1927	8684.88	21.3799			30.6	0	0	0	0	0	0	0	0	0	0	0	0	0	0	0	0	0	0	0	0	0	0	0	0	0	0	0	0	0	0	0	0	0	0	83.1671	0	0	0	0	0	0
30.8	-14.9541	13.5448	95.2978	9081.66	21.8628			30.8	0	0	0	0	0	0	0	0	0	0	0	0	0	0	0	0	0	0	0	0	0	0	0	0	0	0	0	0	0	0	0	0	0	0	48.1495	0	0	0	0	0	0
31	-3.57742	-9.1258	160.301	25696.3	36.7755			31	0	0	0	0	0	0	0	0	0	0	0	0	0	0	0	0	0	0	0	0	0	0	0	0	0	0	0	0	0	0	0	0	0	0	49.9821	0	0	0	0	0	0
31.2	-56.9528	-30.1599	121.779	14830.1	28.7036			31.2	0	0	0	0	0	0	0	0	0	0	0	0	0	0	0	0	0	0	0	0	0	0	0	0	0	0	0	0	0	0	0	0	0	0	-32.8217	0	0	0	0	0	0
31.4	-80.9784	-72.7307	94.6223	8953.39	22.9493			31.4	0	0	0	0	0	0	0	0	0	0	0	0	0	0	0	0	0	0	0	0	0	0	0	0	0	0	0	0	0	0	0	0	0	0	-72.7307	0	0	0	0	0	0
31.6	-58.2286	-49.0933	83.3012	6939.09	20.2035			31.6	0	0	0	0	0	0	0	0	0	0	0	0	0	0	0	0	0	0	0	0	0	0	0	0	0	0	0	0	0	0	0	0	0	0	-61.0413	0	0	0	0	0	0
31.8	-17.391	-33.7256	80.3471	6455.66	21.4737			31.8	0	0	0	0	0	0	0	0	0	0	0	0	0	0	0	0	0	0	0	0	0	0	0	0	0	0	0	0	0	0	0	0	0	0	-75.9725	0	0	0	0	0	0
32	-40.3906	-59.5984	87.4949	7655.36	24.2667			32	0	0	0	0	0	0	0	0	0	0	0	0	0	0	0	0	0	0	0	0	0	0	0	0	0	0	0	0	0	0	0	0	0	0	-95.7446	0	0	0	0	0	0
32.2	15.7867	-13.4486	92.8941	8629.32	26.8162			32.2	0	0	0	0	0	0	0	0	0	0	0	0	0	0	0	0	0	0	0	0	0	0	0	0	0	0	0	0	0	0	0	0	0	0	-31.5073	0	0	0	0	0	0
32.4	47.6127	51.9827	78.2199	6118.35	22.5801			32.4	0	0	0	0	0	0	0	0	0	0	0	0	0	0	0	0	0	0	0	0	0	0	0	0	0	0	0	0	0	0	0	0	0	0	50.7254	0	0	0	0	0	0
32.6	55.345	72.5478	48.7767	2379.17	14.7067			32.6	0	0	0	0	0	0	0	0	0	0	0	0	0	0	0	0	0	0	0	0	0	0	0	0	0	0	0	0	0	0	0	0	0	0	79.8268	0	0	0	0	0	0
32.8	49.8165	94.3384	102.59	10524.7	30.932			32.8	0	0	0	0	0	0	0	0	0	0	0	0	0	0	0	0	0	0	0	0	0	0	0	0	0	0	0	0	0	0	0	0	0	0	61.2975	0	0	0	0	0	0
33	52.3628	66.5553	96.4456	9301.75	29.0794			33	0	0	0	0	0	0	0	0	0	0	0	0	0	0	0	0	0	0	0	0	0	0	0	0	0	0	0	0	0	0	0	0	0	0	112.915	0	0	0	0	0	0
33.2	12.0105	51.716	126.993	16127.3	38.2899			33.2	0	0	0	0	0	0	0	0	0	0	0	0	0	0	0	0	0	0	0	0	0	0	0	0	0	0	0	0	0	0	0	0	0	0	92.7161	0	0	0	0	0	0
33.4	-7.0974	9.71575	117.693	13851.5	35.4857			33.4	0	0	0	0	0	0	0	0	0	0	0	0	0	0	0	0	0	0	0	0	0	0	0	0	0	0	0	0	0	0	0	0	0	0	-52.1455	0	0	0	0	0	0
33.6	-18.4245	-57.7346	137.878	19010.2	41.5717			33.6	0	0	0	0	0	0	0	0	0	0	0	0	0	0	0	0	0	0	0	0	0	0	0	0	0	0	0	0	0	0	0	0	0	0	-115.516	0	0	0	0	0	0
33.8	-12.9544	-51.3558	109.681	12029.9	34.6842			33.8	0	0	0	0	0	0	0	0	0	0	0	0	0	0	0	0	0	0	0	0	0	0	0	0	0	0	0	0	0	0	0	0	0	0	-53.342	0	0	0	0	0	0
34	-15.1369	-27.5185	140.947	19865.9	44.5712			34	0	0	0	0	0	0	0	0	0	0	0	0	0	0	0	0	0	0	0	0	0	0	0	0	0	0	0	0	0	0	0	0	0	0	-163.535	0	0	0	0	0	0
34.2	-7.719	-1.63866	114.437	13095.8	38.1456			34.2	0	0	0	0	0	0	0	0	0	0	0	0	0	0	0	0	0	0	0	0	0	0	0	0	0	0	0	0	0	0	0	0	0	0	-115.948	0	0	0	0	0	0
34.4	-13.6994	-32.1332	137.51	18908.9	48.617			34.4	0	0	0	0	0	0	0	0	0	0	0	0	0	0	0	0	0	0	0	0	0	0	0	0	0	0	0	0	0	0	0	0	0	0	6.63739	0	0	0	0	0	0
34.6	-32.878	-5.80759	165.713	27460.7	62.6336			34.6	0	0	0	0	0	0	0	0	0	0	0	0	0	0	0	0	0	0	0	0	0	0	0	0	0	0	0	0	0	0	0	0	0	0	45.2383	0	0	0	0	0	0
34.8	-7.1047	18.7951	120.897	14616	45.6946			34.8	0	0	0	0	0	0	0	0	0	0	0	0	0	0	0	0	0	0	0	0	0	0	0	0	0	0	0	0	0	0	0	0	0	0	18.7951	0	0	0	0	0	0
35	4.2048	2.29961	64.8029	4199.42	26.4557			35	0	0	0	0	0	0	0	0	0	0	0	0	0	0	0	0	0	0	0	0	0	0	0	0	0	0	0	0	0	0	0	0	0	0	89.9602	0	0	0	0	0	0
35.2	0.713583	-14.1394	98.4391	9690.25	40.1876			35.2	0	0	0	0	0	0	0	0	0	0	0	0	0	0	0	0	0	0	0	0	0	0	0	0	0	0	0	0	0	0	0	0	0	0	-7.24001	0	0	0	0	0	0
35.4	-1.39582	-28.9583	66.7329	4453.28	29.8439			35.4	0	0	0	0	0	0	0	0	0	0	0	0	0	0	0	0	0	0	0	0	0	0	0	0	0	0	0	0	0	0	0	0	0	0	-44.5984	0	0	0	0	0	0
35.6	43.1405	41.1981	44.0249	1938.19	19.6885			35.6	0	0	0	0	0	0	0	0	0	0	0	0	0	0	0	0	0	0	0	0	0	0	0	0	0	0	0	0	0	0	0	0	0	0	-13.3661	0	0	0	0	0	0
35.8	13.4534	5.08464	55.1055	3036.62	24.6439			35.8	0	0	0	0	0	0	0	0	0	0	0	0	0	0	0	0	0	0	0	0	0	0	0	0	0	0	0	0	0	0	0	0	0	0	5.08464	0	0	0	0	0	0
36	-8.92176	-22.3031	42.1838	1779.48	18.8652			36	0	0	0	0	0	0	0	0	0	0	0	0	0	0	0	0	0	0	0	0	0	0	0	0	0	0	0	0	0	0	0	0	0	0	37.5267	0	0	0	0	0	0
36.2	8.49145	41.1171	104.028	10821.8	46.5226			36.2	0	0	0	0	0	0	0	0	0	0	0	0	0	0	0	0	0	0	0	0	0	0	0	0	0	0	0	0	0	0	0	0	0	0	78.5821	0	0	0	0	0	0
36.4	5.56306	2.51236	90.2999	8154.08	45.15			36.4	0	0	0	0	0	0	0	0	0	0	0	0	0	0	0	0	0	0	0	0	0	0	0	0	0	0	0	0	0	0	0	0	0	0	97.284	0	0	0	0	0	0
36.6	-42.1454	-53.1954	103.348	10680.7	51.6738			36.6	0	0	0	0	0	0	0	0	0	0	0	0	0	0	0	0	0	0	0	0	0	0	0	0	0	0	0	0	0	0	0	0	0	0	80.9543	0	0	0	0	0	0
36.8	-34.5489	-77.6883	106.167	11271.4	53.0834			36.8	0	0	0	0	0	0	0	0	0	0	0	0	0	0	0	0	0	0	0	0	0	0	0	0	0	0	0	0	0	0	0	0	0	0	121.777	0	0	0	0	0	0
37	15.9519	23.2746	100.788	10158.3	50.3942			37	0	0	0	0	0	0	0	0	0	0	0	0	0	0	0	0	0	0	0	0	0	0	0	0	0	0	0	0	0	0	0	0	0	0	127.996	0	0	0	0	0	0
37.2	63.0615	31.9758	123.358	15217.1	61.6788			37.2	0	0	0	0	0	0	0	0	0	0	0	0	0	0	0	0	0	0	0	0	0	0	0	0	0	0	0	0	0	0	0	0	0	0	236.033	0	0	0	0	0	0
37.4	79.9836	65.0585	70.7994	5012.55	35.3997			37.4	0	0	0	0	0	0	0	0	0	0	0	0	0	0	0	0	0	0	0	0	0	0	0	0	0	0	0	0	0	0	0	0	0	0	178.945	0	0	0	0	0	0
37.6	65.0918	25.7023	83.0922	6904.32	41.5461			37.6	0	0	0	0	0	0	0	0	0	0	0	0	0	0	0	0	0	0	0	0	0	0	0	0	0	0	0	0	0	0	0	0	0	0	25.1973	0	0	0	0	0	0
37.8	111.534	142.138	102.649	10536.7	51.3243			37.8	0	0	0	0	0	0	0	0	0	0	0	0	0	0	0	0	0	0	0	0	0	0	0	0	0	0	0	0	0	0	0	0	0	0	-36.9956	0	0	0	0	0	0
38	91.6037	33.961	233.431	54489.9	116.715			38	0	0	0	0	0	0	0	0	0	0	0	0	0	0	0	0	0	0	0	0	0	0	0	0	0	0	0	0	0	0	0	0	0	0	-117.229	0	0	0	0	0	0
38.2	-96.5224	-32.341	163.412	26703.4	94.3458			38.2	0	0	0	0	0	0	0	0	0	0	0	0	0	0	0	0	0	0	0	0	0	0	0	0	0	0	0	0	0	0	0	0	0	0	-282.281	0	0	0	0	0	0
38.4	-125.72	-86.7321	106.813	11409	61.6685			38.4	0	0	0	0	0	0	0	0	0	0	0	0	0	0	0	0	0	0	0	0	0	0	0	0	0	0	0	0	0	0	0	0	0	0	-246.55	0	0	0	0	0	0
38.6	-90.1248	-107.037	69.855	4879.72	40.3308			38.6	0	0	0	0	0	0	0	0	0	0	0	0	0	0	0	0	0	0	0	0	0	0	0	0	0	0	0	0	0	0	0	0	0	0	-107.037	0	0	0	0	0	0
38.8	-166.203	-154.023	45.4726	2067.76	26.2536			38.8	0	0	0	0	0	0	0	0	0	0	0	0	0	0	0	0	0	0	0	0	0	0	0	0	0	0	0	0	0	0	0	0	0	0	-216.525	0	0	0	0	0	0
39	-135.445	-121.709	88.5828	7846.92	51.1433			39	0	0	0	0	0	0	0	0	0	0	0	0	0	0	0	0	0	0	0	0	0	0	0	0	0	0	0	0	0	0	0	0	0	0	-230.093	0	0	0	0	0	0
39.2	-80.4561	-80.4561	64.8901	4210.72	45.8842			39.2	0	0	0	0	0	0	0	0	0	0	0	0	0	0	0	0	0	0	0	0	0	0	0	0	0	0	0	0	0	0	0	0	0	0	0	0	0	0	0	0	0
39.4	-26.1102	-26.1102	48.151	2318.52	34.0479			39.4	0	0	0	0	0	0	0	0	0	0	0	0	0	0	0	0	0	0	0	0	0	0	0	0	0	0	0	0	0	0	0	0	0	0	0	0	0	0	0	0	0
39.6	46.4484	46.4484	94.9209	9009.98	67.1192			39.6	0	0	0	0	0	0	0	0	0	0	0	0	0	0	0	0	0	0	0	0	0	0	0	0	0	0	0	0	0	0	0	0	0	0	0	0	0	0	0	0	0
39.8	94.9703	94.9703	103.658	10745.1	73.2975			39.8	0	0	0	0	0	0	0	0	0	0	0	0	0	0	0	0	0	0	0	0	0	0	0	0	0	0	0	0	0	0	0	0	0	0	0	0	0	0	0	0	0
40	86.2546	86.2546	184.338	33980.7	130.347			40	0	0	0	0	0	0	0	0	0	0	0	0	0	0	0	0	0	0	0	0	0	0	0	0	0	0	0	0	0	0	0	0	0	0	0	0	0	0	0	0	0
40.2	195.926	195.926	87.8471	7717.11	62.1173			40.2	0	0	0	0	0	0	0	0	0	0	0	0	0	0	0	0	0	0	0	0	0	0	0	0	0	0	0	0	0	0	0	0	0	0	0	0	0	0	0	0	0
40.4	573.002	573.002	0	0	0			40.4	0	0	0	0	0	0	0	0	0	0	0	0	0	0	0	0	0	0	0	0	0	0	0	0	0	0	0	0	0	0	0	0	0	0	0	0	0	0	0	0	0
40.6	0	0	0	0	0			40.6	0	0	0	0	0	0	0	0	0	0	0	0	0	0	0	0	0	0	0	0	0	0	0	0	0	0	0	0	0	0	0	0	0	0	0	0	0	0	0	0	0
40.8	0	0	0	0	0			40.8	0	0	0	0	0	0	0	0	0	0	0	0	0	0	0	0	0	0	0	0	0	0	0	0	0	0	0	0	0	0	0	0	0	0	0	0	0	0	0	0	0
41	0	0	0	0	0			41	0	0	0	0	0	0	0	0	0	0	0	0	0	0	0	0	0	0	0	0	0	0	0	0	0	0	0	0	0	0	0	0	0	0	0	0	0	0	0	0	0
41.2	0	0	0	0	0			41.2	0	0	0	0	0	0	0	0	0	0	0	0	0	0	0	0	0	0	0	0	0	0	0	0	0	0	0	0	0	0	0	0	0	0	0	0	0	0	0	0	0
41.4	0	0	0	0	0			41.4	0	0	0	0	0	0	0	0	0	0	0	0	0	0	0	0	0	0	0	0	0	0	0	0	0	0	0	0	0	0	0	0	0	0	0	0	0	0	0	0	0
41.6	0	0	0	0	0			41.6	0	0	0	0	0	0	0	0	0	0	0	0	0	0	0	0	0	0	0	0	0	0	0	0	0	0	0	0	0	0	0	0	0	0	0	0	0	0	0	0	0
41.8	0	0	0	0	0			41.8	0	0	0	0	0	0	0	0	0	0	0	0	0	0	0	0	0	0	0	0	0	0	0	0	0	0	0	0	0	0	0	0	0	0	0	0	0	0	0	0	0
42	0	0	0	0	0			42	0	0	0	0	0	0	0	0	0	0	0	0	0	0	0	0	0	0	0	0	0	0	0	0	0	0	0	0	0	0	0	0	0	0	0	0	0	0	0	0	0
42.2	0	0	0	0	0			42.2	0	0	0	0	0	0	0	0	0	0	0	0	0	0	0	0	0	0	0	0	0	0	0	0	0	0	0	0	0	0	0	0	0	0	0	0	0	0	0	0	0
42.4	0	0	0	0	0			42.4	0	0	0	0	0	0	0	0	0	0	0	0	0	0	0	0	0	0	0	0	0	0	0	0	0	0	0	0	0	0	0	0	0	0	0	0	0	0	0	0	0
42.6	0	0	0	0	0			42.6	0	0	0	0	0	0	0	0	0	0	0	0	0	0	0	0	0	0	0	0	0	0	0	0	0	0	0	0	0	0	0	0	0	0	0	0	0	0	0	0	0
42.8	0	0	0	0	0			42.8	0	0	0	0	0	0	0	0	0	0	0	0	0	0	0	0	0	0	0	0	0	0	0	0	0	0	0	0	0	0	0	0	0	0	0	0	0	0	0	0	0
43	0	0	0	0	0			43	0	0	0	0	0	0	0	0	0	0	0	0	0	0	0	0	0	0	0	0	0	0	0	0	0	0	0	0	0	0	0	0	0	0	0	0	0	0	0	0	0
43.2	0	0	0	0	0			43.2	0	0	0	0	0	0	0	0	0	0	0	0	0	0	0	0	0	0	0	0	0	0	0	0	0	0	0	0	0	0	0	0	0	0	0	0	0	0	0	0	0
43.4	0	0	0	0	0			43.4	0	0	0	0	0	0	0	0	0	0	0	0	0	0	0	0	0	0	0	0	0	0	0	0	0	0	0	0	0	0	0	0	0	0	0	0	0	0	0	0	0
43.6	0	0	0	0	0			43.6	0	0	0	0	0	0	0	0	0	0	0	0	0	0	0	0	0	0	0	0	0	0	0	0	0	0	0	0	0	0	0	0	0	0	0	0	0	0	0	0	0
43.8	0	0	0	0	0			43.8	0	0	0	0	0	0	0	0	0	0	0	0	0	0	0	0	0	0	0	0	0	0	0	0	0	0	0	0	0	0	0	0	0	0	0	0	0	0	0	0	0
44	0	0	0	0	0			44	0	0	0	0	0	0	0	0	0	0	0	0	0	0	0	0	0	0	0	0	0	0	0	0	0	0	0	0	0	0	0	0	0	0	0	0	0	0	0	0	0
44.2	0	0	0	0	0			44.2	0	0	0	0	0	0	0	0	0	0	0	0	0	0	0	0	0	0	0	0	0	0	0	0	0	0	0	0	0	0	0	0	0	0	0	0	0	0	0	0	0
44.4	0	0	0	0	0			44.4	0	0	0	0	0	0	0	0	0	0	0	0	0	0	0	0	0	0	0	0	0	0	0	0	0	0	0	0	0	0	0	0	0	0	0	0	0	0	0	0	0
44.6	0	0	0	0	0			44.6	0	0	0	0	0	0	0	0	0	0	0	0	0	0	0	0	0	0	0	0	0	0	0	0	0	0	0	0	0	0	0	0	0	0	0	0	0	0	0	0	0
44.8	0	0	0	0	0			44.8	0	0	0	0	0	0	0	0	0	0	0	0	0	0	0	0	0	0	0	0	0	0	0	0	0	0	0	0	0	0	0	0	0	0	0	0	0	0	0	0	0
45	0	0	0	0	0			45	0	0	0	0	0	0	0	0	0	0	0	0	0	0	0	0	0	0	0	0	0	0	0	0	0	0	0	0	0	0	0	0	0	0	0	0	0	0	0	0	0
45.2	0	0	0	0	0			45.2	0	0	0	0	0	0	0	0	0	0	0	0	0	0	0	0	0	0	0	0	0	0	0	0	0	0	0	0	0	0	0	0	0	0	0	0	0	0	0	0	0
45.4	0	0	0	0	0			45.4	0	0	0	0	0	0	0	0	0	0	0	0	0	0	0	0	0	0	0	0	0	0	0	0	0	0	0	0	0	0	0	0	0	0	0	0	0	0	0	0	0
45.6	0	0	0	0	0			45.6	0	0	0	0	0	0	0	0	0	0	0	0	0	0	0	0	0	0	0	0	0	0	0	0	0	0	0	0	0	0	0	0	0	0	0	0	0	0	0	0	0
45.8	0	0	0	0	0			45.8	0	0	0	0	0	0	0	0	0	0	0	0	0	0	0	0	0	0	0	0	0	0	0	0	0	0	0	0	0	0	0	0	0	0	0	0	0	0	0	0	0
46	0	0	0	0	0			46	0	0	0	0	0	0	0	0	0	0	0	0	0	0	0	0	0	0	0	0	0	0	0	0	0	0	0	0	0	0	0	0	0	0	0	0	0	0	0	0	0
46.2	0	0	0	0	0			46.2	0	0	0	0	0	0	0	0	0	0	0	0	0	0	0	0	0	0	0	0	0	0	0	0	0	0	0	0	0	0	0	0	0	0	0	0	0	0	0	0	0
46.4	0	0	0	0	0			46.4	0	0	0	0	0	0	0	0	0	0	0	0	0	0	0	0	0	0	0	0	0	0	0	0	0	0	0	0	0	0	0	0	0	0	0	0	0	0	0	0	0
46.6	0	0	0	0	0			46.6	0	0	0	0	0	0	0	0	0	0	0	0	0	0	0	0	0	0	0	0	0	0	0	0	0	0	0	0	0	0	0	0	0	0	0	0	0	0	0	0	0
46.8	0	0	0	0	0			46.8	0	0	0	0	0	0	0	0	0	0	0	0	0	0	0	0	0	0	0	0	0	0	0	0	0	0	0	0	0	0	0	0	0	0	0	0	0	0	0	0	0
47	0	0	0	0	0			47	0	0	0	0	0	0	0	0	0	0	0	0	0	0	0	0	0	0	0	0	0	0	0	0	0	0	0	0	0	0	0	0	0	0	0	0	0	0	0	0	0
47.2	0	0	0	0	0			47.2	0	0	0	0	0	0	0	0	0	0	0	0	0	0	0	0	0	0	0	0	0	0	0	0	0	0	0	0	0	0	0	0	0	0	0	0	0	0	0	0	0
47.4	0	0	0	0	0			47.4	0	0	0	0	0	0	0	0	0	0	0	0	0	0	0	0	0	0	0	0	0	0	0	0	0	0	0	0	0	0	0	0	0	0	0	0	0	0	0	0	0
47.6	0	0	0	0	0			47.6	0	0	0	0	0	0	0	0	0	0	0	0	0	0	0	0	0	0	0	0	0	0	0	0	0	0	0	0	0	0	0	0	0	0	0	0	0	0	0	0	0
47.8	0	0	0	0	0			47.8	0	0	0	0	0	0	0	0	0	0	0	0	0	0	0	0	0	0	0	0	0	0	0	0	0	0	0	0	0	0	0	0	0	0	0	0	0	0	0	0	0
48	0	0	0	0	0			48	0	0	0	0	0	0	0	0	0	0	0	0	0	0	0	0	0	0	0	0	0	0	0	0	0	0	0	0	0	0	0	0	0	0	0	0	0	0	0	0	0
48.2	0	0	0	0	0			48.2	0	0	0	0	0	0	0	0	0	0	0	0	0	0	0	0	0	0	0	0	0	0	0	0	0	0	0	0	0	0	0	0	0	0	0	0	0	0	0	0	0
48.4	0	0	0	0	0			48.4	0	0	0	0	0	0	0	0	0	0	0	0	0	0	0	0	0	0	0	0	0	0	0	0	0	0	0	0	0	0	0	0	0	0	0	0	0	0	0	0	0
48.6	0	0	0	0	0			48.6	0	0	0	0	0	0	0	0	0	0	0	0	0	0	0	0	0	0	0	0	0	0	0	0	0	0	0	0	0	0	0	0	0	0	0	0	0	0	0	0	0
48.8	0	0	0	0	0			48.8	0	0	0	0	0	0	0	0	0	0	0	0	0	0	0	0	0	0	0	0	0	0	0	0	0	0	0	0	0	0	0	0	0	0	0	0	0	0	0	0	0
49	0	0	0	0	0			49	0	0	0	0	0	0	0	0	0	0	0	0	0	0	0	0	0	0	0	0	0	0	0	0	0	0	0	0	0	0	0	0	0	0	0	0	0	0	0	0	0
49.2	0	0	0	0	0			49.2	0	0	0	0	0	0	0	0	0	0	0	0	0	0	0	0	0	0	0	0	0	0	0	0	0	0	0	0	0	0	0	0	0	0	0	0	0	0	0	0	0
49.4	0	0	0	0	0			49.4	0	0	0	0	0	0	0	0	0	0	0	0	0	0	0	0	0	0	0	0	0	0	0	0	0	0	0	0	0	0	0	0	0	0	0	0	0	0	0	0	0
49.6	0	0	0	0	0			49.6	0	0	0	0	0	0	0	0	0	0	0	0	0	0	0	0	0	0	0	0	0	0	0	0	0	0	0	0	0	0	0	0	0	0	0	0	0	0	0	0	0
49.8	0	0	0	0	0			49.8	0	0	0	0	0	0	0	0	0	0	0	0	0	0	0	0	0	0	0	0	0	0	0	0	0	0	0	0	0	0	0	0	0	0	0	0	0	0	0	0	0
50	0	0	0	0	0			50	0	0	0	0	0	0	0	0	0	0	0	0	0	0	0	0	0	0	0	0	0	0	0	0	0	0	0	0	0	0	0	0	0	0	0	0	0	0	0	0	0
50.2	0	0	0	0	0			50.2	0	0	0	0	0	0	0	0	0	0	0	0	0	0	0	0	0	0	0	0	0	0	0	0	0	0	0	0	0	0	0	0	0	0	0	0	0	0	0	0	0
50.4	0	0	0	0	0			50.4	0	0	0	0	0	0	0	0	0	0	0	0	0	0	0	0	0	0	0	0	0	0	0	0	0	0	0	0	0	0	0	0	0	0	0	0	0	0	0	0	0
50.6	0	0	0	0	0			50.6	0	0	0	0	0	0	0	0	0	0	0	0	0	0	0	0	0	0	0	0	0	0	0	0	0	0	0	0	0	0	0	0	0	0	0	0	0	0	0	0	0
50.8	0	0	0	0	0			50.8	0	0	0	0	0	0	0	0	0	0	0	0	0	0	0	0	0	0	0	0	0	0	0	0	0	0	0	0	0	0	0	0	0	0	0	0	0	0	0	0	0
51	0	0	0	0	0			51	0	0	0	0	0	0	0	0	0	0	0	0	0	0	0	0	0	0	0	0	0	0	0	0	0	0	0	0	0	0	0	0	0	0	0	0	0	0	0	0	0
51.2	0	0	0	0	0			51.2	0	0	0	0	0	0	0	0	0	0	0	0	0	0	0	0	0	0	0	0	0	0	0	0	0	0	0	0	0	0	0	0	0	0	0	0	0	0	0	0	0
51.4	0	0	0	0	0			51.4	0	0	0	0	0	0	0	0	0	0	0	0	0	0	0	0	0	0	0	0	0	0	0	0	0	0	0	0	0	0	0	0	0	0	0	0	0	0	0	0	0
51.6	0	0	0	0	0			51.6	0	0	0	0	0	0	0	0	0	0	0	0	0	0	0	0	0	0	0	0	0	0	0	0	0	0	0	0	0	0	0	0	0	0	0	0	0	0	0	0	0
51.8	0	0	0	0	0			51.8	0	0	0	0	0	0	0	0	0	0	0	0	0	0	0	0	0	0	0	0	0	0	0	0	0	0	0	0	0	0	0	0	0	0	0	0	0	0	0	0	0
52	0	0	0	0	0			52	0	0	0	0	0	0	0	0	0	0	0	0	0	0	0	0	0	0	0	0	0	0	0	0	0	0	0	0	0	0	0	0	0	0	0	0	0	0	0	0	0
52.2	0	0	0	0	0			52.2	0	0	0	0	0	0	0	0	0	0	0	0	0	0	0	0	0	0	0	0	0	0	0	0	0	0	0	0	0	0	0	0	0	0	0	0	0	0	0	0	0
52.4	0	0	0	0	0			52.4	0	0	0	0	0	0	0	0	0	0	0	0	0	0	0	0	0	0	0	0	0	0	0	0	0	0	0	0	0	0	0	0	0	0	0	0	0	0	0	0	0
52.6	0	0	0	0	0			52.6	0	0	0	0	0	0	0	0	0	0	0	0	0	0	0	0	0	0	0	0	0	0	0	0	0	0	0	0	0	0	0	0	0	0	0	0	0	0	0	0	0
52.8	0	0	0	0	0			52.8	0	0	0	0	0	0	0	0	0	0	0	0	0	0	0	0	0	0	0	0	0	0	0	0	0	0	0	0	0	0	0	0	0	0	0	0	0	0	0	0	0
53	0	0	0	0	0			53	0	0	0	0	0	0	0	0	0	0	0	0	0	0	0	0	0	0	0	0	0	0	0	0	0	0	0	0	0	0	0	0	0	0	0	0	0	0	0	0	0
53.2	0	0	0	0	0			53.2	0	0	0	0	0	0	0	0	0	0	0	0	0	0	0	0	0	0	0	0	0	0	0	0	0	0	0	0	0	0	0	0	0	0	0	0	0	0	0	0	0
53.4	0	0	0	0	0			53.4	0	0	0	0	0	0	0	0	0	0	0	0	0	0	0	0	0	0	0	0	0	0	0	0	0	0	0	0	0	0	0	0	0	0	0	0	0	0	0	0	0
53.6	0	0	0	0	0			53.6	0	0	0	0	0	0	0	0	0	0	0	0	0	0	0	0	0	0	0	0	0	0	0	0	0	0	0	0	0	0	0	0	0	0	0	0	0	0	0	0	0
53.8	0	0	0	0	0			53.8	0	0	0	0	0	0	0	0	0	0	0	0	0	0	0	0	0	0	0	0	0	0	0	0	0	0	0	0	0	0	0	0	0	0	0	0	0	0	0	0	0
54	0	0	0	0	0			54	0	0	0	0	0	0	0	0	0	0	0	0	0	0	0	0	0	0	0	0	0	0	0	0	0	0	0	0	0	0	0	0	0	0	0	0	0	0	0	0	0
54.2	0	0	0	0	0			54.2	0	0	0	0	0	0	0	0	0	0	0	0	0	0	0	0	0	0	0	0	0	0	0	0	0	0	0	0	0	0	0	0	0	0	0	0	0	0	0	0	0
54.4	0	0	0	0	0			54.4	0	0	0	0	0	0	0	0	0	0	0	0	0	0	0	0	0	0	0	0	0	0	0	0	0	0	0	0	0	0	0	0	0	0	0	0	0	0	0	0	0
54.6	0	0	0	0	0			54.6	0	0	0	0	0	0	0	0	0	0	0	0	0	0	0	0	0	0	0	0	0	0	0	0	0	0	0	0	0	0	0	0	0	0	0	0	0	0	0	0	0
54.8	0	0	0	0	0			54.8	0	0	0	0	0	0	0	0	0	0	0	0	0	0	0	0	0	0	0	0	0	0	0	0	0	0	0	0	0	0	0	0	0	0	0	0	0	0	0	0	0
55	0	0	0	0	0			55	0	0	0	0	0	0	0	0	0	0	0	0	0	0	0	0	0	0	0	0	0	0	0	0	0	0	0	0	0	0	0	0	0	0	0	0	0	0	0	0	0
55.2	0	0	0	0	0			55.2	0	0	0	0	0	0	0	0	0	0	0	0	0	0	0	0	0	0	0	0	0	0	0	0	0	0	0	0	0	0	0	0	0	0	0	0	0	0	0	0	0
55.4	0	0	0	0	0			55.4	0	0	0	0	0	0	0	0	0	0	0	0	0	0	0	0	0	0	0	0	0	0	0	0	0	0	0	0	0	0	0	0	0	0	0	0	0	0	0	0	0
55.6	0	0	0	0	0			55.6	0	0	0	0	0	0	0	0	0	0	0	0	0	0	0	0	0	0	0	0	0	0	0	0	0	0	0	0	0	0	0	0	0	0	0	0	0	0	0	0	0
55.8	0	0	0	0	0			55.8	0	0	0	0	0	0	0	0	0	0	0	0	0	0	0	0	0	0	0	0	0	0	0	0	0	0	0	0	0	0	0	0	0	0	0	0	0	0	0	0	0
56	0	0	0	0	0			56	0	0	0	0	0	0	0	0	0	0	0	0	0	0	0	0	0	0	0	0	0	0	0	0	0	0	0	0	0	0	0	0	0	0	0	0	0	0	0	0	0
56.2	0	0	0	0	0			56.2	0	0	0	0	0	0	0	0	0	0	0	0	0	0	0	0	0	0	0	0	0	0	0	0	0	0	0	0	0	0	0	0	0	0	0	0	0	0	0	0	0
56.4	0	0	0	0	0			56.4	0	0	0	0	0	0	0	0	0	0	0	0	0	0	0	0	0	0	0	0	0	0	0	0	0	0	0	0	0	0	0	0	0	0	0	0	0	0	0	0	0
56.6	0	0	0	0	0			56.6	0	0	0	0	0	0	0	0	0	0	0	0	0	0	0	0	0	0	0	0	0	0	0	0	0	0	0	0	0	0	0	0	0	0	0	0	0	0	0	0	0
56.8	0	0	0	0	0			56.8	0	0	0	0	0	0	0	0	0	0	0	0	0	0	0	0	0	0	0	0	0	0	0	0	0	0	0	0	0	0	0	0	0	0	0	0	0	0	0	0	0
57	0	0	0	0	0			57	0	0	0	0	0	0	0	0	0	0	0	0	0	0	0	0	0	0	0	0	0	0	0	0	0	0	0	0	0	0	0	0	0	0	0	0	0	0	0	0	0
57.2	0	0	0	0	0			57.2	0	0	0	0	0	0	0	0	0	0	0	0	0	0	0	0	0	0	0	0	0	0	0	0	0	0	0	0	0	0	0	0	0	0	0	0	0	0	0	0	0
57.4	0	0	0	0	0			57.4	0	0	0	0	0	0	0	0	0	0	0	0	0	0	0	0	0	0	0	0	0	0	0	0	0	0	0	0	0	0	0	0	0	0	0	0	0	0	0	0	0
57.6	0	0	0	0	0			57.6	0	0	0	0	0	0	0	0	0	0	0	0	0	0	0	0	0	0	0	0	0	0	0	0	0	0	0	0	0	0	0	0	0	0	0	0	0	0	0	0	0
57.8	0	0	0	0	0			57.8	0	0	0	0	0	0	0	0	0	0	0	0	0	0	0	0	0	0	0	0	0	0	0	0	0	0	0	0	0	0	0	0	0	0	0	0	0	0	0	0	0
58	0	0	0	0	0			58	0	0	0	0	0	0	0	0	0	0	0	0	0	0	0	0	0	0	0	0	0	0	0	0	0	0	0	0	0	0	0	0	0	0	0	0	0	0	0	0	0
58.2	0	0	0	0	0			58.2	0	0	0	0	0	0	0	0	0	0	0	0	0	0	0	0	0	0	0	0	0	0	0	0	0	0	0	0	0	0	0	0	0	0	0	0	0	0	0	0	0
58.4	0	0	0	0	0			58.4	0	0	0	0	0	0	0	0	0	0	0	0	0	0	0	0	0	0	0	0	0	0	0	0	0	0	0	0	0	0	0	0	0	0	0	0	0	0	0	0	0
58.6	0	0	0	0	0			58.6	0	0	0	0	0	0	0	0	0	0	0	0	0	0	0	0	0	0	0	0	0	0	0	0	0	0	0	0	0	0	0	0	0	0	0	0	0	0	0	0	0
58.8	0	0	0	0	0			58.8	0	0	0	0	0	0	0	0	0	0	0	0	0	0	0	0	0	0	0	0	0	0	0	0	0	0	0	0	0	0	0	0	0	0	0	0	0	0	0	0	0
59	0	0	0	0	0			59	0	0	0	0	0	0	0	0	0	0	0	0	0	0	0	0	0	0	0	0	0	0	0	0	0	0	0	0	0	0	0	0	0	0	0	0	0	0	0	0	0
59.2	0	0	0	0	0			59.2	0	0	0	0	0	0	0	0	0	0	0	0	0	0	0	0	0	0	0	0	0	0	0	0	0	0	0	0	0	0	0	0	0	0	0	0	0	0	0	0	0
59.4	0	0	0	0	0			59.4	0	0	0	0	0	0	0	0	0	0	0	0	0	0	0	0	0	0	0	0	0	0	0	0	0	0	0	0	0	0	0	0	0	0	0	0	0	0	0	0	0
59.6	0	0	0	0	0			59.6	0	0	0	0	0	0	0	0	0	0	0	0	0	0	0	0	0	0	0	0	0	0	0	0	0	0	0	0	0	0	0	0	0	0	0	0	0	0	0	0	0
59.8	0	0	0	0	0			59.8	0	0	0	0	0	0	0	0	0	0	0	0	0	0	0	0	0	0	0	0	0	0	0	0	0	0	0	0	0	0	0	0	0	0	0	0	0	0	0	0	0
60	0	0	0	0	0			60	0	0	0	0	0	0	0	0	0	0	0	0	0	0	0	0	0	0	0	0	0	0	0	0	0	0	0	0	0	0	0	0	0	0	0	0	0	0	0	0	0
60.2	0	0	0	0	0			60.2	0	0	0	0	0	0	0	0	0	0	0	0	0	0	0	0	0	0	0	0	0	0	0	0	0	0	0	0	0	0	0	0	0	0	0	0	0	0	0	0	0
60.4	0	0	0	0	0			60.4	0	0	0	0	0	0	0	0	0	0	0	0	0	0	0	0	0	0	0	0	0	0	0	0	0	0	0	0	0	0	0	0	0	0	0	0	0	0	0	0	0
60.6	0	0	0	0	0			60.6	0	0	0	0	0	0	0	0	0	0	0	0	0	0	0	0	0	0	0	0	0	0	0	0	0	0	0	0	0	0	0	0	0	0	0	0	0	0	0	0	0
60.8	0	0	0	0	0			60.8	0	0	0	0	0	0	0	0	0	0	0	0	0	0	0	0	0	0	0	0	0	0	0	0	0	0	0	0	0	0	0	0	0	0	0	0	0	0	0	0	0
61	0	0	0	0	0			61	0	0	0	0	0	0	0	0	0	0	0	0	0	0	0	0	0	0	0	0	0	0	0	0	0	0	0	0	0	0	0	0	0	0	0	0	0	0	0	0	0
61.2	0	0	0	0	0			61.2	0	0	0	0	0	0	0	0	0	0	0	0	0	0	0	0	0	0	0	0	0	0	0	0	0	0	0	0	0	0	0	0	0	0	0	0	0	0	0	0	0
61.4	0	0	0	0	0			61.4	0	0	0	0	0	0	0	0	0	0	0	0	0	0	0	0	0	0	0	0	0	0	0	0	0	0	0	0	0	0	0	0	0	0	0	0	0	0	0	0	0
61.6	0	0	0	0	0			61.6	0	0	0	0	0	0	0	0	0	0	0	0	0	0	0	0	0	0	0	0	0	0	0	0	0	0	0	0	0	0	0	0	0	0	0	0	0	0	0	0	0
61.8	0	0	0	0	0			61.8	0	0	0	0	0	0	0	0	0	0	0	0	0	0	0	0	0	0	0	0	0	0	0	0	0	0	0	0	0	0	0	0	0	0	0	0	0	0	0	0	0
62	0	0	0	0	0			62	0	0	0	0	0	0	0	0	0	0	0	0	0	0	0	0	0	0	0	0	0	0	0	0	0	0	0	0	0	0	0	0	0	0	0	0	0	0	0	0	0
62.2	0	0	0	0	0			62.2	0	0	0	0	0	0	0	0	0	0	0	0	0	0	0	0	0	0	0	0	0	0	0	0	0	0	0	0	0	0	0	0	0	0	0	0	0	0	0	0	0
62.4	0	0	0	0	0			62.4	0	0	0	0	0	0	0	0	0	0	0	0	0	0	0	0	0	0	0	0	0	0	0	0	0	0	0	0	0	0	0	0	0	0	0	0	0	0	0	0	0
62.6	0	0	0	0	0			62.6	0	0	0	0	0	0	0	0	0	0	0	0	0	0	0	0	0	0	0	0	0	0	0	0	0	0	0	0	0	0	0	0	0	0	0	0	0	0	0	0	0
62.8	0	0	0	0	0			62.8	0	0	0	0	0	0	0	0	0	0	0	0	0	0	0	0	0	0	0	0	0	0	0	0	0	0	0	0	0	0	0	0	0	0	0	0	0	0	0	0	0
63	0	0	0	0	0			63	0	0	0	0	0	0	0	0	0	0	0	0	0	0	0	0	0	0	0	0	0	0	0	0	0	0	0	0	0	0	0	0	0	0	0	0	0	0	0	0	0
63.2	0	0	0	0	0			63.2	0	0	0	0	0	0	0	0	0	0	0	0	0	0	0	0	0	0	0	0	0	0	0	0	0	0	0	0	0	0	0	0	0	0	0	0	0	0	0	0	0
63.4	0	0	0	0	0			63.4	0	0	0	0	0	0	0	0	0	0	0	0	0	0	0	0	0	0	0	0	0	0	0	0	0	0	0	0	0	0	0	0	0	0	0	0	0	0	0	0	0
63.6	0	0	0	0	0			63.6	0	0	0	0	0	0	0	0	0	0	0	0	0	0	0	0	0	0	0	0	0	0	0	0	0	0	0	0	0	0	0	0	0	0	0	0	0	0	0	0	0
63.8	0	0	0	0	0			63.8	0	0	0	0	0	0	0	0	0	0	0	0	0	0	0	0	0	0	0	0	0	0	0	0	0	0	0	0	0	0	0	0	0	0	0	0	0	0	0	0	0
64	0	0	0	0	0			64	0	0	0	0	0	0	0	0	0	0	0	0	0	0	0	0	0	0	0	0	0	0	0	0	0	0	0	0	0	0	0	0	0	0	0	0	0	0	0	0	0
64.2	0	0	0	0	0			64.2	0	0	0	0	0	0	0	0	0	0	0	0	0	0	0	0	0	0	0	0	0	0	0	0	0	0	0	0	0	0	0	0	0	0	0	0	0	0	0	0	0
64.4	0	0	0	0	0			64.4	0	0	0	0	0	0	0	0	0	0	0	0	0	0	0	0	0	0	0	0	0	0	0	0	0	0	0	0	0	0	0	0	0	0	0	0	0	0	0	0	0
64.6	0	0	0	0	0			64.6	0	0	0	0	0	0	0	0	0	0	0	0	0	0	0	0	0	0	0	0	0	0	0	0	0	0	0	0	0	0	0	0	0	0	0	0	0	0	0	0	0
64.8	0	0	0	0	0			64.8	0	0	0	0	0	0	0	0	0	0	0	0	0	0	0	0	0	0	0	0	0	0	0	0	0	0	0	0	0	0	0	0	0	0	0	0	0	0	0	0	0
65	0	0	0	0	0			65	0	0	0	0	0	0	0	0	0	0	0	0	0	0	0	0	0	0	0	0	0	0	0	0	0	0	0	0	0	0	0	0	0	0	0	0	0	0	0	0	0
65.2	0	0	0	0	0			65.2	0	0	0	0	0	0	0	0	0	0	0	0	0	0	0	0	0	0	0	0	0	0	0	0	0	0	0	0	0	0	0	0	0	0	0	0	0	0	0	0	0
65.4	0	0	0	0	0			65.4	0	0	0	0	0	0	0	0	0	0	0	0	0	0	0	0	0	0	0	0	0	0	0	0	0	0	0	0	0	0	0	0	0	0	0	0	0	0	0	0	0
65.6	0	0	0	0	0			65.6	0	0	0	0	0	0	0	0	0	0	0	0	0	0	0	0	0	0	0	0	0	0	0	0	0	0	0	0	0	0	0	0	0	0	0	0	0	0	0	0	0
65.8	0	0	0	0	0			65.8	0	0	0	0	0	0	0	0	0	0	0	0	0	0	0	0	0	0	0	0	0	0	0	0	0	0	0	0	0	0	0	0	0	0	0	0	0	0	0	0	0
66	0	0	0	0	0			66	0	0	0	0	0	0	0	0	0	0	0	0	0	0	0	0	0	0	0	0	0	0	0	0	0	0	0	0	0	0	0	0	0	0	0	0	0	0	0	0	0
66.2	0	0	0	0	0			66.2	0	0	0	0	0	0	0	0	0	0	0	0	0	0	0	0	0	0	0	0	0	0	0	0	0	0	0	0	0	0	0	0	0	0	0	0	0	0	0	0	0
66.4	0	0	0	0	0			66.4	0	0	0	0	0	0	0	0	0	0	0	0	0	0	0	0	0	0	0	0	0	0	0	0	0	0	0	0	0	0	0	0	0	0	0	0	0	0	0	0	0
66.6	0	0	0	0	0			66.6	0	0	0	0	0	0	0	0	0	0	0	0	0	0	0	0	0	0	0	0	0	0	0	0	0	0	0	0	0	0	0	0	0	0	0	0	0	0	0	0	0
66.8	0	0	0	0	0			66.8	0	0	0	0	0	0	0	0	0	0	0	0	0	0	0	0	0	0	0	0	0	0	0	0	0	0	0	0	0	0	0	0	0	0	0	0	0	0	0	0	0
67	0	0	0	0	0			67	0	0	0	0	0	0	0	0	0	0	0	0	0	0	0	0	0	0	0	0	0	0	0	0	0	0	0	0	0	0	0	0	0	0	0	0	0	0	0	0	0
67.2	0	0	0	0	0			67.2	0	0	0	0	0	0	0	0	0	0	0	0	0	0	0	0	0	0	0	0	0	0	0	0	0	0	0	0	0	0	0	0	0	0	0	0	0	0	0	0	0
67.4	0	0	0	0	0			67.4	0	0	0	0	0	0	0	0	0	0	0	0	0	0	0	0	0	0	0	0	0	0	0	0	0	0	0	0	0	0	0	0	0	0	0	0	0	0	0	0	0
67.6	0	0	0	0	0			67.6	0	0	0	0	0	0	0	0	0	0	0	0	0	0	0	0	0	0	0	0	0	0	0	0	0	0	0	0	0	0	0	0	0	0	0	0	0	0	0	0	0
67.8	0	0	0	0	0			67.8	0	0	0	0	0	0	0	0	0	0	0	0	0	0	0	0	0	0	0	0	0	0	0	0	0	0	0	0	0	0	0	0	0	0	0	0	0	0	0	0	0
68	0	0	0	0	0			68	0	0	0	0	0	0	0	0	0	0	0	0	0	0	0	0	0	0	0	0	0	0	0	0	0	0	0	0	0	0	0	0	0	0	0	0	0	0	0	0	0
68.2	0	0	0	0	0			68.2	0	0	0	0	0	0	0	0	0	0	0	0	0	0	0	0	0	0	0	0	0	0	0	0	0	0	0	0	0	0	0	0	0	0	0	0	0	0	0	0	0
68.4	0	0	0	0	0			68.4	0	0	0	0	0	0	0	0	0	0	0	0	0	0	0	0	0	0	0	0	0	0	0	0	0	0	0	0	0	0	0	0	0	0	0	0	0	0	0	0	0
68.6	0	0	0	0	0			68.6	0	0	0	0	0	0	0	0	0	0	0	0	0	0	0	0	0	0	0	0	0	0	0	0	0	0	0	0	0	0	0	0	0	0	0	0	0	0	0	0	0
68.8	0	0	0	0	0			68.8	0	0	0	0	0	0	0	0	0	0	0	0	0	0	0	0	0	0	0	0	0	0	0	0	0	0	0	0	0	0	0	0	0	0	0	0	0	0	0	0	0
69	0	0	0	0	0			69	0	0	0	0	0	0	0	0	0	0	0	0	0	0	0	0	0	0	0	0	0	0	0	0	0	0	0	0	0	0	0	0	0	0	0	0	0	0	0	0	0
69.2	0	0	0	0	0			69.2	0	0	0	0	0	0	0	0	0	0	0	0	0	0	0	0	0	0	0	0	0	0	0	0	0	0	0	0	0	0	0	0	0	0	0	0	0	0	0	0	0
69.4	0	0	0	0	0			69.4	0	0	0	0	0	0	0	0	0	0	0	0	0	0	0	0	0	0	0	0	0	0	0	0	0	0	0	0	0	0	0	0	0	0	0	0	0	0	0	0	0
69.6	0	0	0	0	0			69.6	0	0	0	0	0	0	0	0	0	0	0	0	0	0	0	0	0	0	0	0	0	0	0	0	0	0	0	0	0	0	0	0	0	0	0	0	0	0	0	0	0
69.8	0	0	0	0	0			69.8	0	0	0	0	0	0	0	0	0	0	0	0	0	0	0	0	0	0	0	0	0	0	0	0	0	0	0	0	0	0	0	0	0	0	0	0	0	0	0	0	0
70	0	0	0	0	0			70	0	0	0	0	0	0	0	0	0	0	0	0	0	0	0	0	0	0	0	0	0	0	0	0	0	0	0	0	0	0	0	0	0	0	0	0	0	0	0	0	0
70.2	0	0	0	0	0			70.2	0	0	0	0	0	0	0	0	0	0	0	0	0	0	0	0	0	0	0	0	0	0	0	0	0	0	0	0	0	0	0	0	0	0	0	0	0	0	0	0	0
70.4	0	0	0	0	0			70.4	0	0	0	0	0	0	0	0	0	0	0	0	0	0	0	0	0	0	0	0	0	0	0	0	0	0	0	0	0	0	0	0	0	0	0	0	0	0	0	0	0
70.6	0	0	0	0	0			70.6	0	0	0	0	0	0	0	0	0	0	0	0	0	0	0	0	0	0	0	0	0	0	0	0	0	0	0	0	0	0	0	0	0	0	0	0	0	0	0	0	0
70.8	0	0	0	0	0			70.8	0	0	0	0	0	0	0	0	0	0	0	0	0	0	0	0	0	0	0	0	0	0	0	0	0	0	0	0	0	0	0	0	0	0	0	0	0	0	0	0	0
71	0	0	0	0	0			71	0	0	0	0	0	0	0	0	0	0	0	0	0	0	0	0	0	0	0	0	0	0	0	0	0	0	0	0	0	0	0	0	0	0	0	0	0	0	0	0	0
71.2	0	0	0	0	0			71.2	0	0	0	0	0	0	0	0	0	0	0	0	0	0	0	0	0	0	0	0	0	0	0	0	0	0	0	0	0	0	0	0	0	0	0	0	0	0	0	0	0
71.4	0	0	0	0	0			71.4	0	0	0	0	0	0	0	0	0	0	0	0	0	0	0	0	0	0	0	0	0	0	0	0	0	0	0	0	0	0	0	0	0	0	0	0	0	0	0	0	0
71.6	0	0	0	0	0			71.6	0	0	0	0	0	0	0	0	0	0	0	0	0	0	0	0	0	0	0	0	0	0	0	0	0	0	0	0	0	0	0	0	0	0	0	0	0	0	0	0	0
71.8	0	0	0	0	0			71.8	0	0	0	0	0	0	0	0	0	0	0	0	0	0	0	0	0	0	0	0	0	0	0	0	0	0	0	0	0	0	0	0	0	0	0	0	0	0	0	0	0
72	0	0	0	0	0			72	0	0	0	0	0	0	0	0	0	0	0	0	0	0	0	0	0	0	0	0	0	0	0	0	0	0	0	0	0	0	0	0	0	0	0	0	0	0	0	0	0
72.2	0	0	0	0	0			72.2	0	0	0	0	0	0	0	0	0	0	0	0	0	0	0	0	0	0	0	0	0	0	0	0	0	0	0	0	0	0	0	0	0	0	0	0	0	0	0	0	0
72.4	0	0	0	0	0			72.4	0	0	0	0	0	0	0	0	0	0	0	0	0	0	0	0	0	0	0	0	0	0	0	0	0	0	0	0	0	0	0	0	0	0	0	0	0	0	0	0	0
72.6	0	0	0	0	0			72.6	0	0	0	0	0	0	0	0	0	0	0	0	0	0	0	0	0	0	0	0	0	0	0	0	0	0	0	0	0	0	0	0	0	0	0	0	0	0	0	0	0
72.8	0	0	0	0	0			72.8	0	0	0	0	0	0	0	0	0	0	0	0	0	0	0	0	0	0	0	0	0	0	0	0	0	0	0	0	0	0	0	0	0	0	0	0	0	0	0	0	0
73	0	0	0	0	0			73	0	0	0	0	0	0	0	0	0	0	0	0	0	0	0	0	0	0	0	0	0	0	0	0	0	0	0	0	0	0	0	0	0	0	0	0	0	0	0	0	0
73.2	0	0	0	0	0			73.2	0	0	0	0	0	0	0	0	0	0	0	0	0	0	0	0	0	0	0	0	0	0	0	0	0	0	0	0	0	0	0	0	0	0	0	0	0	0	0	0	0
73.4	0	0	0	0	0			73.4	0	0	0	0	0	0	0	0	0	0	0	0	0	0	0	0	0	0	0	0	0	0	0	0	0	0	0	0	0	0	0	0	0	0	0	0	0	0	0	0	0
73.6	0	0	0	0	0			73.6	0	0	0	0	0	0	0	0	0	0	0	0	0	0	0	0	0	0	0	0	0	0	0	0	0	0	0	0	0	0	0	0	0	0	0	0	0	0	0	0	0
73.8	0	0	0	0	0			73.8	0	0	0	0	0	0	0	0	0	0	0	0	0	0	0	0	0	0	0	0	0	0	0	0	0	0	0	0	0	0	0	0	0	0	0	0	0	0	0	0	0
74	0	0	0	0	0			74	0	0	0	0	0	0	0	0	0	0	0	0	0	0	0	0	0	0	0	0	0	0	0	0	0	0	0	0	0	0	0	0	0	0	0	0	0	0	0	0	0
74.2	0	0	0	0	0			74.2	0	0	0	0	0	0	0	0	0	0	0	0	0	0	0	0	0	0	0	0	0	0	0	0	0	0	0	0	0	0	0	0	0	0	0	0	0	0	0	0	0
74.4	0	0	0	0	0			74.4	0	0	0	0	0	0	0	0	0	0	0	0	0	0	0	0	0	0	0	0	0	0	0	0	0	0	0	0	0	0	0	0	0	0	0	0	0	0	0	0	0
74.6	0	0	0	0	0			74.6	0	0	0	0	0	0	0	0	0	0	0	0	0	0	0	0	0	0	0	0	0	0	0	0	0	0	0	0	0	0	0	0	0	0	0	0	0	0	0	0	0
74.8	0	0	0	0	0			74.8	0	0	0	0	0	0	0	0	0	0	0	0	0	0	0	0	0	0	0	0	0	0	0	0	0	0	0	0	0	0	0	0	0	0	0	0	0	0	0	0	0
75	0	0	0	0	0			75	0	0	0	0	0	0	0	0	0	0	0	0	0	0	0	0	0	0	0	0	0	0	0	0	0	0	0	0	0	0	0	0	0	0	0	0	0	0	0	0	0
75.2	0	0	0	0	0			75.2	0	0	0	0	0	0	0	0	0	0	0	0	0	0	0	0	0	0	0	0	0	0	0	0	0	0	0	0	0	0	0	0	0	0	0	0	0	0	0	0	0
75.4	0	0	0	0	0			75.4	0	0	0	0	0	0	0	0	0	0	0	0	0	0	0	0	0	0	0	0	0	0	0	0	0	0	0	0	0	0	0	0	0	0	0	0	0	0	0	0	0
75.6	0	0	0	0	0			75.6	0	0	0	0	0	0	0	0	0	0	0	0	0	0	0	0	0	0	0	0	0	0	0	0	0	0	0	0	0	0	0	0	0	0	0	0	0	0	0	0	0
75.8	0	0	0	0	0			75.8	0	0	0	0	0	0	0	0	0	0	0	0	0	0	0	0	0	0	0	0	0	0	0	0	0	0	0	0	0	0	0	0	0	0	0	0	0	0	0	0	0
76	0	0	0	0	0			76	0	0	0	0	0	0	0	0	0	0	0	0	0	0	0	0	0	0	0	0	0	0	0	0	0	0	0	0	0	0	0	0	0	0	0	0	0	0	0	0	0
76.2	0	0	0	0	0			76.2	0	0	0	0	0	0	0	0	0	0	0	0	0	0	0	0	0	0	0	0	0	0	0	0	0	0	0	0	0	0	0	0	0	0	0	0	0	0	0	0	0
76.4	0	0	0	0	0			76.4	0	0	0	0	0	0	0	0	0	0	0	0	0	0	0	0	0	0	0	0	0	0	0	0	0	0	0	0	0	0	0	0	0	0	0	0	0	0	0	0	0
76.6	0	0	0	0	0			76.6	0	0	0	0	0	0	0	0	0	0	0	0	0	0	0	0	0	0	0	0	0	0	0	0	0	0	0	0	0	0	0	0	0	0	0	0	0	0	0	0	0
76.8	0	0	0	0	0			76.8	0	0	0	0	0	0	0	0	0	0	0	0	0	0	0	0	0	0	0	0	0	0	0	0	0	0	0	0	0	0	0	0	0	0	0	0	0	0	0	0	0
77	0	0	0	0	0			77	0	0	0	0	0	0	0	0	0	0	0	0	0	0	0	0	0	0	0	0	0	0	0	0	0	0	0	0	0	0	0	0	0	0	0	0	0	0	0	0	0
77.2	0	0	0	0	0			77.2	0	0	0	0	0	0	0	0	0	0	0	0	0	0	0	0	0	0	0	0	0	0	0	0	0	0	0	0	0	0	0	0	0	0	0	0	0	0	0	0	0
77.4	0	0	0	0	0			77.4	0	0	0	0	0	0	0	0	0	0	0	0	0	0	0	0	0	0	0	0	0	0	0	0	0	0	0	0	0	0	0	0	0	0	0	0	0	0	0	0	0
77.6	0	0	0	0	0			77.6	0	0	0	0	0	0	0	0	0	0	0	0	0	0	0	0	0	0	0	0	0	0	0	0	0	0	0	0	0	0	0	0	0	0	0	0	0	0	0	0	0
77.8	0	0	0	0	0			77.8	0	0	0	0	0	0	0	0	0	0	0	0	0	0	0	0	0	0	0	0	0	0	0	0	0	0	0	0	0	0	0	0	0	0	0	0	0	0	0	0	0
78	0	0	0	0	0			78	0	0	0	0	0	0	0	0	0	0	0	0	0	0	0	0	0	0	0	0	0	0	0	0	0	0	0	0	0	0	0	0	0	0	0	0	0	0	0	0	0
78.2	0	0	0	0	0			78.2	0	0	0	0	0	0	0	0	0	0	0	0	0	0	0	0	0	0	0	0	0	0	0	0	0	0	0	0	0	0	0	0	0	0	0	0	0	0	0	0	0
78.4	0	0	0	0	0			78.4	0	0	0	0	0	0	0	0	0	0	0	0	0	0	0	0	0	0	0	0	0	0	0	0	0	0	0	0	0	0	0	0	0	0	0	0	0	0	0	0	0
78.6	0	0	0	0	0			78.6	0	0	0	0	0	0	0	0	0	0	0	0	0	0	0	0	0	0	0	0	0	0	0	0	0	0	0	0	0	0	0	0	0	0	0	0	0	0	0	0	0
78.8	0	0	0	0	0			78.8	0	0	0	0	0	0	0	0	0	0	0	0	0	0	0	0	0	0	0	0	0	0	0	0	0	0	0	0	0	0	0	0	0	0	0	0	0	0	0	0	0
79	0	0	0	0	0			79	0	0	0	0	0	0	0	0	0	0	0	0	0	0	0	0	0	0	0	0	0	0	0	0	0	0	0	0	0	0	0	0	0	0	0	0	0	0	0	0	0
79.2	0	0	0	0	0			79.2	0	0	0	0	0	0	0	0	0	0	0	0	0	0	0	0	0	0	0	0	0	0	0	0	0	0	0	0	0	0	0	0	0	0	0	0	0	0	0	0	0
79.4	0	0	0	0	0			79.4	0	0	0	0	0	0	0	0	0	0	0	0	0	0	0	0	0	0	0	0	0	0	0	0	0	0	0	0	0	0	0	0	0	0	0	0	0	0	0	0	0
79.6	0	0	0	0	0			79.6	0	0	0	0	0	0	0	0	0	0	0	0	0	0	0	0	0	0	0	0	0	0	0	0	0	0	0	0	0	0	0	0	0	0	0	0	0	0	0	0	0
79.8	0	0	0	0	0			79.8	0	0	0	0	0	0	0	0	0	0	0	0	0	0	0	0	0	0	0	0	0	0	0	0	0	0	0	0	0	0	0	0	0	0	0	0	0	0	0	0	0
80	0	0	0	0	0			80	0	0	0	0	0	0	0	0	0	0	0	0	0	0	0	0	0	0	0	0	0	0	0	0	0	0	0	0	0	0	0	0	0	0	0	0	0	0	0	0	0
80.2	0	0	0	0	0			80.2	0	0	0	0	0	0	0	0	0	0	0	0	0	0	0	0	0	0	0	0	0	0	0	0	0	0	0	0	0	0	0	0	0	0	0	0	0	0	0	0	0
80.4	0	0	0	0	0			80.4	0	0	0	0	0	0	0	0	0	0	0	0	0	0	0	0	0	0	0	0	0	0	0	0	0	0	0	0	0	0	0	0	0	0	0	0	0	0	0	0	0
80.6	0	0	0	0	0			80.6	0	0	0	0	0	0	0	0	0	0	0	0	0	0	0	0	0	0	0	0	0	0	0	0	0	0	0	0	0	0	0	0	0	0	0	0	0	0	0	0	0
80.8	0	0	0	0	0			80.8	0	0	0	0	0	0	0	0	0	0	0	0	0	0	0	0	0	0	0	0	0	0	0	0	0	0	0	0	0	0	0	0	0	0	0	0	0	0	0	0	0
81	0	0	0	0	0			81	0	0	0	0	0	0	0	0	0	0	0	0	0	0	0	0	0	0	0	0	0	0	0	0	0	0	0	0	0	0	0	0	0	0	0	0	0	0	0	0	0
81.2	0	0	0	0	0			81.2	0	0	0	0	0	0	0	0	0	0	0	0	0	0	0	0	0	0	0	0	0	0	0	0	0	0	0	0	0	0	0	0	0	0	0	0	0	0	0	0	0
81.4	0	0	0	0	0			81.4	0	0	0	0	0	0	0	0	0	0	0	0	0	0	0	0	0	0	0	0	0	0	0	0	0	0	0	0	0	0	0	0	0	0	0	0	0	0	0	0	0
81.6	0	0	0	0	0			81.6	0	0	0	0	0	0	0	0	0	0	0	0	0	0	0	0	0	0	0	0	0	0	0	0	0	0	0	0	0	0	0	0	0	0	0	0	0	0	0	0	0
81.8	0	0	0	0	0			81.8	0	0	0	0	0	0	0	0	0	0	0	0	0	0	0	0	0	0	0	0	0	0	0	0	0	0	0	0	0	0	0	0	0	0	0	0	0	0	0	0	0
82	0	0	0	0	0			82	0	0	0	0	0	0	0	0	0	0	0	0	0	0	0	0	0	0	0	0	0	0	0	0	0	0	0	0	0	0	0	0	0	0	0	0	0	0	0	0	0
82.2	0	0	0	0	0			82.2	0	0	0	0	0	0	0	0	0	0	0	0	0	0	0	0	0	0	0	0	0	0	0	0	0	0	0	0	0	0	0	0	0	0	0	0	0	0	0	0	0
82.4	0	0	0	0	0			82.4	0	0	0	0	0	0	0	0	0	0	0	0	0	0	0	0	0	0	0	0	0	0	0	0	0	0	0	0	0	0	0	0	0	0	0	0	0	0	0	0	0
82.6	0	0	0	0	0			82.6	0	0	0	0	0	0	0	0	0	0	0	0	0	0	0	0	0	0	0	0	0	0	0	0	0	0	0	0	0	0	0	0	0	0	0	0	0	0	0	0	0
82.8	0	0	0	0	0			82.8	0	0	0	0	0	0	0	0	0	0	0	0	0	0	0	0	0	0	0	0	0	0	0	0	0	0	0	0	0	0	0	0	0	0	0	0	0	0	0	0	0
83	0	0	0	0	0			83	0	0	0	0	0	0	0	0	0	0	0	0	0	0	0	0	0	0	0	0	0	0	0	0	0	0	0	0	0	0	0	0	0	0	0	0	0	0	0	0	0
83.2	0	0	0	0	0			83.2	0	0	0	0	0	0	0	0	0	0	0	0	0	0	0	0	0	0	0	0	0	0	0	0	0	0	0	0	0	0	0	0	0	0	0	0	0	0	0	0	0
83.4	0	0	0	0	0			83.4	0	0	0	0	0	0	0	0	0	0	0	0	0	0	0	0	0	0	0	0	0	0	0	0	0	0	0	0	0	0	0	0	0	0	0	0	0	0	0	0	0
83.6	0	0	0	0	0			83.6	0	0	0	0	0	0	0	0	0	0	0	0	0	0	0	0	0	0	0	0	0	0	0	0	0	0	0	0	0	0	0	0	0	0	0	0	0	0	0	0	0
83.8	0	0	0	0	0			83.8	0	0	0	0	0	0	0	0	0	0	0	0	0	0	0	0	0	0	0	0	0	0	0	0	0	0	0	0	0	0	0	0	0	0	0	0	0	0	0	0	0
84	0	0	0	0	0			84	0	0	0	0	0	0	0	0	0	0	0	0	0	0	0	0	0	0	0	0	0	0	0	0	0	0	0	0	0	0	0	0	0	0	0	0	0	0	0	0	0
84.2	0	0	0	0	0			84.2	0	0	0	0	0	0	0	0	0	0	0	0	0	0	0	0	0	0	0	0	0	0	0	0	0	0	0	0	0	0	0	0	0	0	0	0	0	0	0	0	0
84.4	0	0	0	0	0			84.4	0	0	0	0	0	0	0	0	0	0	0	0	0	0	0	0	0	0	0	0	0	0	0	0	0	0	0	0	0	0	0	0	0	0	0	0	0	0	0	0	0
84.6	0	0	0	0	0			84.6	0	0	0	0	0	0	0	0	0	0	0	0	0	0	0	0	0	0	0	0	0	0	0	0	0	0	0	0	0	0	0	0	0	0	0	0	0	0	0	0	0
84.8	0	0	0	0	0			84.8	0	0	0	0	0	0	0	0	0	0	0	0	0	0	0	0	0	0	0	0	0	0	0	0	0	0	0	0	0	0	0	0	0	0	0	0	0	0	0	0	0
85	0	0	0	0	0			85	0	0	0	0	0	0	0	0	0	0	0	0	0	0	0	0	0	0	0	0	0	0	0	0	0	0	0	0	0	0	0	0	0	0	0	0	0	0	0	0	0
85.2	0	0	0	0	0			85.2	0	0	0	0	0	0	0	0	0	0	0	0	0	0	0	0	0	0	0	0	0	0	0	0	0	0	0	0	0	0	0	0	0	0	0	0	0	0	0	0	0
85.4	0	0	0	0	0			85.4	0	0	0	0	0	0	0	0	0	0	0	0	0	0	0	0	0	0	0	0	0	0	0	0	0	0	0	0	0	0	0	0	0	0	0	0	0	0	0	0	0
85.6	0	0	0	0	0			85.6	0	0	0	0	0	0	0	0	0	0	0	0	0	0	0	0	0	0	0	0	0	0	0	0	0	0	0	0	0	0	0	0	0	0	0	0	0	0	0	0	0
85.8	0	0	0	0	0			85.8	0	0	0	0	0	0	0	0	0	0	0	0	0	0	0	0	0	0	0	0	0	0	0	0	0	0	0	0	0	0	0	0	0	0	0	0	0	0	0	0	0
86	0	0	0	0	0			86	0	0	0	0	0	0	0	0	0	0	0	0	0	0	0	0	0	0	0	0	0	0	0	0	0	0	0	0	0	0	0	0	0	0	0	0	0	0	0	0	0
86.2	0	0	0	0	0			86.2	0	0	0	0	0	0	0	0	0	0	0	0	0	0	0	0	0	0	0	0	0	0	0	0	0	0	0	0	0	0	0	0	0	0	0	0	0	0	0	0	0
86.4	0	0	0	0	0			86.4	0	0	0	0	0	0	0	0	0	0	0	0	0	0	0	0	0	0	0	0	0	0	0	0	0	0	0	0	0	0	0	0	0	0	0	0	0	0	0	0	0
86.6	0	0	0	0	0			86.6	0	0	0	0	0	0	0	0	0	0	0	0	0	0	0	0	0	0	0	0	0	0	0	0	0	0	0	0	0	0	0	0	0	0	0	0	0	0	0	0	0
86.8	0	0	0	0	0			86.8	0	0	0	0	0	0	0	0	0	0	0	0	0	0	0	0	0	0	0	0	0	0	0	0	0	0	0	0	0	0	0	0	0	0	0	0	0	0	0	0	0
87	0	0	0	0	0			87	0	0	0	0	0	0	0	0	0	0	0	0	0	0	0	0	0	0	0	0	0	0	0	0	0	0	0	0	0	0	0	0	0	0	0	0	0	0	0	0	0
87.2	0	0	0	0	0			87.2	0	0	0	0	0	0	0	0	0	0	0	0	0	0	0	0	0	0	0	0	0	0	0	0	0	0	0	0	0	0	0	0	0	0	0	0	0	0	0	0	0
87.4	0	0	0	0	0			87.4	0	0	0	0	0	0	0	0	0	0	0	0	0	0	0	0	0	0	0	0	0	0	0	0	0	0	0	0	0	0	0	0	0	0	0	0	0	0	0	0	0
87.6	0	0	0	0	0			87.6	0	0	0	0	0	0	0	0	0	0	0	0	0	0	0	0	0	0	0	0	0	0	0	0	0	0	0	0	0	0	0	0	0	0	0	0	0	0	0	0	0
87.8	0	0	0	0	0			87.8	0	0	0	0	0	0	0	0	0	0	0	0	0	0	0	0	0	0	0	0	0	0	0	0	0	0	0	0	0	0	0	0	0	0	0	0	0	0	0	0	0
88	0	0	0	0	0			88	0	0	0	0	0	0	0	0	0	0	0	0	0	0	0	0	0	0	0	0	0	0	0	0	0	0	0	0	0	0	0	0	0	0	0	0	0	0	0	0	0
88.2	0	0	0	0	0			88.2	0	0	0	0	0	0	0	0	0	0	0	0	0	0	0	0	0	0	0	0	0	0	0	0	0	0	0	0	0	0	0	0	0	0	0	0	0	0	0	0	0
88.4	0	0	0	0	0			88.4	0	0	0	0	0	0	0	0	0	0	0	0	0	0	0	0	0	0	0	0	0	0	0	0	0	0	0	0	0	0	0	0	0	0	0	0	0	0	0	0	0
88.6	0	0	0	0	0			88.6	0	0	0	0	0	0	0	0	0	0	0	0	0	0	0	0	0	0	0	0	0	0	0	0	0	0	0	0	0	0	0	0	0	0	0	0	0	0	0	0	0
88.8	0	0	0	0	0			88.8	0	0	0	0	0	0	0	0	0	0	0	0	0	0	0	0	0	0	0	0	0	0	0	0	0	0	0	0	0	0	0	0	0	0	0	0	0	0	0	0	0
89	0	0	0	0	0			89	0	0	0	0	0	0	0	0	0	0	0	0	0	0	0	0	0	0	0	0	0	0	0	0	0	0	0	0	0	0	0	0	0	0	0	0	0	0	0	0	0
89.2	0	0	0	0	0			89.2	0	0	0	0	0	0	0	0	0	0	0	0	0	0	0	0	0	0	0	0	0	0	0	0	0	0	0	0	0	0	0	0	0	0	0	0	0	0	0	0	0
89.4	0	0	0	0	0			89.4	0	0	0	0	0	0	0	0	0	0	0	0	0	0	0	0	0	0	0	0	0	0	0	0	0	0	0	0	0	0	0	0	0	0	0	0	0	0	0	0	0
89.6	0	0	0	0	0			89.6	0	0	0	0	0	0	0	0	0	0	0	0	0	0	0	0	0	0	0	0	0	0	0	0	0	0	0	0	0	0	0	0	0	0	0	0	0	0	0	0	0
89.8	0	0	0	0	0			89.8	0	0	0	0	0	0	0	0	0	0	0	0	0	0	0	0	0	0	0	0	0	0	0	0	0	0	0	0	0	0	0	0	0	0	0	0	0	0	0	0	0
90	0	0	0	0	0			90	0	0	0	0	0	0	0	0	0	0	0	0	0	0	0	0	0	0	0	0	0	0	0	0	0	0	0	0	0	0	0	0	0	0	0	0	0	0	0	0	0
90.2	0	0	0	0	0			90.2	0	0	0	0	0	0	0	0	0	0	0	0	0	0	0	0	0	0	0	0	0	0	0	0	0	0	0	0	0	0	0	0	0	0	0	0	0	0	0	0	0
90.4	0	0	0	0	0			90.4	0	0	0	0	0	0	0	0	0	0	0	0	0	0	0	0	0	0	0	0	0	0	0	0	0	0	0	0	0	0	0	0	0	0	0	0	0	0	0	0	0
90.6	0	0	0	0	0			90.6	0	0	0	0	0	0	0	0	0	0	0	0	0	0	0	0	0	0	0	0	0	0	0	0	0	0	0	0	0	0	0	0	0	0	0	0	0	0	0	0	0
90.8	0	0	0	0	0			90.8	0	0	0	0	0	0	0	0	0	0	0	0	0	0	0	0	0	0	0	0	0	0	0	0	0	0	0	0	0	0	0	0	0	0	0	0	0	0	0	0	0
91	0	0	0	0	0			91	0	0	0	0	0	0	0	0	0	0	0	0	0	0	0	0	0	0	0	0	0	0	0	0	0	0	0	0	0	0	0	0	0	0	0	0	0	0	0	0	0
91.2	0	0	0	0	0			91.2	0	0	0	0	0	0	0	0	0	0	0	0	0	0	0	0	0	0	0	0	0	0	0	0	0	0	0	0	0	0	0	0	0	0	0	0	0	0	0	0	0
91.4	0	0	0	0	0			91.4	0	0	0	0	0	0	0	0	0	0	0	0	0	0	0	0	0	0	0	0	0	0	0	0	0	0	0	0	0	0	0	0	0	0	0	0	0	0	0	0	0
91.6	0	0	0	0	0			91.6	0	0	0	0	0	0	0	0	0	0	0	0	0	0	0	0	0	0	0	0	0	0	0	0	0	0	0	0	0	0	0	0	0	0	0	0	0	0	0	0	0
91.8	0	0	0	0	0			91.8	0	0	0	0	0	0	0	0	0	0	0	0	0	0	0	0	0	0	0	0	0	0	0	0	0	0	0	0	0	0	0	0	0	0	0	0	0	0	0	0	0
92	0	0	0	0	0			92	0	0	0	0	0	0	0	0	0	0	0	0	0	0	0	0	0	0	0	0	0	0	0	0	0	0	0	0	0	0	0	0	0	0	0	0	0	0	0	0	0
92.2	0	0	0	0	0			92.2	0	0	0	0	0	0	0	0	0	0	0	0	0	0	0	0	0	0	0	0	0	0	0	0	0	0	0	0	0	0	0	0	0	0	0	0	0	0	0	0	0
92.4	0	0	0	0	0			92.4	0	0	0	0	0	0	0	0	0	0	0	0	0	0	0	0	0	0	0	0	0	0	0	0	0	0	0	0	0	0	0	0	0	0	0	0	0	0	0	0	0
92.6	0	0	0	0	0			92.6	0	0	0	0	0	0	0	0	0	0	0	0	0	0	0	0	0	0	0	0	0	0	0	0	0	0	0	0	0	0	0	0	0	0	0	0	0	0	0	0	0
92.8	0	0	0	0	0			92.8	0	0	0	0	0	0	0	0	0	0	0	0	0	0	0	0	0	0	0	0	0	0	0	0	0	0	0	0	0	0	0	0	0	0	0	0	0	0	0	0	0
93	0	0	0	0	0			93	0	0	0	0	0	0	0	0	0	0	0	0	0	0	0	0	0	0	0	0	0	0	0	0	0	0	0	0	0	0	0	0	0	0	0	0	0	0	0	0	0
93.2	0	0	0	0	0			93.2	0	0	0	0	0	0	0	0	0	0	0	0	0	0	0	0	0	0	0	0	0	0	0	0	0	0	0	0	0	0	0	0	0	0	0	0	0	0	0	0	0
93.4	0	0	0	0	0			93.4	0	0	0	0	0	0	0	0	0	0	0	0	0	0	0	0	0	0	0	0	0	0	0	0	0	0	0	0	0	0	0	0	0	0	0	0	0	0	0	0	0
93.6	0	0	0	0	0			93.6	0	0	0	0	0	0	0	0	0	0	0	0	0	0	0	0	0	0	0	0	0	0	0	0	0	0	0	0	0	0	0	0	0	0	0	0	0	0	0	0	0
93.8	0	0	0	0	0			93.8	0	0	0	0	0	0	0	0	0	0	0	0	0	0	0	0	0	0	0	0	0	0	0	0	0	0	0	0	0	0	0	0	0	0	0	0	0	0	0	0	0
94	0	0	0	0	0			94	0	0	0	0	0	0	0	0	0	0	0	0	0	0	0	0	0	0	0	0	0	0	0	0	0	0	0	0	0	0	0	0	0	0	0	0	0	0	0	0	0
94.2	0	0	0	0	0			94.2	0	0	0	0	0	0	0	0	0	0	0	0	0	0	0	0	0	0	0	0	0	0	0	0	0	0	0	0	0	0	0	0	0	0	0	0	0	0	0	0	0
94.4	0	0	0	0	0			94.4	0	0	0	0	0	0	0	0	0	0	0	0	0	0	0	0	0	0	0	0	0	0	0	0	0	0	0	0	0	0	0	0	0	0	0	0	0	0	0	0	0
94.6	0	0	0	0	0			94.6	0	0	0	0	0	0	0	0	0	0	0	0	0	0	0	0	0	0	0	0	0	0	0	0	0	0	0	0	0	0	0	0	0	0	0	0	0	0	0	0	0
94.8	0	0	0	0	0			94.8	0	0	0	0	0	0	0	0	0	0	0	0	0	0	0	0	0	0	0	0	0	0	0	0	0	0	0	0	0	0	0	0	0	0	0	0	0	0	0	0	0
95	0	0	0	0	0			95	0	0	0	0	0	0	0	0	0	0	0	0	0	0	0	0	0	0	0	0	0	0	0	0	0	0	0	0	0	0	0	0	0	0	0	0	0	0	0	0	0
95.2	0	0	0	0	0			95.2	0	0	0	0	0	0	0	0	0	0	0	0	0	0	0	0	0	0	0	0	0	0	0	0	0	0	0	0	0	0	0	0	0	0	0	0	0	0	0	0	0
95.4	0	0	0	0	0			95.4	0	0	0	0	0	0	0	0	0	0	0	0	0	0	0	0	0	0	0	0	0	0	0	0	0	0	0	0	0	0	0	0	0	0	0	0	0	0	0	0	0
95.6	0	0	0	0	0			95.6	0	0	0	0	0	0	0	0	0	0	0	0	0	0	0	0	0	0	0	0	0	0	0	0	0	0	0	0	0	0	0	0	0	0	0	0	0	0	0	0	0
95.8	0	0	0	0	0			95.8	0	0	0	0	0	0	0	0	0	0	0	0	0	0	0	0	0	0	0	0	0	0	0	0	0	0	0	0	0	0	0	0	0	0	0	0	0	0	0	0	0
96	0	0	0	0	0			96	0	0	0	0	0	0	0	0	0	0	0	0	0	0	0	0	0	0	0	0	0	0	0	0	0	0	0	0	0	0	0	0	0	0	0	0	0	0	0	0	0
96.2	0	0	0	0	0			96.2	0	0	0	0	0	0	0	0	0	0	0	0	0	0	0	0	0	0	0	0	0	0	0	0	0	0	0	0	0	0	0	0	0	0	0	0	0	0	0	0	0
96.4	0	0	0	0	0			96.4	0	0	0	0	0	0	0	0	0	0	0	0	0	0	0	0	0	0	0	0	0	0	0	0	0	0	0	0	0	0	0	0	0	0	0	0	0	0	0	0	0
96.6	0	0	0	0	0			96.6	0	0	0	0	0	0	0	0	0	0	0	0	0	0	0	0	0	0	0	0	0	0	0	0	0	0	0	0	0	0	0	0	0	0	0	0	0	0	0	0	0
96.8	0	0	0	0	0			96.8	0	0	0	0	0	0	0	0	0	0	0	0	0	0	0	0	0	0	0	0	0	0	0	0	0	0	0	0	0	0	0	0	0	0	0	0	0	0	0	0	0
97	0	0	0	0	0			97	0	0	0	0	0	0	0	0	0	0	0	0	0	0	0	0	0	0	0	0	0	0	0	0	0	0	0	0	0	0	0	0	0	0	0	0	0	0	0	0	0
97.2	0	0	0	0	0			97.2	0	0	0	0	0	0	0	0	0	0	0	0	0	0	0	0	0	0	0	0	0	0	0	0	0	0	0	0	0	0	0	0	0	0	0	0	0	0	0	0	0
97.4	0	0	0	0	0			97.4	0	0	0	0	0	0	0	0	0	0	0	0	0	0	0	0	0	0	0	0	0	0	0	0	0	0	0	0	0	0	0	0	0	0	0	0	0	0	0	0	0
97.6	0	0	0	0	0			97.6	0	0	0	0	0	0	0	0	0	0	0	0	0	0	0	0	0	0	0	0	0	0	0	0	0	0	0	0	0	0	0	0	0	0	0	0	0	0	0	0	0
97.8	0	0	0	0	0			97.8	0	0	0	0	0	0	0	0	0	0	0	0	0	0	0	0	0	0	0	0	0	0	0	0	0	0	0	0	0	0	0	0	0	0	0	0	0	0	0	0	0
98	0	0	0	0	0			98	0	0	0	0	0	0	0	0	0	0	0	0	0	0	0	0	0	0	0	0	0	0	0	0	0	0	0	0	0	0	0	0	0	0	0	0	0	0	0	0	0
98.2	0	0	0	0	0			98.2	0	0	0	0	0	0	0	0	0	0	0	0	0	0	0	0	0	0	0	0	0	0	0	0	0	0	0	0	0	0	0	0	0	0	0	0	0	0	0	0	0
98.4	0	0	0	0	0			98.4	0	0	0	0	0	0	0	0	0	0	0	0	0	0	0	0	0	0	0	0	0	0	0	0	0	0	0	0	0	0	0	0	0	0	0	0	0	0	0	0	0
98.6	0	0	0	0	0			98.6	0	0	0	0	0	0	0	0	0	0	0	0	0	0	0	0	0	0	0	0	0	0	0	0	0	0	0	0	0	0	0	0	0	0	0	0	0	0	0	0	0
98.8	0	0	0	0	0			98.8	0	0	0	0	0	0	0	0	0	0	0	0	0	0	0	0	0	0	0	0	0	0	0	0	0	0	0	0	0	0	0	0	0	0	0	0	0	0	0	0	0
99	0	0	0	0	0			99	0	0	0	0	0	0	0	0	0	0	0	0	0	0	0	0	0	0	0	0	0	0	0	0	0	0	0	0	0	0	0	0	0	0	0	0	0	0	0	0	0
99.2	0	0	0	0	0			99.2	0	0	0	0	0	0	0	0	0	0	0	0	0	0	0	0	0	0	0	0	0	0	0	0	0	0	0	0	0	0	0	0	0	0	0	0	0	0	0	0	0
99.4	0	0	0	0	0			99.4	0	0	0	0	0	0	0	0	0	0	0	0	0	0	0	0	0	0	0	0	0	0	0	0	0	0	0	0	0	0	0	0	0	0	0	0	0	0	0	0	0
99.6	0	0	0	0	0			99.6	0	0	0	0	0	0	0	0	0	0	0	0	0	0	0	0	0	0	0	0	0	0	0	0	0	0	0	0	0	0	0	0	0	0	0	0	0	0	0	0	0
99.8	0	0	0	0	0			99.8	0	0	0	0	0	0	0	0	0	0	0	0	0	0	0	0	0	0	0	0	0	0	0	0	0	0	0	0	0	0	0	0	0	0	0	0	0	0	0	0	0
100	0	0	0	0	0			100	0	0	0	0	0	0	0	0	0	0	0	0	0	0	0	0	0	0	0	0	0	0	0	0	0	0	0	0	0	0	0	0	0	0	0	0	0	0	0	0	0
100.2	0	0	0	0	0			100.2	0	0	0	0	0	0	0	0	0	0	0	0	0	0	0	0	0	0	0	0	0	0	0	0	0	0	0	0	0	0	0	0	0	0	0	0	0	0	0	0	0
[truncated: 1,331 more columns]

## Sheet: Fig. 2b Bottom Left panel
Centroid displacement (nm)
Median of slow state entries (N = 979)								All entries
Time relative to event (s)	Mean	Median	Standard deviation	Variance	SEM			Time relative to event (s)	Event 1	Event 2	Event 3	Event 4	Event 5	Event 6	Event 7	Event 8	Event 9	Event 10	Event 11	Event 12	Event 13	Event 14	Event 15	Event 16	Event 17	Event 18	Event 19	Event 20	Event 21	Event 22	Event 23	Event 24	Event 25	Event 26	Event 27	Event 28	Event 29	Event 30	Event 31	Event 32	Event 33	Event 34	Event 35	Event 36	Event 37	Event 38	Event 39	Event 40	Event 41
-99.8	0	0	0	0	0			-99.8	0	0	0	0	0	0	0	0	0	0	0	0	0	0	0	0	0	0	0	0	0	0	0	0	0	0	0	0	0	0	0	0	0	0	0	0	0	0	0	0	0
-99.6	0	0	0	0	0			-99.6	0	0	0	0	0	0	0	0	0	0	0	0	0	0	0	0	0	0	0	0	0	0	0	0	0	0	0	0	0	0	0	0	0	0	0	0	0	0	0	0	0
-99.4	0	0	0	0	0			-99.4	0	0	0	0	0	0	0	0	0	0	0	0	0	0	0	0	0	0	0	0	0	0	0	0	0	0	0	0	0	0	0	0	0	0	0	0	0	0	0	0	0
-99.2	0	0	0	0	0			-99.2	0	0	0	0	0	0	0	0	0	0	0	0	0	0	0	0	0	0	0	0	0	0	0	0	0	0	0	0	0	0	0	0	0	0	0	0	0	0	0	0	0
-99	0	0	0	0	0			-99	0	0	0	0	0	0	0	0	0	0	0	0	0	0	0	0	0	0	0	0	0	0	0	0	0	0	0	0	0	0	0	0	0	0	0	0	0	0	0	0	0
-98.8	0	0	0	0	0			-98.8	0	0	0	0	0	0	0	0	0	0	0	0	0	0	0	0	0	0	0	0	0	0	0	0	0	0	0	0	0	0	0	0	0	0	0	0	0	0	0	0	0
-98.6	0	0	0	0	0			-98.6	0	0	0	0	0	0	0	0	0	0	0	0	0	0	0	0	0	0	0	0	0	0	0	0	0	0	0	0	0	0	0	0	0	0	0	0	0	0	0	0	0
-98.4	0	0	0	0	0			-98.4	0	0	0	0	0	0	0	0	0	0	0	0	0	0	0	0	0	0	0	0	0	0	0	0	0	0	0	0	0	0	0	0	0	0	0	0	0	0	0	0	0
-98.2	0	0	0	0	0			-98.2	0	0	0	0	0	0	0	0	0	0	0	0	0	0	0	0	0	0	0	0	0	0	0	0	0	0	0	0	0	0	0	0	0	0	0	0	0	0	0	0	0
-98	0	0	0	0	0			-98	0	0	0	0	0	0	0	0	0	0	0	0	0	0	0	0	0	0	0	0	0	0	0	0	0	0	0	0	0	0	0	0	0	0	0	0	0	0	0	0	0
-97.8	0	0	0	0	0			-97.8	0	0	0	0	0	0	0	0	0	0	0	0	0	0	0	0	0	0	0	0	0	0	0	0	0	0	0	0	0	0	0	0	0	0	0	0	0	0	0	0	0
-97.6	0	0	0	0	0			-97.6	0	0	0	0	0	0	0	0	0	0	0	0	0	0	0	0	0	0	0	0	0	0	0	0	0	0	0	0	0	0	0	0	0	0	0	0	0	0	0	0	0
-97.4	0	0	0	0	0			-97.4	0	0	0	0	0	0	0	0	0	0	0	0	0	0	0	0	0	0	0	0	0	0	0	0	0	0	0	0	0	0	0	0	0	0	0	0	0	0	0	0	0
-97.2	0	0	0	0	0			-97.2	0	0	0	0	0	0	0	0	0	0	0	0	0	0	0	0	0	0	0	0	0	0	0	0	0	0	0	0	0	0	0	0	0	0	0	0	0	0	0	0	0
-97	0	0	0	0	0			-97	0	0	0	0	0	0	0	0	0	0	0	0	0	0	0	0	0	0	0	0	0	0	0	0	0	0	0	0	0	0	0	0	0	0	0	0	0	0	0	0	0
-96.8	0	0	0	0	0			-96.8	0	0	0	0	0	0	0	0	0	0	0	0	0	0	0	0	0	0	0	0	0	0	0	0	0	0	0	0	0	0	0	0	0	0	0	0	0	0	0	0	0
-96.6	0	0	0	0	0			-96.6	0	0	0	0	0	0	0	0	0	0	0	0	0	0	0	0	0	0	0	0	0	0	0	0	0	0	0	0	0	0	0	0	0	0	0	0	0	0	0	0	0
-96.4	0	0	0	0	0			-96.4	0	0	0	0	0	0	0	0	0	0	0	0	0	0	0	0	0	0	0	0	0	0	0	0	0	0	0	0	0	0	0	0	0	0	0	0	0	0	0	0	0
-96.2	0	0	0	0	0			-96.2	0	0	0	0	0	0	0	0	0	0	0	0	0	0	0	0	0	0	0	0	0	0	0	0	0	0	0	0	0	0	0	0	0	0	0	0	0	0	0	0	0
-96	0	0	0	0	0			-96	0	0	0	0	0	0	0	0	0	0	0	0	0	0	0	0	0	0	0	0	0	0	0	0	0	0	0	0	0	0	0	0	0	0	0	0	0	0	0	0	0
-95.8	0	0	0	0	0			-95.8	0	0	0	0	0	0	0	0	0	0	0	0	0	0	0	0	0	0	0	0	0	0	0	0	0	0	0	0	0	0	0	0	0	0	0	0	0	0	0	0	0
-95.6	0	0	0	0	0			-95.6	0	0	0	0	0	0	0	0	0	0	0	0	0	0	0	0	0	0	0	0	0	0	0	0	0	0	0	0	0	0	0	0	0	0	0	0	0	0	0	0	0
-95.4	0	0	0	0	0			-95.4	0	0	0	0	0	0	0	0	0	0	0	0	0	0	0	0	0	0	0	0	0	0	0	0	0	0	0	0	0	0	0	0	0	0	0	0	0	0	0	0	0
-95.2	0	0	0	0	0			-95.2	0	0	0	0	0	0	0	0	0	0	0	0	0	0	0	0	0	0	0	0	0	0	0	0	0	0	0	0	0	0	0	0	0	0	0	0	0	0	0	0	0
-95	0	0	0	0	0			-95	0	0	0	0	0	0	0	0	0	0	0	0	0	0	0	0	0	0	0	0	0	0	0	0	0	0	0	0	0	0	0	0	0	0	0	0	0	0	0	0	0
-94.8	0	0	0	0	0			-94.8	0	0	0	0	0	0	0	0	0	0	0	0	0	0	0	0	0	0	0	0	0	0	0	0	0	0	0	0	0	0	0	0	0	0	0	0	0	0	0	0	0
-94.6	0	0	0	0	0			-94.6	0	0	0	0	0	0	0	0	0	0	0	0	0	0	0	0	0	0	0	0	0	0	0	0	0	0	0	0	0	0	0	0	0	0	0	0	0	0	0	0	0
-94.4	0	0	0	0	0			-94.4	0	0	0	0	0	0	0	0	0	0	0	0	0	0	0	0	0	0	0	0	0	0	0	0	0	0	0	0	0	0	0	0	0	0	0	0	0	0	0	0	0
-94.2	0	0	0	0	0			-94.2	0	0	0	0	0	0	0	0	0	0	0	0	0	0	0	0	0	0	0	0	0	0	0	0	0	0	0	0	0	0	0	0	0	0	0	0	0	0	0	0	0
-94	0	0	0	0	0			-94	0	0	0	0	0	0	0	0	0	0	0	0	0	0	0	0	0	0	0	0	0	0	0	0	0	0	0	0	0	0	0	0	0	0	0	0	0	0	0	0	0
-93.8	0	0	0	0	0			-93.8	0	0	0	0	0	0	0	0	0	0	0	0	0	0	0	0	0	0	0	0	0	0	0	0	0	0	0	0	0	0	0	0	0	0	0	0	0	0	0	0	0
-93.6	0	0	0	0	0			-93.6	0	0	0	0	0	0	0	0	0	0	0	0	0	0	0	0	0	0	0	0	0	0	0	0	0	0	0	0	0	0	0	0	0	0	0	0	0	0	0	0	0
-93.4	0	0	0	0	0			-93.4	0	0	0	0	0	0	0	0	0	0	0	0	0	0	0	0	0	0	0	0	0	0	0	0	0	0	0	0	0	0	0	0	0	0	0	0	0	0	0	0	0
-93.2	0	0	0	0	0			-93.2	0	0	0	0	0	0	0	0	0	0	0	0	0	0	0	0	0	0	0	0	0	0	0	0	0	0	0	0	0	0	0	0	0	0	0	0	0	0	0	0	0
-93	0	0	0	0	0			-93	0	0	0	0	0	0	0	0	0	0	0	0	0	0	0	0	0	0	0	0	0	0	0	0	0	0	0	0	0	0	0	0	0	0	0	0	0	0	0	0	0
-92.8	0	0	0	0	0			-92.8	0	0	0	0	0	0	0	0	0	0	0	0	0	0	0	0	0	0	0	0	0	0	0	0	0	0	0	0	0	0	0	0	0	0	0	0	0	0	0	0	0
-92.6	0	0	0	0	0			-92.6	0	0	0	0	0	0	0	0	0	0	0	0	0	0	0	0	0	0	0	0	0	0	0	0	0	0	0	0	0	0	0	0	0	0	0	0	0	0	0	0	0
-92.4	0	0	0	0	0			-92.4	0	0	0	0	0	0	0	0	0	0	0	0	0	0	0	0	0	0	0	0	0	0	0	0	0	0	0	0	0	0	0	0	0	0	0	0	0	0	0	0	0
-92.2	0	0	0	0	0			-92.2	0	0	0	0	0	0	0	0	0	0	0	0	0	0	0	0	0	0	0	0	0	0	0	0	0	0	0	0	0	0	0	0	0	0	0	0	0	0	0	0	0
-92	0	0	0	0	0			-92	0	0	0	0	0	0	0	0	0	0	0	0	0	0	0	0	0	0	0	0	0	0	0	0	0	0	0	0	0	0	0	0	0	0	0	0	0	0	0	0	0
-91.8	0	0	0	0	0			-91.8	0	0	0	0	0	0	0	0	0	0	0	0	0	0	0	0	0	0	0	0	0	0	0	0	0	0	0	0	0	0	0	0	0	0	0	0	0	0	0	0	0
-91.6	0	0	0	0	0			-91.6	0	0	0	0	0	0	0	0	0	0	0	0	0	0	0	0	0	0	0	0	0	0	0	0	0	0	0	0	0	0	0	0	0	0	0	0	0	0	0	0	0
-91.4	0	0	0	0	0			-91.4	0	0	0	0	0	0	0	0	0	0	0	0	0	0	0	0	0	0	0	0	0	0	0	0	0	0	0	0	0	0	0	0	0	0	0	0	0	0	0	0	0
-91.2	0	0	0	0	0			-91.2	0	0	0	0	0	0	0	0	0	0	0	0	0	0	0	0	0	0	0	0	0	0	0	0	0	0	0	0	0	0	0	0	0	0	0	0	0	0	0	0	0
-91	0	0	0	0	0			-91	0	0	0	0	0	0	0	0	0	0	0	0	0	0	0	0	0	0	0	0	0	0	0	0	0	0	0	0	0	0	0	0	0	0	0	0	0	0	0	0	0
-90.8	0	0	0	0	0			-90.8	0	0	0	0	0	0	0	0	0	0	0	0	0	0	0	0	0	0	0	0	0	0	0	0	0	0	0	0	0	0	0	0	0	0	0	0	0	0	0	0	0
-90.6	0	0	0	0	0			-90.6	0	0	0	0	0	0	0	0	0	0	0	0	0	0	0	0	0	0	0	0	0	0	0	0	0	0	0	0	0	0	0	0	0	0	0	0	0	0	0	0	0
-90.4	0	0	0	0	0			-90.4	0	0	0	0	0	0	0	0	0	0	0	0	0	0	0	0	0	0	0	0	0	0	0	0	0	0	0	0	0	0	0	0	0	0	0	0	0	0	0	0	0
-90.2	0	0	0	0	0			-90.2	0	0	0	0	0	0	0	0	0	0	0	0	0	0	0	0	0	0	0	0	0	0	0	0	0	0	0	0	0	0	0	0	0	0	0	0	0	0	0	0	0
-90	0	0	0	0	0			-90	0	0	0	0	0	0	0	0	0	0	0	0	0	0	0	0	0	0	0	0	0	0	0	0	0	0	0	0	0	0	0	0	0	0	0	0	0	0	0	0	0
-89.8	0	0	0	0	0			-89.8	0	0	0	0	0	0	0	0	0	0	0	0	0	0	0	0	0	0	0	0	0	0	0	0	0	0	0	0	0	0	0	0	0	0	0	0	0	0	0	0	0
-89.6	0	0	0	0	0			-89.6	0	0	0	0	0	0	0	0	0	0	0	0	0	0	0	0	0	0	0	0	0	0	0	0	0	0	0	0	0	0	0	0	0	0	0	0	0	0	0	0	0
-89.4	0	0	0	0	0			-89.4	0	0	0	0	0	0	0	0	0	0	0	0	0	0	0	0	0	0	0	0	0	0	0	0	0	0	0	0	0	0	0	0	0	0	0	0	0	0	0	0	0
-89.2	0	0	0	0	0			-89.2	0	0	0	0	0	0	0	0	0	0	0	0	0	0	0	0	0	0	0	0	0	0	0	0	0	0	0	0	0	0	0	0	0	0	0	0	0	0	0	0	0
-89	0	0	0	0	0			-89	0	0	0	0	0	0	0	0	0	0	0	0	0	0	0	0	0	0	0	0	0	0	0	0	0	0	0	0	0	0	0	0	0	0	0	0	0	0	0	0	0
-88.8	0	0	0	0	0			-88.8	0	0	0	0	0	0	0	0	0	0	0	0	0	0	0	0	0	0	0	0	0	0	0	0	0	0	0	0	0	0	0	0	0	0	0	0	0	0	0	0	0
-88.6	0	0	0	0	0			-88.6	0	0	0	0	0	0	0	0	0	0	0	0	0	0	0	0	0	0	0	0	0	0	0	0	0	0	0	0	0	0	0	0	0	0	0	0	0	0	0	0	0
-88.4	0	0	0	0	0			-88.4	0	0	0	0	0	0	0	0	0	0	0	0	0	0	0	0	0	0	0	0	0	0	0	0	0	0	0	0	0	0	0	0	0	0	0	0	0	0	0	0	0
-88.2	0	0	0	0	0			-88.2	0	0	0	0	0	0	0	0	0	0	0	0	0	0	0	0	0	0	0	0	0	0	0	0	0	0	0	0	0	0	0	0	0	0	0	0	0	0	0	0	0
-88	0	0	0	0	0			-88	0	0	0	0	0	0	0	0	0	0	0	0	0	0	0	0	0	0	0	0	0	0	0	0	0	0	0	0	0	0	0	0	0	0	0	0	0	0	0	0	0
-87.8	0	0	0	0	0			-87.8	0	0	0	0	0	0	0	0	0	0	0	0	0	0	0	0	0	0	0	0	0	0	0	0	0	0	0	0	0	0	0	0	0	0	0	0	0	0	0	0	0
-87.6	0	0	0	0	0			-87.6	0	0	0	0	0	0	0	0	0	0	0	0	0	0	0	0	0	0	0	0	0	0	0	0	0	0	0	0	0	0	0	0	0	0	0	0	0	0	0	0	0
-87.4	0	0	0	0	0			-87.4	0	0	0	0	0	0	0	0	0	0	0	0	0	0	0	0	0	0	0	0	0	0	0	0	0	0	0	0	0	0	0	0	0	0	0	0	0	0	0	0	0
-87.2	0	0	0	0	0			-87.2	0	0	0	0	0	0	0	0	0	0	0	0	0	0	0	0	0	0	0	0	0	0	0	0	0	0	0	0	0	0	0	0	0	0	0	0	0	0	0	0	0
-87	0	0	0	0	0			-87	0	0	0	0	0	0	0	0	0	0	0	0	0	0	0	0	0	0	0	0	0	0	0	0	0	0	0	0	0	0	0	0	0	0	0	0	0	0	0	0	0
-86.8	0	0	0	0	0			-86.8	0	0	0	0	0	0	0	0	0	0	0	0	0	0	0	0	0	0	0	0	0	0	0	0	0	0	0	0	0	0	0	0	0	0	0	0	0	0	0	0	0
-86.6	0	0	0	0	0			-86.6	0	0	0	0	0	0	0	0	0	0	0	0	0	0	0	0	0	0	0	0	0	0	0	0	0	0	0	0	0	0	0	0	0	0	0	0	0	0	0	0	0
-86.4	0	0	0	0	0			-86.4	0	0	0	0	0	0	0	0	0	0	0	0	0	0	0	0	0	0	0	0	0	0	0	0	0	0	0	0	0	0	0	0	0	0	0	0	0	0	0	0	0
-86.2	0	0	0	0	0			-86.2	0	0	0	0	0	0	0	0	0	0	0	0	0	0	0	0	0	0	0	0	0	0	0	0	0	0	0	0	0	0	0	0	0	0	0	0	0	0	0	0	0
-86	0	0	0	0	0			-86	0	0	0	0	0	0	0	0	0	0	0	0	0	0	0	0	0	0	0	0	0	0	0	0	0	0	0	0	0	0	0	0	0	0	0	0	0	0	0	0	0
-85.8	0	0	0	0	0			-85.8	0	0	0	0	0	0	0	0	0	0	0	0	0	0	0	0	0	0	0	0	0	0	0	0	0	0	0	0	0	0	0	0	0	0	0	0	0	0	0	0	0
-85.6	0	0	0	0	0			-85.6	0	0	0	0	0	0	0	0	0	0	0	0	0	0	0	0	0	0	0	0	0	0	0	0	0	0	0	0	0	0	0	0	0	0	0	0	0	0	0	0	0
-85.4	0	0	0	0	0			-85.4	0	0	0	0	0	0	0	0	0	0	0	0	0	0	0	0	0	0	0	0	0	0	0	0	0	0	0	0	0	0	0	0	0	0	0	0	0	0	0	0	0
-85.2	0	0	0	0	0			-85.2	0	0	0	0	0	0	0	0	0	0	0	0	0	0	0	0	0	0	0	0	0	0	0	0	0	0	0	0	0	0	0	0	0	0	0	0	0	0	0	0	0
-85	0	0	0	0	0			-85	0	0	0	0	0	0	0	0	0	0	0	0	0	0	0	0	0	0	0	0	0	0	0	0	0	0	0	0	0	0	0	0	0	0	0	0	0	0	0	0	0
-84.8	0	0	0	0	0			-84.8	0	0	0	0	0	0	0	0	0	0	0	0	0	0	0	0	0	0	0	0	0	0	0	0	0	0	0	0	0	0	0	0	0	0	0	0	0	0	0	0	0
-84.6	0	0	0	0	0			-84.6	0	0	0	0	0	0	0	0	0	0	0	0	0	0	0	0	0	0	0	0	0	0	0	0	0	0	0	0	0	0	0	0	0	0	0	0	0	0	0	0	0
-84.4	0	0	0	0	0			-84.4	0	0	0	0	0	0	0	0	0	0	0	0	0	0	0	0	0	0	0	0	0	0	0	0	0	0	0	0	0	0	0	0	0	0	0	0	0	0	0	0	0
-84.2	0	0	0	0	0			-84.2	0	0	0	0	0	0	0	0	0	0	0	0	0	0	0	0	0	0	0	0	0	0	0	0	0	0	0	0	0	0	0	0	0	0	0	0	0	0	0	0	0
-84	0	0	0	0	0			-84	0	0	0	0	0	0	0	0	0	0	0	0	0	0	0	0	0	0	0	0	0	0	0	0	0	0	0	0	0	0	0	0	0	0	0	0	0	0	0	0	0
-83.8	0	0	0	0	0			-83.8	0	0	0	0	0	0	0	0	0	0	0	0	0	0	0	0	0	0	0	0	0	0	0	0	0	0	0	0	0	0	0	0	0	0	0	0	0	0	0	0	0
-83.6	0	0	0	0	0			-83.6	0	0	0	0	0	0	0	0	0	0	0	0	0	0	0	0	0	0	0	0	0	0	0	0	0	0	0	0	0	0	0	0	0	0	0	0	0	0	0	0	0
-83.4	0	0	0	0	0			-83.4	0	0	0	0	0	0	0	0	0	0	0	0	0	0	0	0	0	0	0	0	0	0	0	0	0	0	0	0	0	0	0	0	0	0	0	0	0	0	0	0	0
-83.2	0	0	0	0	0			-83.2	0	0	0	0	0	0	0	0	0	0	0	0	0	0	0	0	0	0	0	0	0	0	0	0	0	0	0	0	0	0	0	0	0	0	0	0	0	0	0	0	0
-83	0	0	0	0	0			-83	0	0	0	0	0	0	0	0	0	0	0	0	0	0	0	0	0	0	0	0	0	0	0	0	0	0	0	0	0	0	0	0	0	0	0	0	0	0	0	0	0
-82.8	0	0	0	0	0			-82.8	0	0	0	0	0	0	0	0	0	0	0	0	0	0	0	0	0	0	0	0	0	0	0	0	0	0	0	0	0	0	0	0	0	0	0	0	0	0	0	0	0
-82.6	0	0	0	0	0			-82.6	0	0	0	0	0	0	0	0	0	0	0	0	0	0	0	0	0	0	0	0	0	0	0	0	0	0	0	0	0	0	0	0	0	0	0	0	0	0	0	0	0
-82.4	0	0	0	0	0			-82.4	0	0	0	0	0	0	0	0	0	0	0	0	0	0	0	0	0	0	0	0	0	0	0	0	0	0	0	0	0	0	0	0	0	0	0	0	0	0	0	0	0
-82.2	0	0	0	0	0			-82.2	0	0	0	0	0	0	0	0	0	0	0	0	0	0	0	0	0	0	0	0	0	0	0	0	0	0	0	0	0	0	0	0	0	0	0	0	0	0	0	0	0
-82	0	0	0	0	0			-82	0	0	0	0	0	0	0	0	0	0	0	0	0	0	0	0	0	0	0	0	0	0	0	0	0	0	0	0	0	0	0	0	0	0	0	0	0	0	0	0	0
-81.8	0	0	0	0	0			-81.8	0	0	0	0	0	0	0	0	0	0	0	0	0	0	0	0	0	0	0	0	0	0	0	0	0	0	0	0	0	0	0	0	0	0	0	0	0	0	0	0	0
-81.6	0	0	0	0	0			-81.6	0	0	0	0	0	0	0	0	0	0	0	0	0	0	0	0	0	0	0	0	0	0	0	0	0	0	0	0	0	0	0	0	0	0	0	0	0	0	0	0	0
-81.4	0	0	0	0	0			-81.4	0	0	0	0	0	0	0	0	0	0	0	0	0	0	0	0	0	0	0	0	0	0	0	0	0	0	0	0	0	0	0	0	0	0	0	0	0	0	0	0	0
-81.2	0	0	0	0	0			-81.2	0	0	0	0	0	0	0	0	0	0	0	0	0	0	0	0	0	0	0	0	0	0	0	0	0	0	0	0	0	0	0	0	0	0	0	0	0	0	0	0	0
-81	0	0	0	0	0			-81	0	0	0	0	0	0	0	0	0	0	0	0	0	0	0	0	0	0	0	0	0	0	0	0	0	0	0	0	0	0	0	0	0	0	0	0	0	0	0	0	0
-80.8	0	0	0	0	0			-80.8	0	0	0	0	0	0	0	0	0	0	0	0	0	0	0	0	0	0	0	0	0	0	0	0	0	0	0	0	0	0	0	0	0	0	0	0	0	0	0	0	0
-80.6	0	0	0	0	0			-80.6	0	0	0	0	0	0	0	0	0	0	0	0	0	0	0	0	0	0	0	0	0	0	0	0	0	0	0	0	0	0	0	0	0	0	0	0	0	0	0	0	0
-80.4	0	0	0	0	0			-80.4	0	0	0	0	0	0	0	0	0	0	0	0	0	0	0	0	0	0	0	0	0	0	0	0	0	0	0	0	0	0	0	0	0	0	0	0	0	0	0	0	0
-80.2	0	0	0	0	0			-80.2	0	0	0	0	0	0	0	0	0	0	0	0	0	0	0	0	0	0	0	0	0	0	0	0	0	0	0	0	0	0	0	0	0	0	0	0	0	0	0	0	0
-80	0	0	0	0	0			-80	0	0	0	0	0	0	0	0	0	0	0	0	0	0	0	0	0	0	0	0	0	0	0	0	0	0	0	0	0	0	0	0	0	0	0	0	0	0	0	0	0
-79.8	0	0	0	0	0			-79.8	0	0	0	0	0	0	0	0	0	0	0	0	0	0	0	0	0	0	0	0	0	0	0	0	0	0	0	0	0	0	0	0	0	0	0	0	0	0	0	0	0
-79.6	0	0	0	0	0			-79.6	0	0	0	0	0	0	0	0	0	0	0	0	0	0	0	0	0	0	0	0	0	0	0	0	0	0	0	0	0	0	0	0	0	0	0	0	0	0	0	0	0
-79.4	0	0	0	0	0			-79.4	0	0	0	0	0	0	0	0	0	0	0	0	0	0	0	0	0	0	0	0	0	0	0	0	0	0	0	0	0	0	0	0	0	0	0	0	0	0	0	0	0
-79.2	0	0	0	0	0			-79.2	0	0	0	0	0	0	0	0	0	0	0	0	0	0	0	0	0	0	0	0	0	0	0	0	0	0	0	0	0	0	0	0	0	0	0	0	0	0	0	0	0
-79	0	0	0	0	0			-79	0	0	0	0	0	0	0	0	0	0	0	0	0	0	0	0	0	0	0	0	0	0	0	0	0	0	0	0	0	0	0	0	0	0	0	0	0	0	0	0	0
-78.8	0	0	0	0	0			-78.8	0	0	0	0	0	0	0	0	0	0	0	0	0	0	0	0	0	0	0	0	0	0	0	0	0	0	0	0	0	0	0	0	0	0	0	0	0	0	0	0	0
-78.6	0	0	0	0	0			-78.6	0	0	0	0	0	0	0	0	0	0	0	0	0	0	0	0	0	0	0	0	0	0	0	0	0	0	0	0	0	0	0	0	0	0	0	0	0	0	0	0	0
-78.4	0	0	0	0	0			-78.4	0	0	0	0	0	0	0	0	0	0	0	0	0	0	0	0	0	0	0	0	0	0	0	0	0	0	0	0	0	0	0	0	0	0	0	0	0	0	0	0	0
-78.2	0	0	0	0	0			-78.2	0	0	0	0	0	0	0	0	0	0	0	0	0	0	0	0	0	0	0	0	0	0	0	0	0	0	0	0	0	0	0	0	0	0	0	0	0	0	0	0	0
-78	0	0	0	0	0			-78	0	0	0	0	0	0	0	0	0	0	0	0	0	0	0	0	0	0	0	0	0	0	0	0	0	0	0	0	0	0	0	0	0	0	0	0	0	0	0	0	0
-77.8	0	0	0	0	0			-77.8	0	0	0	0	0	0	0	0	0	0	0	0	0	0	0	0	0	0	0	0	0	0	0	0	0	0	0	0	0	0	0	0	0	0	0	0	0	0	0	0	0
-77.6	0	0	0	0	0			-77.6	0	0	0	0	0	0	0	0	0	0	0	0	0	0	0	0	0	0	0	0	0	0	0	0	0	0	0	0	0	0	0	0	0	0	0	0	0	0	0	0	0
-77.4	0	0	0	0	0			-77.4	0	0	0	0	0	0	0	0	0	0	0	0	0	0	0	0	0	0	0	0	0	0	0	0	0	0	0	0	0	0	0	0	0	0	0	0	0	0	0	0	0
-77.2	0	0	0	0	0			-77.2	0	0	0	0	0	0	0	0	0	0	0	0	0	0	0	0	0	0	0	0	0	0	0	0	0	0	0	0	0	0	0	0	0	0	0	0	0	0	0	0	0
-77	0	0	0	0	0			-77	0	0	0	0	0	0	0	0	0	0	0	0	0	0	0	0	0	0	0	0	0	0	0	0	0	0	0	0	0	0	0	0	0	0	0	0	0	0	0	0	0
-76.8	0	0	0	0	0			-76.8	0	0	0	0	0	0	0	0	0	0	0	0	0	0	0	0	0	0	0	0	0	0	0	0	0	0	0	0	0	0	0	0	0	0	0	0	0	0	0	0	0
-76.6	0	0	0	0	0			-76.6	0	0	0	0	0	0	0	0	0	0	0	0	0	0	0	0	0	0	0	0	0	0	0	0	0	0	0	0	0	0	0	0	0	0	0	0	0	0	0	0	0
-76.4	0	0	0	0	0			-76.4	0	0	0	0	0	0	0	0	0	0	0	0	0	0	0	0	0	0	0	0	0	0	0	0	0	0	0	0	0	0	0	0	0	0	0	0	0	0	0	0	0
-76.2	0	0	0	0	0			-76.2	0	0	0	0	0	0	0	0	0	0	0	0	0	0	0	0	0	0	0	0	0	0	0	0	0	0	0	0	0	0	0	0	0	0	0	0	0	0	0	0	0
-76	0	0	0	0	0			-76	0	0	0	0	0	0	0	0	0	0	0	0	0	0	0	0	0	0	0	0	0	0	0	0	0	0	0	0	0	0	0	0	0	0	0	0	0	0	0	0	0
-75.8	0	0	0	0	0			-75.8	0	0	0	0	0	0	0	0	0	0	0	0	0	0	0	0	0	0	0	0	0	0	0	0	0	0	0	0	0	0	0	0	0	0	0	0	0	0	0	0	0
-75.6	0	0	0	0	0			-75.6	0	0	0	0	0	0	0	0	0	0	0	0	0	0	0	0	0	0	0	0	0	0	0	0	0	0	0	0	0	0	0	0	0	0	0	0	0	0	0	0	0
-75.4	0	0	0	0	0			-75.4	0	0	0	0	0	0	0	0	0	0	0	0	0	0	0	0	0	0	0	0	0	0	0	0	0	0	0	0	0	0	0	0	0	0	0	0	0	0	0	0	0
-75.2	0	0	0	0	0			-75.2	0	0	0	0	0	0	0	0	0	0	0	0	0	0	0	0	0	0	0	0	0	0	0	0	0	0	0	0	0	0	0	0	0	0	0	0	0	0	0	0	0
-75	0	0	0	0	0			-75	0	0	0	0	0	0	0	0	0	0	0	0	0	0	0	0	0	0	0	0	0	0	0	0	0	0	0	0	0	0	0	0	0	0	0	0	0	0	0	0	0
-74.8	0	0	0	0	0			-74.8	0	0	0	0	0	0	0	0	0	0	0	0	0	0	0	0	0	0	0	0	0	0	0	0	0	0	0	0	0	0	0	0	0	0	0	0	0	0	0	0	0
-74.6	0	0	0	0	0			-74.6	0	0	0	0	0	0	0	0	0	0	0	0	0	0	0	0	0	0	0	0	0	0	0	0	0	0	0	0	0	0	0	0	0	0	0	0	0	0	0	0	0
-74.4	0	0	0	0	0			-74.4	0	0	0	0	0	0	0	0	0	0	0	0	0	0	0	0	0	0	0	0	0	0	0	0	0	0	0	0	0	0	0	0	0	0	0	0	0	0	0	0	0
-74.2	0	0	0	0	0			-74.2	0	0	0	0	0	0	0	0	0	0	0	0	0	0	0	0	0	0	0	0	0	0	0	0	0	0	0	0	0	0	0	0	0	0	0	0	0	0	0	0	0
-74	0	0	0	0	0			-74	0	0	0	0	0	0	0	0	0	0	0	0	0	0	0	0	0	0	0	0	0	0	0	0	0	0	0	0	0	0	0	0	0	0	0	0	0	0	0	0	0
-73.8	0	0	0	0	0			-73.8	0	0	0	0	0	0	0	0	0	0	0	0	0	0	0	0	0	0	0	0	0	0	0	0	0	0	0	0	0	0	0	0	0	0	0	0	0	0	0	0	0
-73.6	0	0	0	0	0			-73.6	0	0	0	0	0	0	0	0	0	0	0	0	0	0	0	0	0	0	0	0	0	0	0	0	0	0	0	0	0	0	0	0	0	0	0	0	0	0	0	0	0
-73.4	0	0	0	0	0			-73.4	0	0	0	0	0	0	0	0	0	0	0	0	0	0	0	0	0	0	0	0	0	0	0	0	0	0	0	0	0	0	0	0	0	0	0	0	0	0	0	0	0
-73.2	0	0	0	0	0			-73.2	0	0	0	0	0	0	0	0	0	0	0	0	0	0	0	0	0	0	0	0	0	0	0	0	0	0	0	0	0	0	0	0	0	0	0	0	0	0	0	0	0
-73	0	0	0	0	0			-73	0	0	0	0	0	0	0	0	0	0	0	0	0	0	0	0	0	0	0	0	0	0	0	0	0	0	0	0	0	0	0	0	0	0	0	0	0	0	0	0	0
-72.8	0	0	0	0	0			-72.8	0	0	0	0	0	0	0	0	0	0	0	0	0	0	0	0	0	0	0	0	0	0	0	0	0	0	0	0	0	0	0	0	0	0	0	0	0	0	0	0	0
-72.6	0	0	0	0	0			-72.6	0	0	0	0	0	0	0	0	0	0	0	0	0	0	0	0	0	0	0	0	0	0	0	0	0	0	0	0	0	0	0	0	0	0	0	0	0	0	0	0	0
-72.4	0	0	0	0	0			-72.4	0	0	0	0	0	0	0	0	0	0	0	0	0	0	0	0	0	0	0	0	0	0	0	0	0	0	0	0	0	0	0	0	0	0	0	0	0	0	0	0	0
-72.2	0	0	0	0	0			-72.2	0	0	0	0	0	0	0	0	0	0	0	0	0	0	0	0	0	0	0	0	0	0	0	0	0	0	0	0	0	0	0	0	0	0	0	0	0	0	0	0	0
-72	0	0	0	0	0			-72	0	0	0	0	0	0	0	0	0	0	0	0	0	0	0	0	0	0	0	0	0	0	0	0	0	0	0	0	0	0	0	0	0	0	0	0	0	0	0	0	0
-71.8	0	0	0	0	0			-71.8	0	0	0	0	0	0	0	0	0	0	0	0	0	0	0	0	0	0	0	0	0	0	0	0	0	0	0	0	0	0	0	0	0	0	0	0	0	0	0	0	0
-71.6	0	0	0	0	0			-71.6	0	0	0	0	0	0	0	0	0	0	0	0	0	0	0	0	0	0	0	0	0	0	0	0	0	0	0	0	0	0	0	0	0	0	0	0	0	0	0	0	0
-71.4	0	0	0	0	0			-71.4	0	0	0	0	0	0	0	0	0	0	0	0	0	0	0	0	0	0	0	0	0	0	0	0	0	0	0	0	0	0	0	0	0	0	0	0	0	0	0	0	0
-71.2	0	0	0	0	0			-71.2	0	0	0	0	0	0	0	0	0	0	0	0	0	0	0	0	0	0	0	0	0	0	0	0	0	0	0	0	0	0	0	0	0	0	0	0	0	0	0	0	0
-71	0	0	0	0	0			-71	0	0	0	0	0	0	0	0	0	0	0	0	0	0	0	0	0	0	0	0	0	0	0	0	0	0	0	0	0	0	0	0	0	0	0	0	0	0	0	0	0
-70.8	0	0	0	0	0			-70.8	0	0	0	0	0	0	0	0	0	0	0	0	0	0	0	0	0	0	0	0	0	0	0	0	0	0	0	0	0	0	0	0	0	0	0	0	0	0	0	0	0
-70.6	0	0	0	0	0			-70.6	0	0	0	0	0	0	0	0	0	0	0	0	0	0	0	0	0	0	0	0	0	0	0	0	0	0	0	0	0	0	0	0	0	0	0	0	0	0	0	0	0
-70.4	0	0	0	0	0			-70.4	0	0	0	0	0	0	0	0	0	0	0	0	0	0	0	0	0	0	0	0	0	0	0	0	0	0	0	0	0	0	0	0	0	0	0	0	0	0	0	0	0
-70.2	0	0	0	0	0			-70.2	0	0	0	0	0	0	0	0	0	0	0	0	0	0	0	0	0	0	0	0	0	0	0	0	0	0	0	0	0	0	0	0	0	0	0	0	0	0	0	0	0
-70	0	0	0	0	0			-70	0	0	0	0	0	0	0	0	0	0	0	0	0	0	0	0	0	0	0	0	0	0	0	0	0	0	0	0	0	0	0	0	0	0	0	0	0	0	0	0	0
-69.8	0	0	0	0	0			-69.8	0	0	0	0	0	0	0	0	0	0	0	0	0	0	0	0	0	0	0	0	0	0	0	0	0	0	0	0	0	0	0	0	0	0	0	0	0	0	0	0	0
-69.6	0	0	0	0	0			-69.6	0	0	0	0	0	0	0	0	0	0	0	0	0	0	0	0	0	0	0	0	0	0	0	0	0	0	0	0	0	0	0	0	0	0	0	0	0	0	0	0	0
-69.4	0	0	0	0	0			-69.4	0	0	0	0	0	0	0	0	0	0	0	0	0	0	0	0	0	0	0	0	0	0	0	0	0	0	0	0	0	0	0	0	0	0	0	0	0	0	0	0	0
-69.2	0	0	0	0	0			-69.2	0	0	0	0	0	0	0	0	0	0	0	0	0	0	0	0	0	0	0	0	0	0	0	0	0	0	0	0	0	0	0	0	0	0	0	0	0	0	0	0	0
-69	0	0	0	0	0			-69	0	0	0	0	0	0	0	0	0	0	0	0	0	0	0	0	0	0	0	0	0	0	0	0	0	0	0	0	0	0	0	0	0	0	0	0	0	0	0	0	0
-68.8	0	0	0	0	0			-68.8	0	0	0	0	0	0	0	0	0	0	0	0	0	0	0	0	0	0	0	0	0	0	0	0	0	0	0	0	0	0	0	0	0	0	0	0	0	0	0	0	0
-68.6	0	0	0	0	0			-68.6	0	0	0	0	0	0	0	0	0	0	0	0	0	0	0	0	0	0	0	0	0	0	0	0	0	0	0	0	0	0	0	0	0	0	0	0	0	0	0	0	0
-68.4	0	0	0	0	0			-68.4	0	0	0	0	0	0	0	0	0	0	0	0	0	0	0	0	0	0	0	0	0	0	0	0	0	0	0	0	0	0	0	0	0	0	0	0	0	0	0	0	0
-68.2	0	0	0	0	0			-68.2	0	0	0	0	0	0	0	0	0	0	0	0	0	0	0	0	0	0	0	0	0	0	0	0	0	0	0	0	0	0	0	0	0	0	0	0	0	0	0	0	0
-68	0	0	0	0	0			-68	0	0	0	0	0	0	0	0	0	0	0	0	0	0	0	0	0	0	0	0	0	0	0	0	0	0	0	0	0	0	0	0	0	0	0	0	0	0	0	0	0
-67.8	0	0	0	0	0			-67.8	0	0	0	0	0	0	0	0	0	0	0	0	0	0	0	0	0	0	0	0	0	0	0	0	0	0	0	0	0	0	0	0	0	0	0	0	0	0	0	0	0
-67.6	0	0	0	0	0			-67.6	0	0	0	0	0	0	0	0	0	0	0	0	0	0	0	0	0	0	0	0	0	0	0	0	0	0	0	0	0	0	0	0	0	0	0	0	0	0	0	0	0
-67.4	0	0	0	0	0			-67.4	0	0	0	0	0	0	0	0	0	0	0	0	0	0	0	0	0	0	0	0	0	0	0	0	0	0	0	0	0	0	0	0	0	0	0	0	0	0	0	0	0
-67.2	0	0	0	0	0			-67.2	0	0	0	0	0	0	0	0	0	0	0	0	0	0	0	0	0	0	0	0	0	0	0	0	0	0	0	0	0	0	0	0	0	0	0	0	0	0	0	0	0
-67	0	0	0	0	0			-67	0	0	0	0	0	0	0	0	0	0	0	0	0	0	0	0	0	0	0	0	0	0	0	0	0	0	0	0	0	0	0	0	0	0	0	0	0	0	0	0	0
-66.8	0	0	0	0	0			-66.8	0	0	0	0	0	0	0	0	0	0	0	0	0	0	0	0	0	0	0	0	0	0	0	0	0	0	0	0	0	0	0	0	0	0	0	0	0	0	0	0	0
-66.6	0	0	0	0	0			-66.6	0	0	0	0	0	0	0	0	0	0	0	0	0	0	0	0	0	0	0	0	0	0	0	0	0	0	0	0	0	0	0	0	0	0	0	0	0	0	0	0	0
-66.4	0	0	0	0	0			-66.4	0	0	0	0	0	0	0	0	0	0	0	0	0	0	0	0	0	0	0	0	0	0	0	0	0	0	0	0	0	0	0	0	0	0	0	0	0	0	0	0	0
-66.2	0	0	0	0	0			-66.2	0	0	0	0	0	0	0	0	0	0	0	0	0	0	0	0	0	0	0	0	0	0	0	0	0	0	0	0	0	0	0	0	0	0	0	0	0	0	0	0	0
-66	0	0	0	0	0			-66	0	0	0	0	0	0	0	0	0	0	0	0	0	0	0	0	0	0	0	0	0	0	0	0	0	0	0	0	0	0	0	0	0	0	0	0	0	0	0	0	0
-65.8	0	0	0	0	0			-65.8	0	0	0	0	0	0	0	0	0	0	0	0	0	0	0	0	0	0	0	0	0	0	0	0	0	0	0	0	0	0	0	0	0	0	0	0	0	0	0	0	0
-65.6	0	0	0	0	0			-65.6	0	0	0	0	0	0	0	0	0	0	0	0	0	0	0	0	0	0	0	0	0	0	0	0	0	0	0	0	0	0	0	0	0	0	0	0	0	0	0	0	0
-65.4	0	0	0	0	0			-65.4	0	0	0	0	0	0	0	0	0	0	0	0	0	0	0	0	0	0	0	0	0	0	0	0	0	0	0	0	0	0	0	0	0	0	0	0	0	0	0	0	0
-65.2	0	0	0	0	0			-65.2	0	0	0	0	0	0	0	0	0	0	0	0	0	0	0	0	0	0	0	0	0	0	0	0	0	0	0	0	0	0	0	0	0	0	0	0	0	0	0	0	0
-65	0	0	0	0	0			-65	0	0	0	0	0	0	0	0	0	0	0	0	0	0	0	0	0	0	0	0	0	0	0	0	0	0	0	0	0	0	0	0	0	0	0	0	0	0	0	0	0
-64.8	0	0	0	0	0			-64.8	0	0	0	0	0	0	0	0	0	0	0	0	0	0	0	0	0	0	0	0	0	0	0	0	0	0	0	0	0	0	0	0	0	0	0	0	0	0	0	0	0
-64.6	0	0	0	0	0			-64.6	0	0	0	0	0	0	0	0	0	0	0	0	0	0	0	0	0	0	0	0	0	0	0	0	0	0	0	0	0	0	0	0	0	0	0	0	0	0	0	0	0
-64.4	0	0	0	0	0			-64.4	0	0	0	0	0	0	0	0	0	0	0	0	0	0	0	0	0	0	0	0	0	0	0	0	0	0	0	0	0	0	0	0	0	0	0	0	0	0	0	0	0
-64.2	0	0	0	0	0			-64.2	0	0	0	0	0	0	0	0	0	0	0	0	0	0	0	0	0	0	0	0	0	0	0	0	0	0	0	0	0	0	0	0	0	0	0	0	0	0	0	0	0
-64	0	0	0	0	0			-64	0	0	0	0	0	0	0	0	0	0	0	0	0	0	0	0	0	0	0	0	0	0	0	0	0	0	0	0	0	0	0	0	0	0	0	0	0	0	0	0	0
-63.8	0	0	0	0	0			-63.8	0	0	0	0	0	0	0	0	0	0	0	0	0	0	0	0	0	0	0	0	0	0	0	0	0	0	0	0	0	0	0	0	0	0	0	0	0	0	0	0	0
-63.6	0	0	0	0	0			-63.6	0	0	0	0	0	0	0	0	0	0	0	0	0	0	0	0	0	0	0	0	0	0	0	0	0	0	0	0	0	0	0	0	0	0	0	0	0	0	0	0	0
-63.4	0	0	0	0	0			-63.4	0	0	0	0	0	0	0	0	0	0	0	0	0	0	0	0	0	0	0	0	0	0	0	0	0	0	0	0	0	0	0	0	0	0	0	0	0	0	0	0	0
-63.2	0	0	0	0	0			-63.2	0	0	0	0	0	0	0	0	0	0	0	0	0	0	0	0	0	0	0	0	0	0	0	0	0	0	0	0	0	0	0	0	0	0	0	0	0	0	0	0	0
-63	0	0	0	0	0			-63	0	0	0	0	0	0	0	0	0	0	0	0	0	0	0	0	0	0	0	0	0	0	0	0	0	0	0	0	0	0	0	0	0	0	0	0	0	0	0	0	0
-62.8	0	0	0	0	0			-62.8	0	0	0	0	0	0	0	0	0	0	0	0	0	0	0	0	0	0	0	0	0	0	0	0	0	0	0	0	0	0	0	0	0	0	0	0	0	0	0	0	0
-62.6	0	0	0	0	0			-62.6	0	0	0	0	0	0	0	0	0	0	0	0	0	0	0	0	0	0	0	0	0	0	0	0	0	0	0	0	0	0	0	0	0	0	0	0	0	0	0	0	0
-62.4	0	0	0	0	0			-62.4	0	0	0	0	0	0	0	0	0	0	0	0	0	0	0	0	0	0	0	0	0	0	0	0	0	0	0	0	0	0	0	0	0	0	0	0	0	0	0	0	0
-62.2	0	0	0	0	0			-62.2	0	0	0	0	0	0	0	0	0	0	0	0	0	0	0	0	0	0	0	0	0	0	0	0	0	0	0	0	0	0	0	0	0	0	0	0	0	0	0	0	0
-62	0	0	0	0	0			-62	0	0	0	0	0	0	0	0	0	0	0	0	0	0	0	0	0	0	0	0	0	0	0	0	0	0	0	0	0	0	0	0	0	0	0	0	0	0	0	0	0
-61.8	0	0	0	0	0			-61.8	0	0	0	0	0	0	0	0	0	0	0	0	0	0	0	0	0	0	0	0	0	0	0	0	0	0	0	0	0	0	0	0	0	0	0	0	0	0	0	0	0
-61.6	0	0	0	0	0			-61.6	0	0	0	0	0	0	0	0	0	0	0	0	0	0	0	0	0	0	0	0	0	0	0	0	0	0	0	0	0	0	0	0	0	0	0	0	0	0	0	0	0
-61.4	0	0	0	0	0			-61.4	0	0	0	0	0	0	0	0	0	0	0	0	0	0	0	0	0	0	0	0	0	0	0	0	0	0	0	0	0	0	0	0	0	0	0	0	0	0	0	0	0
-61.2	0	0	0	0	0			-61.2	0	0	0	0	0	0	0	0	0	0	0	0	0	0	0	0	0	0	0	0	0	0	0	0	0	0	0	0	0	0	0	0	0	0	0	0	0	0	0	0	0
-61	0	0	0	0	0			-61	0	0	0	0	0	0	0	0	0	0	0	0	0	0	0	0	0	0	0	0	0	0	0	0	0	0	0	0	0	0	0	0	0	0	0	0	0	0	0	0	0
-60.8	0	0	0	0	0			-60.8	0	0	0	0	0	0	0	0	0	0	0	0	0	0	0	0	0	0	0	0	0	0	0	0	0	0	0	0	0	0	0	0	0	0	0	0	0	0	0	0	0
-60.6	0	0	0	0	0			-60.6	0	0	0	0	0	0	0	0	0	0	0	0	0	0	0	0	0	0	0	0	0	0	0	0	0	0	0	0	0	0	0	0	0	0	0	0	0	0	0	0	0
-60.4	0	0	0	0	0			-60.4	0	0	0	0	0	0	0	0	0	0	0	0	0	0	0	0	0	0	0	0	0	0	0	0	0	0	0	0	0	0	0	0	0	0	0	0	0	0	0	0	0
-60.2	0	0	0	0	0			-60.2	0	0	0	0	0	0	0	0	0	0	0	0	0	0	0	0	0	0	0	0	0	0	0	0	0	0	0	0	0	0	0	0	0	0	0	0	0	0	0	0	0
-60	0	0	0	0	0			-60	0	0	0	0	0	0	0	0	0	0	0	0	0	0	0	0	0	0	0	0	0	0	0	0	0	0	0	0	0	0	0	0	0	0	0	0	0	0	0	0	0
-59.8	0	0	0	0	0			-59.8	0	0	0	0	0	0	0	0	0	0	0	0	0	0	0	0	0	0	0	0	0	0	0	0	0	0	0	0	0	0	0	0	0	0	0	0	0	0	0	0	0
-59.6	0	0	0	0	0			-59.6	0	0	0	0	0	0	0	0	0	0	0	0	0	0	0	0	0	0	0	0	0	0	0	0	0	0	0	0	0	0	0	0	0	0	0	0	0	0	0	0	0
-59.4	0	0	0	0	0			-59.4	0	0	0	0	0	0	0	0	0	0	0	0	0	0	0	0	0	0	0	0	0	0	0	0	0	0	0	0	0	0	0	0	0	0	0	0	0	0	0	0	0
-59.2	0	0	0	0	0			-59.2	0	0	0	0	0	0	0	0	0	0	0	0	0	0	0	0	0	0	0	0	0	0	0	0	0	0	0	0	0	0	0	0	0	0	0	0	0	0	0	0	0
-59	0	0	0	0	0			-59	0	0	0	0	0	0	0	0	0	0	0	0	0	0	0	0	0	0	0	0	0	0	0	0	0	0	0	0	0	0	0	0	0	0	0	0	0	0	0	0	0
-58.8	0	0	0	0	0			-58.8	0	0	0	0	0	0	0	0	0	0	0	0	0	0	0	0	0	0	0	0	0	0	0	0	0	0	0	0	0	0	0	0	0	0	0	0	0	0	0	0	0
-58.6	0	0	0	0	0			-58.6	0	0	0	0	0	0	0	0	0	0	0	0	0	0	0	0	0	0	0	0	0	0	0	0	0	0	0	0	0	0	0	0	0	0	0	0	0	0	0	0	0
-58.4	0	0	0	0	0			-58.4	0	0	0	0	0	0	0	0	0	0	0	0	0	0	0	0	0	0	0	0	0	0	0	0	0	0	0	0	0	0	0	0	0	0	0	0	0	0	0	0	0
-58.2	0	0	0	0	0			-58.2	0	0	0	0	0	0	0	0	0	0	0	0	0	0	0	0	0	0	0	0	0	0	0	0	0	0	0	0	0	0	0	0	0	0	0	0	0	0	0	0	0
-58	0	0	0	0	0			-58	0	0	0	0	0	0	0	0	0	0	0	0	0	0	0	0	0	0	0	0	0	0	0	0	0	0	0	0	0	0	0	0	0	0	0	0	0	0	0	0	0
-57.8	0	0	0	0	0			-57.8	0	0	0	0	0	0	0	0	0	0	0	0	0	0	0	0	0	0	0	0	0	0	0	0	0	0	0	0	0	0	0	0	0	0	0	0	0	0	0	0	0
-57.6	0	0	0	0	0			-57.6	0	0	0	0	0	0	0	0	0	0	0	0	0	0	0	0	0	0	0	0	0	0	0	0	0	0	0	0	0	0	0	0	0	0	0	0	0	0	0	0	0
-57.4	0	0	0	0	0			-57.4	0	0	0	0	0	0	0	0	0	0	0	0	0	0	0	0	0	0	0	0	0	0	0	0	0	0	0	0	0	0	0	0	0	0	0	0	0	0	0	0	0
-57.2	0	0	0	0	0			-57.2	0	0	0	0	0	0	0	0	0	0	0	0	0	0	0	0	0	0	0	0	0	0	0	0	0	0	0	0	0	0	0	0	0	0	0	0	0	0	0	0	0
-57	0	0	0	0	0			-57	0	0	0	0	0	0	0	0	0	0	0	0	0	0	0	0	0	0	0	0	0	0	0	0	0	0	0	0	0	0	0	0	0	0	0	0	0	0	0	0	0
-56.8	0	0	0	0	0			-56.8	0	0	0	0	0	0	0	0	0	0	0	0	0	0	0	0	0	0	0	0	0	0	0	0	0	0	0	0	0	0	0	0	0	0	0	0	0	0	0	0	0
-56.6	0	0	0	0	0			-56.6	0	0	0	0	0	0	0	0	0	0	0	0	0	0	0	0	0	0	0	0	0	0	0	0	0	0	0	0	0	0	0	0	0	0	0	0	0	0	0	0	0
-56.4	0	0	0	0	0			-56.4	0	0	0	0	0	0	0	0	0	0	0	0	0	0	0	0	0	0	0	0	0	0	0	0	0	0	0	0	0	0	0	0	0	0	0	0	0	0	0	0	0
-56.2	0	0	0	0	0			-56.2	0	0	0	0	0	0	0	0	0	0	0	0	0	0	0	0	0	0	0	0	0	0	0	0	0	0	0	0	0	0	0	0	0	0	0	0	0	0	0	0	0
-56	0	0	0	0	0			-56	0	0	0	0	0	0	0	0	0	0	0	0	0	0	0	0	0	0	0	0	0	0	0	0	0	0	0	0	0	0	0	0	0	0	0	0	0	0	0	0	0
-55.8	0	0	0	0	0			-55.8	0	0	0	0	0	0	0	0	0	0	0	0	0	0	0	0	0	0	0	0	0	0	0	0	0	0	0	0	0	0	0	0	0	0	0	0	0	0	0	0	0
-55.6	0	0	0	0	0			-55.6	0	0	0	0	0	0	0	0	0	0	0	0	0	0	0	0	0	0	0	0	0	0	0	0	0	0	0	0	0	0	0	0	0	0	0	0	0	0	0	0	0
-55.4	0	0	0	0	0			-55.4	0	0	0	0	0	0	0	0	0	0	0	0	0	0	0	0	0	0	0	0	0	0	0	0	0	0	0	0	0	0	0	0	0	0	0	0	0	0	0	0	0
-55.2	0	0	0	0	0			-55.2	0	0	0	0	0	0	0	0	0	0	0	0	0	0	0	0	0	0	0	0	0	0	0	0	0	0	0	0	0	0	0	0	0	0	0	0	0	0	0	0	0
-55	0	0	0	0	0			-55	0	0	0	0	0	0	0	0	0	0	0	0	0	0	0	0	0	0	0	0	0	0	0	0	0	0	0	0	0	0	0	0	0	0	0	0	0	0	0	0	0
-54.8	0	0	0	0	0			-54.8	0	0	0	0	0	0	0	0	0	0	0	0	0	0	0	0	0	0	0	0	0	0	0	0	0	0	0	0	0	0	0	0	0	0	0	0	0	0	0	0	0
-54.6	0	0	0	0	0			-54.6	0	0	0	0	0	0	0	0	0	0	0	0	0	0	0	0	0	0	0	0	0	0	0	0	0	0	0	0	0	0	0	0	0	0	0	0	0	0	0	0	0
-54.4	0	0	0	0	0			-54.4	0	0	0	0	0	0	0	0	0	0	0	0	0	0	0	0	0	0	0	0	0	0	0	0	0	0	0	0	0	0	0	0	0	0	0	0	0	0	0	0	0
-54.2	0	0	0	0	0			-54.2	0	0	0	0	0	0	0	0	0	0	0	0	0	0	0	0	0	0	0	0	0	0	0	0	0	0	0	0	0	0	0	0	0	0	0	0	0	0	0	0	0
-54	0	0	0	0	0			-54	0	0	0	0	0	0	0	0	0	0	0	0	0	0	0	0	0	0	0	0	0	0	0	0	0	0	0	0	0	0	0	0	0	0	0	0	0	0	0	0	0
-53.8	0	0	0	0	0			-53.8	0	0	0	0	0	0	0	0	0	0	0	0	0	0	0	0	0	0	0	0	0	0	0	0	0	0	0	0	0	0	0	0	0	0	0	0	0	0	0	0	0
-53.6	0	0	0	0	0			-53.6	0	0	0	0	0	0	0	0	0	0	0	0	0	0	0	0	0	0	0	0	0	0	0	0	0	0	0	0	0	0	0	0	0	0	0	0	0	0	0	0	0
-53.4	0	0	0	0	0			-53.4	0	0	0	0	0	0	0	0	0	0	0	0	0	0	0	0	0	0	0	0	0	0	0	0	0	0	0	0	0	0	0	0	0	0	0	0	0	0	0	0	0
-53.2	0	0	0	0	0			-53.2	0	0	0	0	0	0	0	0	0	0	0	0	0	0	0	0	0	0	0	0	0	0	0	0	0	0	0	0	0	0	0	0	0	0	0	0	0	0	0	0	0
-53	0	0	0	0	0			-53	0	0	0	0	0	0	0	0	0	0	0	0	0	0	0	0	0	0	0	0	0	0	0	0	0	0	0	0	0	0	0	0	0	0	0	0	0	0	0	0	0
-52.8	0	0	0	0	0			-52.8	0	0	0	0	0	0	0	0	0	0	0	0	0	0	0	0	0	0	0	0	0	0	0	0	0	0	0	0	0	0	0	0	0	0	0	0	0	0	0	0	0
-52.6	0	0	0	0	0			-52.6	0	0	0	0	0	0	0	0	0	0	0	0	0	0	0	0	0	0	0	0	0	0	0	0	0	0	0	0	0	0	0	0	0	0	0	0	0	0	0	0	0
-52.4	0	0	0	0	0			-52.4	0	0	0	0	0	0	0	0	0	0	0	0	0	0	0	0	0	0	0	0	0	0	0	0	0	0	0	0	0	0	0	0	0	0	0	0	0	0	0	0	0
-52.2	0	0	0	0	0			-52.2	0	0	0	0	0	0	0	0	0	0	0	0	0	0	0	0	0	0	0	0	0	0	0	0	0	0	0	0	0	0	0	0	0	0	0	0	0	0	0	0	0
-52	0	0	0	0	0			-52	0	0	0	0	0	0	0	0	0	0	0	0	0	0	0	0	0	0	0	0	0	0	0	0	0	0	0	0	0	0	0	0	0	0	0	0	0	0	0	0	0
-51.8	0	0	0	0	0			-51.8	0	0	0	0	0	0	0	0	0	0	0	0	0	0	0	0	0	0	0	0	0	0	0	0	0	0	0	0	0	0	0	0	0	0	0	0	0	0	0	0	0
-51.6	0	0	0	0	0			-51.6	0	0	0	0	0	0	0	0	0	0	0	0	0	0	0	0	0	0	0	0	0	0	0	0	0	0	0	0	0	0	0	0	0	0	0	0	0	0	0	0	0
-51.4	0	0	0	0	0			-51.4	0	0	0	0	0	0	0	0	0	0	0	0	0	0	0	0	0	0	0	0	0	0	0	0	0	0	0	0	0	0	0	0	0	0	0	0	0	0	0	0	0
-51.2	0	0	0	0	0			-51.2	0	0	0	0	0	0	0	0	0	0	0	0	0	0	0	0	0	0	0	0	0	0	0	0	0	0	0	0	0	0	0	0	0	0	0	0	0	0	0	0	0
-51	0	0	0	0	0			-51	0	0	0	0	0	0	0	0	0	0	0	0	0	0	0	0	0	0	0	0	0	0	0	0	0	0	0	0	0	0	0	0	0	0	0	0	0	0	0	0	0
-50.8	0	0	0	0	0			-50.8	0	0	0	0	0	0	0	0	0	0	0	0	0	0	0	0	0	0	0	0	0	0	0	0	0	0	0	0	0	0	0	0	0	0	0	0	0	0	0	0	0
-50.6	0	0	0	0	0			-50.6	0	0	0	0	0	0	0	0	0	0	0	0	0	0	0	0	0	0	0	0	0	0	0	0	0	0	0	0	0	0	0	0	0	0	0	0	0	0	0	0	0
-50.4	0	0	0	0	0			-50.4	0	0	0	0	0	0	0	0	0	0	0	0	0	0	0	0	0	0	0	0	0	0	0	0	0	0	0	0	0	0	0	0	0	0	0	0	0	0	0	0	0
-50.2	0	0	0	0	0			-50.2	0	0	0	0	0	0	0	0	0	0	0	0	0	0	0	0	0	0	0	0	0	0	0	0	0	0	0	0	0	0	0	0	0	0	0	0	0	0	0	0	0
-50	0	0	0	0	0			-50	0	0	0	0	0	0	0	0	0	0	0	0	0	0	0	0	0	0	0	0	0	0	0	0	0	0	0	0	0	0	0	0	0	0	0	0	0	0	0	0	0
-49.8	0	0	0	0	0			-49.8	0	0	0	0	0	0	0	0	0	0	0	0	0	0	0	0	0	0	0	0	0	0	0	0	0	0	0	0	0	0	0	0	0	0	0	0	0	0	0	0	0
-49.6	0	0	0	0	0			-49.6	0	0	0	0	0	0	0	0	0	0	0	0	0	0	0	0	0	0	0	0	0	0	0	0	0	0	0	0	0	0	0	0	0	0	0	0	0	0	0	0	0
-49.4	0	0	0	0	0			-49.4	0	0	0	0	0	0	0	0	0	0	0	0	0	0	0	0	0	0	0	0	0	0	0	0	0	0	0	0	0	0	0	0	0	0	0	0	0	0	0	0	0
-49.2	0	0	0	0	0			-49.2	0	0	0	0	0	0	0	0	0	0	0	0	0	0	0	0	0	0	0	0	0	0	0	0	0	0	0	0	0	0	0	0	0	0	0	0	0	0	0	0	0
-49	0	0	0	0	0			-49	0	0	0	0	0	0	0	0	0	0	0	0	0	0	0	0	0	0	0	0	0	0	0	0	0	0	0	0	0	0	0	0	0	0	0	0	0	0	0	0	0
-48.8	0	0	0	0	0			-48.8	0	0	0	0	0	0	0	0	0	0	0	0	0	0	0	0	0	0	0	0	0	0	0	0	0	0	0	0	0	0	0	0	0	0	0	0	0	0	0	0	0
-48.6	0	0	0	0	0			-48.6	0	0	0	0	0	0	0	0	0	0	0	0	0	0	0	0	0	0	0	0	0	0	0	0	0	0	0	0	0	0	0	0	0	0	0	0	0	0	0	0	0
-48.4	0	0	0	0	0			-48.4	0	0	0	0	0	0	0	0	0	0	0	0	0	0	0	0	0	0	0	0	0	0	0	0	0	0	0	0	0	0	0	0	0	0	0	0	0	0	0	0	0
-48.2	0	0	0	0	0			-48.2	0	0	0	0	0	0	0	0	0	0	0	0	0	0	0	0	0	0	0	0	0	0	0	0	0	0	0	0	0	0	0	0	0	0	0	0	0	0	0	0	0
-48	0	0	0	0	0			-48	0	0	0	0	0	0	0	0	0	0	0	0	0	0	0	0	0	0	0	0	0	0	0	0	0	0	0	0	0	0	0	0	0	0	0	0	0	0	0	0	0
-47.8	0	0	0	0	0			-47.8	0	0	0	0	0	0	0	0	0	0	0	0	0	0	0	0	0	0	0	0	0	0	0	0	0	0	0	0	0	0	0	0	0	0	0	0	0	0	0	0	0
-47.6	0	0	0	0	0			-47.6	0	0	0	0	0	0	0	0	0	0	0	0	0	0	0	0	0	0	0	0	0	0	0	0	0	0	0	0	0	0	0	0	0	0	0	0	0	0	0	0	0
-47.4	0	0	0	0	0			-47.4	0	0	0	0	0	0	0	0	0	0	0	0	0	0	0	0	0	0	0	0	0	0	0	0	0	0	0	0	0	0	0	0	0	0	0	0	0	0	0	0	0
-47.2	0	0	0	0	0			-47.2	0	0	0	0	0	0	0	0	0	0	0	0	0	0	0	0	0	0	0	0	0	0	0	0	0	0	0	0	0	0	0	0	0	0	0	0	0	0	0	0	0
-47	0	0	0	0	0			-47	0	0	0	0	0	0	0	0	0	0	0	0	0	0	0	0	0	0	0	0	0	0	0	0	0	0	0	0	0	0	0	0	0	0	0	0	0	0	0	0	0
-46.8	0	0	0	0	0			-46.8	0	0	0	0	0	0	0	0	0	0	0	0	0	0	0	0	0	0	0	0	0	0	0	0	0	0	0	0	0	0	0	0	0	0	0	0	0	0	0	0	0
-46.6	0	0	0	0	0			-46.6	0	0	0	0	0	0	0	0	0	0	0	0	0	0	0	0	0	0	0	0	0	0	0	0	0	0	0	0	0	0	0	0	0	0	0	0	0	0	0	0	0
-46.4	0	0	0	0	0			-46.4	0	0	0	0	0	0	0	0	0	0	0	0	0	0	0	0	0	0	0	0	0	0	0	0	0	0	0	0	0	0	0	0	0	0	0	0	0	0	0	0	0
-46.2	0	0	0	0	0			-46.2	0	0	0	0	0	0	0	0	0	0	0	0	0	0	0	0	0	0	0	0	0	0	0	0	0	0	0	0	0	0	0	0	0	0	0	0	0	0	0	0	0
-46	0	0	0	0	0			-46	0	0	0	0	0	0	0	0	0	0	0	0	0	0	0	0	0	0	0	0	0	0	0	0	0	0	0	0	0	0	0	0	0	0	0	0	0	0	0	0	0
-45.8	0	0	0	0	0			-45.8	0	0	0	0	0	0	0	0	0	0	0	0	0	0	0	0	0	0	0	0	0	0	0	0	0	0	0	0	0	0	0	0	0	0	0	0	0	0	0	0	0
-45.6	0	0	0	0	0			-45.6	0	0	0	0	0	0	0	0	0	0	0	0	0	0	0	0	0	0	0	0	0	0	0	0	0	0	0	0	0	0	0	0	0	0	0	0	0	0	0	0	0
-45.4	0	0	0	0	0			-45.4	0	0	0	0	0	0	0	0	0	0	0	0	0	0	0	0	0	0	0	0	0	0	0	0	0	0	0	0	0	0	0	0	0	0	0	0	0	0	0	0	0
-45.2	0	0	0	0	0			-45.2	0	0	0	0	0	0	0	0	0	0	0	0	0	0	0	0	0	0	0	0	0	0	0	0	0	0	0	0	0	0	0	0	0	0	0	0	0	0	0	0	0
-45	0	0	0	0	0			-45	0	0	0	0	0	0	0	0	0	0	0	0	0	0	0	0	0	0	0	0	0	0	0	0	0	0	0	0	0	0	0	0	0	0	0	0	0	0	0	0	0
-44.8	0	0	0	0	0			-44.8	0	0	0	0	0	0	0	0	0	0	0	0	0	0	0	0	0	0	0	0	0	0	0	0	0	0	0	0	0	0	0	0	0	0	0	0	0	0	0	0	0
-44.6	0	0	0	0	0			-44.6	0	0	0	0	0	0	0	0	0	0	0	0	0	0	0	0	0	0	0	0	0	0	0	0	0	0	0	0	0	0	0	0	0	0	0	0	0	0	0	0	0
-44.4	0	0	0	0	0			-44.4	0	0	0	0	0	0	0	0	0	0	0	0	0	0	0	0	0	0	0	0	0	0	0	0	0	0	0	0	0	0	0	0	0	0	0	0	0	0	0	0	0
-44.2	0	0	0	0	0			-44.2	0	0	0	0	0	0	0	0	0	0	0	0	0	0	0	0	0	0	0	0	0	0	0	0	0	0	0	0	0	0	0	0	0	0	0	0	0	0	0	0	0
-44	0	0	0	0	0			-44	0	0	0	0	0	0	0	0	0	0	0	0	0	0	0	0	0	0	0	0	0	0	0	0	0	0	0	0	0	0	0	0	0	0	0	0	0	0	0	0	0
-43.8	0	0	0	0	0			-43.8	0	0	0	0	0	0	0	0	0	0	0	0	0	0	0	0	0	0	0	0	0	0	0	0	0	0	0	0	0	0	0	0	0	0	0	0	0	0	0	0	0
-43.6	0	0	0	0	0			-43.6	0	0	0	0	0	0	0	0	0	0	0	0	0	0	0	0	0	0	0	0	0	0	0	0	0	0	0	0	0	0	0	0	0	0	0	0	0	0	0	0	0
-43.4	0	0	0	0	0			-43.4	0	0	0	0	0	0	0	0	0	0	0	0	0	0	0	0	0	0	0	0	0	0	0	0	0	0	0	0	0	0	0	0	0	0	0	0	0	0	0	0	0
-43.2	0	0	0	0	0			-43.2	0	0	0	0	0	0	0	0	0	0	0	0	0	0	0	0	0	0	0	0	0	0	0	0	0	0	0	0	0	0	0	0	0	0	0	0	0	0	0	0	0
-43	0	0	0	0	0			-43	0	0	0	0	0	0	0	0	0	0	0	0	0	0	0	0	0	0	0	0	0	0	0	0	0	0	0	0	0	0	0	0	0	0	0	0	0	0	0	0	0
-42.8	0	0	0	0	0			-42.8	0	0	0	0	0	0	0	0	0	0	0	0	0	0	0	0	0	0	0	0	0	0	0	0	0	0	0	0	0	0	0	0	0	0	0	0	0	0	0	0	0
-42.6	0	0	0	0	0			-42.6	0	0	0	0	0	0	0	0	0	0	0	0	0	0	0	0	0	0	0	0	0	0	0	0	0	0	0	0	0	0	0	0	0	0	0	0	0	0	0	0	0
-42.4	0	0	0	0	0			-42.4	0	0	0	0	0	0	0	0	0	0	0	0	0	0	0	0	0	0	0	0	0	0	0	0	0	0	0	0	0	0	0	0	0	0	0	0	0	0	0	0	0
-42.2	0	0	0	0	0			-42.2	0	0	0	0	0	0	0	0	0	0	0	0	0	0	0	0	0	0	0	0	0	0	0	0	0	0	0	0	0	0	0	0	0	0	0	0	0	0	0	0	0
-42	0	0	0	0	0			-42	0	0	0	0	0	0	0	0	0	0	0	0	0	0	0	0	0	0	0	0	0	0	0	0	0	0	0	0	0	0	0	0	0	0	0	0	0	0	0	0	0
-41.8	0	0	0	0	0			-41.8	0	0	0	0	0	0	0	0	0	0	0	0	0	0	0	0	0	0	0	0	0	0	0	0	0	0	0	0	0	0	0	0	0	0	0	0	0	0	0	0	0
-41.6	0	0	0	0	0			-41.6	0	0	0	0	0	0	0	0	0	0	0	0	0	0	0	0	0	0	0	0	0	0	0	0	0	0	0	0	0	0	0	0	0	0	0	0	0	0	0	0	0
-41.4	0	0	0	0	0			-41.4	0	0	0	0	0	0	0	0	0	0	0	0	0	0	0	0	0	0	0	0	0	0	0	0	0	0	0	0	0	0	0	0	0	0	0	0	0	0	0	0	0
-41.2	0	0	0	0	0			-41.2	0	0	0	0	0	0	0	0	0	0	0	0	0	0	0	0	0	0	0	0	0	0	0	0	0	0	0	0	0	0	0	0	0	0	0	0	0	0	0	0	0
-41	0	0	0	0	0			-41	0	0	0	0	0	0	0	0	0	0	0	0	0	0	0	0	0	0	0	0	0	0	0	0	0	0	0	0	0	0	0	0	0	0	0	0	0	0	0	0	0
-40.8	0	0	0	0	0			-40.8	0	0	0	0	0	0	0	0	0	0	0	0	0	0	0	0	0	0	0	0	0	0	0	0	0	0	0	0	0	0	0	0	0	0	0	0	0	0	0	0	0
-40.6	0	0	0	0	0			-40.6	0	0	0	0	0	0	0	0	0	0	0	0	0	0	0	0	0	0	0	0	0	0	0	0	0	0	0	0	0	0	0	0	0	0	0	0	0	0	0	0	0
-40.4	0	0	0	0	0			-40.4	0	0	0	0	0	0	0	0	0	0	0	0	0	0	0	0	0	0	0	0	0	0	0	0	0	0	0	0	0	0	0	0	0	0	0	0	0	0	0	0	0
-40.2	446.556	446.556	0	0	0			-40.2	0	0	0	0	0	0	0	0	0	0	0	0	0	0	0	0	0	0	0	0	0	0	0	0	0	0	0	0	0	0	0	0	0	0	0	0	0	0	0	0	0
-40	369.658	369.658	0	0	0			-40	0	0	0	0	0	0	0	0	0	0	0	0	0	0	0	0	0	0	0	0	0	0	0	0	0	0	0	0	0	0	0	0	0	0	0	0	0	0	0	0	0
-39.8	165.961	165.961	0	0	0			-39.8	0	0	0	0	0	0	0	0	0	0	0	0	0	0	0	0	0	0	0	0	0	0	0	0	0	0	0	0	0	0	0	0	0	0	0	0	0	0	0	0	0
-39.6	145.598	145.598	0	0	0			-39.6	0	0	0	0	0	0	0	0	0	0	0	0	0	0	0	0	0	0	0	0	0	0	0	0	0	0	0	0	0	0	0	0	0	0	0	0	0	0	0	0	0
-39.4	449.62	449.62	0	0	0			-39.4	0	0	0	0	0	0	0	0	0	0	0	0	0	0	0	0	0	0	0	0	0	0	0	0	0	0	0	0	0	0	0	0	0	0	0	0	0	0	0	0	0
-39.2	717.474	717.474	0	0	0			-39.2	0	0	0	0	0	0	0	0	0	0	0	0	0	0	0	0	0	0	0	0	0	0	0	0	0	0	0	0	0	0	0	0	0	0	0	0	0	0	0	0	0
-39	594.654	594.654	419.969	176374	296.963			-39	0	0	0	0	0	0	0	0	0	0	0	0	0	0	0	0	0	0	0	0	0	0	0	297.691	0	0	0	0	0	0	0	0	0	0	0	0	0	0	0	0	0
-38.8	671.21	671.21	469.036	219994	331.658			-38.8	0	0	0	0	0	0	0	0	0	0	0	0	0	0	0	0	0	0	0	0	0	0	0	339.552	0	0	0	0	0	0	0	0	0	0	0	0	0	0	0	0	0
-38.6	577.376	577.376	547.116	299336	386.869			-38.6	0	0	0	0	0	0	0	0	0	0	0	0	0	0	0	0	0	0	0	0	0	0	0	190.507	0	0	0	0	0	0	0	0	0	0	0	0	0	0	0	0	0
-38.4	494.525	494.525	366.341	134206	259.042			-38.4	0	0	0	0	0	0	0	0	0	0	0	0	0	0	0	0	0	0	0	0	0	0	0	235.483	0	0	0	0	0	0	0	0	0	0	0	0	0	0	0	0	0
-38.2	371.161	371.161	167.773	28147.9	118.634			-38.2	0	0	0	0	0	0	0	0	0	0	0	0	0	0	0	0	0	0	0	0	0	0	0	252.527	0	0	0	0	0	0	0	0	0	0	0	0	0	0	0	0	0
-38	200.594	200.594	133.903	17930.1	94.6839			-38	0	0	0	0	0	0	0	0	0	0	0	0	0	0	0	0	0	0	0	0	0	0	0	105.91	0	0	0	0	0	0	0	0	0	0	0	0	0	0	0	0	0
-37.8	235.589	235.589	24.0511	578.457	17.0067			-37.8	0	0	0	0	0	0	0	0	0	0	0	0	0	0	0	0	0	0	0	0	0	0	0	252.596	0	0	0	0	0	0	0	0	0	0	0	0	0	0	0	0	0
-37.6	213	213	36.3206	1319.18	25.6825			-37.6	0	0	0	0	0	0	0	0	0	0	0	0	0	0	0	0	0	0	0	0	0	0	0	187.318	0	0	0	0	0	0	0	0	0	0	0	0	0	0	0	0	0
-37.4	159.418	159.418	109.51	11992.4	77.435			-37.4	0	0	0	0	0	0	0	0	0	0	0	0	0	0	0	0	0	0	0	0	0	0	0	236.853	0	0	0	0	0	0	0	0	0	0	0	0	0	0	0	0	0
-37.2	281.516	281.516	218.277	47644.9	154.345			-37.2	0	0	0	0	0	0	0	0	0	0	0	0	0	0	0	0	0	0	0	0	0	0	0	435.861	0	0	0	0	0	0	0	0	0	0	0	0	0	0	0	0	0
-37	426.342	426.342	285.175	81324.8	201.649			-37	0	0	0	0	0	0	0	0	0	0	0	0	0	0	0	0	0	0	0	0	0	0	0	627.991	0	0	0	0	0	0	0	0	0	0	0	0	0	0	0	0	0
-36.8	566.939	566.939	266.688	71122.7	188.577			-36.8	0	0	0	0	0	0	0	0	0	0	0	0	0	0	0	0	0	0	0	0	0	0	0	755.516	0	0	0	0	0	0	0	0	0	0	0	0	0	0	0	0	0
-36.6	715.693	715.693	316.22	99995	223.601			-36.6	0	0	0	0	0	0	0	0	0	0	0	0	0	0	0	0	0	0	0	0	0	0	0	939.294	0	0	0	0	0	0	0	0	0	0	0	0	0	0	0	0	0
-36.4	782.566	782.566	345.144	119124	244.054			-36.4	0	0	0	0	0	0	0	0	0	0	0	0	0	0	0	0	0	0	0	0	0	0	0	1026.62	0	0	0	0	0	0	0	0	0	0	0	0	0	0	0	0	0
-36.2	695.675	582.444	221.632	49120.5	127.959			-36.2	0	0	0	0	0	0	0	0	0	0	0	0	0	0	0	0	0	0	0	0	0	0	0	951.048	0	0	0	0	0	0	0	0	0	0	0	0	0	0	0	0	0
-36	714.207	712.846	183.454	33655.5	105.917			-36	0	0	0	0	0	0	0	0	0	0	0	0	0	0	0	0	0	0	0	0	0	0	0	898.338	0	0	0	0	0	0	0	0	0	0	0	0	0	0	0	0	0
-35.8	681.581	624.077	214.198	45880.7	123.667			-35.8	0	0	0	0	0	0	0	0	0	0	0	0	0	0	0	0	0	0	0	0	0	0	0	918.661	0	0	0	0	0	0	0	0	0	0	0	0	0	0	0	0	0
-35.6	618.387	618.314	215.445	46416.5	124.387			-35.6	0	0	0	0	0	0	0	0	0	0	0	0	0	0	0	0	0	0	0	0	0	0	0	833.869	0	0	0	0	0	0	0	0	0	0	0	0	0	0	0	0	0
-35.4	467.877	473.884	248.202	61604.2	143.299			-35.4	0	0	0	0	0	0	0	0	0	0	0	0	0	0	0	0	0	0	0	0	0	0	0	713.02	0	0	0	0	0	0	0	0	0	0	0	0	0	0	0	0	0
-35.2	365.514	283.896	274.087	75123.5	158.244			-35.2	0	0	0	0	0	0	0	0	0	0	0	0	0	0	0	0	0	0	0	0	0	0	0	671.139	0	0	0	0	0	0	0	0	0	0	0	0	0	0	0	0	0
-35	294.452	179.829	260.626	67925.7	150.472			-35	0	0	0	0	0	0	0	0	0	0	0	0	0	0	0	0	0	0	0	0	0	0	0	592.744	0	0	0	0	0	0	0	0	0	0	0	0	0	0	0	0	0
-34.8	239.746	241.006	82.5437	6813.46	47.6566			-34.8	0	0	0	0	0	0	0	0	0	0	0	0	0	0	0	0	0	0	0	0	0	0	0	241.006	0	0	0	0	0	0	0	0	0	0	0	0	0	0	0	0	0
-34.6	196.112	228.265	121.486	14758.8	70.1398			-34.6	0	0	0	0	0	0	0	0	0	0	0	0	0	0	0	0	0	0	0	0	0	0	0	61.7846	0	0	0	0	0	0	0	0	0	0	0	0	0	0	0	0	0
-34.4	347.889	346.548	14.5039	210.362	8.37381			-34.4	0	0	0	0	0	0	0	0	0	0	0	0	0	0	0	0	0	0	0	0	0	0	0	334.103	0	0	0	0	0	0	0	0	0	0	0	0	0	0	0	0	0
-34.2	514.124	482.967	70.8517	5019.96	35.4258			-34.2	0	0	0	0	0	0	0	0	0	0	0	0	0	0	0	0	0	0	0	0	0	0	0	619.987	0	0	0	0	0	0	0	0	0	0	0	0	0	0	0	0	0
-34	608.212	520.22	258.744	66948.4	129.372			-34	0	0	0	0	0	0	0	0	0	0	0	0	0	0	0	0	0	0	0	0	0	0	0	980.541	0	0	0	0	0	0	0	0	0	0	0	0	0	0	0	0	0
-33.8	579.189	444.351	352.628	124347	176.314			-33.8	0	0	0	0	0	0	0	0	0	0	0	0	0	0	0	0	0	0	0	0	0	0	0	1099.68	0	0	0	0	0	0	0	0	0	0	0	0	0	0	0	0	0
-33.6	527.157	370.661	356.83	127328	159.579			-33.6	0	0	0	0	0	0	0	0	0	0	0	0	0	0	0	0	0	0	0	0	0	0	0	1161.36	0	0	0	0	0	0	0	0	0	0	0	0	0	0	0	0	0
-33.4	552.077	448.653	350.993	123196	156.969			-33.4	0	0	0	0	0	0	0	0	0	0	0	0	0	0	0	0	0	0	0	0	0	0	0	1151.56	0	0	0	0	0	0	0	0	0	0	0	0	0	0	0	0	0
-33.2	532.278	363.64	386.588	149450	172.887			-33.2	0	0	0	0	0	0	0	0	0	0	0	0	0	0	0	0	0	0	0	0	0	0	0	1064.34	0	0	0	0	0	0	0	0	0	0	0	0	0	0	0	0	0
-33	461.295	323.106	373.208	139284	166.904			-33	0	0	0	0	0	0	0	0	0	0	0	0	0	0	0	0	0	0	0	0	0	0	0	828.287	0	0	0	0	0	0	0	0	0	0	0	0	0	0	0	0	0
-32.8	417.682	426.89	334.515	111900	149.6			-32.8	0	0	0	0	0	0	0	0	0	0	0	0	0	0	0	0	0	0	0	0	0	0	0	584.796	0	0	0	0	0	0	0	0	0	0	0	0	0	0	0	0	0
-32.6	424.057	340.253	226.574	51335.6	101.327			-32.6	0	0	0	0	0	0	0	0	0	0	0	0	0	0	0	0	0	0	0	0	0	0	0	340.253	0	0	0	0	0	0	0	0	0	0	0	0	0	0	0	0	0
-32.4	364.836	296.153	162.637	26450.8	66.3963			-32.4	0	0	0	0	0	0	0	0	0	0	0	0	0	0	0	0	0	0	0	0	0	0	0	229.942	0	0	0	0	0	0	0	0	0	0	0	0	0	0	0	0	0
-32.2	289.93	305.464	82.7961	6855.2	33.8014			-32.2	0	0	0	0	0	0	0	0	0	0	0	0	0	0	0	0	0	0	0	0	0	0	0	218.625	0	0	0	0	0	0	0	0	0	0	0	0	0	0	0	0	0
-32	269.771	249.481	98.0723	9618.17	40.0378			-32	0	0	0	0	0	0	0	0	0	0	0	0	0	0	0	0	0	0	0	0	0	0	0	382.94	0	0	0	0	0	0	0	0	0	0	0	0	0	0	0	0	0
-31.8	293.247	252.855	196.312	38538.3	74.1989			-31.8	0	0	0	0	0	0	0	0	0	0	0	0	0	0	0	0	0	0	0	0	0	0	0	415.596	0	0	0	0	0	0	0	0	0	0	0	0	0	0	0	0	0
-31.6	276.935	248.689	144.726	20945.5	48.2419			-31.6	0	0	0	0	0	0	0	0	0	0	0	0	0	0	0	0	0	0	0	0	0	0	0	442.983	0	0	0	0	0	0	0	0	0	0	0	0	0	0	0	0	0
-31.4	315.08	269.116	118.201	13971.6	37.3786			-31.4	0	0	0	0	0	0	0	0	0	0	0	0	0	0	0	0	0	0	0	0	0	0	0	469.946	0	0	0	0	0	0	0	0	0	0	0	0	0	0	0	0	0
-31.2	338.539	315.435	148.851	22156.6	47.0708			-31.2	0	0	0	0	0	0	0	0	0	0	0	0	0	0	0	0	0	0	0	0	0	0	0	500.77	0	0	0	0	0	0	0	0	0	0	0	0	0	0	0	0	0
-31	355.244	384.572	202.054	40825.8	63.895			-31	0	0	0	0	0	0	0	0	0	0	0	0	0	0	0	0	0	0	0	0	0	0	0	492.397	0	0	0	0	0	0	0	0	0	0	0	0	0	0	0	0	0
-30.8	351.02	306.879	212.961	45352.4	67.3442			-30.8	0	0	0	0	0	0	0	0	0	0	0	0	0	0	0	0	0	0	0	0	0	0	0	328.126	0	0	0	0	0	0	0	0	0	0	0	0	0	0	0	0	0
-30.6	326.882	254.478	234.962	55207.2	74.3015			-30.6	0	0	0	0	0	0	0	0	0	0	0	0	0	0	0	0	0	0	0	0	0	0	0	210.919	0	0	0	0	0	0	0	0	0	0	0	0	0	0	0	0	0
-30.4	345.8	247.608	283.797	80540.6	81.925			-30.4	0	0	0	0	0	0	0	0	0	0	0	0	0	0	0	0	0	0	0	0	0	0	0	112.876	0	0	0	0	0	0	0	0	0	0	0	0	0	0	0	0	0
-30.2	434.979	301.969	325.272	105802	93.898			-30.2	0	0	0	0	0	0	0	0	0	0	0	0	0	0	0	0	0	0	0	0	0	0	0	64.6638	0	0	0	0	0	0	0	0	0	0	0	0	0	0	0	0	0
-30	496.251	354.407	331.806	110095	95.7842			-30	0	0	0	0	0	0	0	0	0	0	0	0	0	0	0	0	0	0	0	0	0	0	0	127.011	0	0	0	0	0	0	0	0	0	0	0	0	0	0	0	0	0
-29.8	506.955	465.924	353.046	124641	101.916			-29.8	0	0	0	0	0	0	0	0	0	0	0	0	0	0	0	0	0	0	0	0	0	0	0	229.866	0	0	0	0	0	0	0	0	0	0	0	0	0	0	0	0	0
-29.6	496.144	462.063	372.002	138386	99.4218			-29.6	0	0	0	0	0	0	0	0	0	0	0	0	0	0	0	0	0	0	0	0	0	0	0	394.243	0	0	0	0	0	0	0	0	0	0	0	0	0	0	0	0	0
-29.4	435.264	272.254	391.807	153513	101.164			-29.4	0	0	0	0	0	0	0	0	0	0	0	0	0	0	0	0	0	0	0	0	0	0	0	407.087	0	0	0	0	0	0	0	0	0	0	0	0	0	0	0	0	0
-29.2	413.152	352.315	374.385	140164	93.5963			-29.2	0	0	0	0	0	0	0	0	0	0	0	0	0	0	0	0	0	0	0	0	0	0	0	522.564	0	0	0	0	0	0	0	0	0	0	0	0	0	0	0	0	0
-29	470.201	427.839	306.824	94141.2	76.7061			-29	0	0	0	0	0	0	0	0	0	0	0	0	0	0	0	0	0	0	0	0	0	0	0	624.239	0	0	0	0	0	0	0	0	0	0	0	0	0	0	0	0	0
-28.8	453.13	483.135	282.006	79527.5	70.5016			-28.8	0	0	0	0	0	0	0	0	0	0	0	0	0	0	0	0	0	0	0	0	0	0	0	585.332	0	0	0	0	0	0	0	0	0	0	0	0	0	0	0	0	0
-28.6	436.244	344.825	262.799	69063.1	63.738			-28.6	0	0	0	0	0	0	0	0	0	0	0	0	0	0	0	0	0	0	0	0	0	0	0	516.09	0	0	0	0	0	0	0	0	0	0	0	0	0	0	0	0	0
-28.4	406.472	393.68	248.56	61782.3	58.5862			-28.4	0	0	0	0	0	0	0	0	0	0	0	0	0	0	0	0	0	0	0	0	0	0	0	408.053	0	0	0	0	0	0	0	0	0	0	0	0	0	0	0	0	0
-28.2	396.394	317.89	234.801	55131.5	55.3431			-28.2	0	0	0	0	0	0	0	0	0	0	0	0	0	0	0	0	0	0	0	0	0	0	0	284.365	0	0	0	0	0	0	0	0	0	0	0	0	0	0	0	0	0
-28	398.56	311.958	247.53	61271	58.3433			-28	0	0	0	0	0	0	0	0	0	0	0	0	0	0	0	0	0	0	0	0	0	0	0	127.289	0	0	0	0	0	0	0	0	0	0	0	0	0	0	0	0	0
-27.8	398.21	300.53	314.076	98644	72.0541			-27.8	0	0	0	0	0	0	0	0	0	0	0	0	0	0	0	0	0	0	0	0	0	0	0	103.936	0	0	0	0	0	0	0	0	0	0	0	0	0	0	0	0	0
-27.6	425.715	297.085	341.45	116588	76.3506			-27.6	0	0	0	0	0	0	0	0	0	0	0	0	0	0	0	0	0	0	0	0	0	0	0	124.007	0	0	0	0	0	0	0	0	0	0	0	0	0	0	0	0	0
-27.4	456.41	319.69	332.975	110872	74.4555			-27.4	0	0	0	0	0	0	0	0	0	0	0	0	0	0	0	0	0	0	0	0	0	0	0	291.134	0	0	0	0	0	0	0	0	0	0	0	0	0	0	0	0	0
-27.2	479.506	412.561	299.334	89601	65.3201			-27.2	0	0	0	0	0	0	0	0	0	0	0	0	0	0	0	0	0	0	0	0	0	0	0	385.749	0	0	0	0	0	0	0	0	0	0	0	0	0	0	0	0	0
-27	474.286	456.776	262.517	68914.9	57.2858			-27	0	0	0	0	0	0	0	0	0	0	0	0	0	0	0	0	0	0	0	0	0	0	0	524.798	0	0	0	0	0	0	0	0	0	0	0	0	0	0	0	0	0
-26.8	444.204	448.015	236.911	56126.8	51.6982			-26.8	0	0	0	0	0	0	0	0	0	0	0	0	0	0	0	0	0	0	0	0	0	0	0	525.641	0	0	0	0	0	0	0	0	0	0	0	0	0	0	0	0	0
-26.6	380.662	345.458	211.973	44932.5	45.1927			-26.6	0	0	0	0	0	0	0	0	0	0	0	0	0	0	0	0	0	0	0	0	0	0	0	494.241	0	0	0	0	0	0	0	0	0	0	0	0	0	0	0	0	0
-26.4	335.291	249.026	259.905	67550.4	54.1938			-26.4	0	0	0	0	0	0	0	0	0	0	0	0	0	0	0	0	0	0	0	0	0	0	0	427.524	0	0	0	0	0	0	0	0	0	0	0	0	0	0	0	0	0
-26.2	341.595	272.71	250.042	62520.8	52.1373			-26.2	0	0	0	0	0	0	0	0	0	0	0	0	0	0	0	0	0	0	0	0	0	0	0	432.818	0	0	0	0	0	0	0	0	0	0	0	0	0	0	0	0	0
-26	379.102	325.922	237.177	56253.2	49.4549			-26	0	0	0	0	0	0	0	0	0	0	0	0	0	0	0	0	0	0	0	0	0	0	0	451.782	0	0	0	0	0	0	0	0	0	0	0	0	0	0	0	0	0
-25.8	383.699	415.055	200.938	40376.1	41.8985			-25.8	0	0	0	0	0	0	0	0	0	0	0	0	0	0	0	0	0	0	0	0	0	0	0	415.577	0	0	0	0	0	0	0	0	0	0	0	0	0	0	0	0	0
-25.6	380.156	359.796	200.363	40145.5	41.7787			-25.6	0	0	0	0	0	0	0	0	0	0	0	0	0	0	0	0	0	0	0	0	0	0	0	320.071	0	0	0	0	0	0	0	0	0	0	0	0	0	0	0	0	0
-25.4	333.943	279.262	209.716	43980.9	42.8081			-25.4	0	0	0	0	0	0	0	0	0	0	0	0	0	0	0	0	0	0	0	0	0	0	0	193.121	0	0	0	0	0	0	0	0	0	0	0	0	0	0	0	0	0
-25.2	343.855	346.68	194.211	37718.1	38.8423			-25.2	0	0	0	0	0	0	0	0	0	0	0	0	0	0	0	0	0	0	0	0	0	0	0	185.334	0	0	0	0	0	0	0	0	0	0	0	0	0	0	0	0	0
-25	341.97	276.258	224.979	50615.4	44.122			-25	0	0	0	0	0	0	0	0	0	0	0	0	0	0	0	0	0	0	0	0	0	0	0	168.021	0	0	0	0	0	0	0	0	0	0	0	0	0	0	0	0	0
-24.8	347.945	279.515	234.774	55119	43.5965			-24.8	0	0	0	0	0	0	0	0	0	0	0	0	0	0	0	0	0	0	0	0	0	0	0	277.21	0	0	0	0	0	0	0	0	0	0	0	0	0	0	0	0	0
-24.6	390.524	324.02	231.011	53366	42.8976			-24.6	0	0	0	0	0	0	0	0	0	0	0	0	0	0	0	0	0	0	0	0	0	0	0	324.02	0	0	0	0	0	0	0	0	0	0	0	0	0	0	0	0	0
-24.4	413.002	407.181	230.517	53137.9	42.8058			-24.4	0	0	0	0	0	0	0	0	0	0	0	0	0	0	0	0	0	0	0	0	0	0	0	337.003	0	0	0	0	0	0	0	0	0	0	0	0	0	0	0	0	0
-24.2	422.022	369.157	256.212	65644.7	46.0171			-24.2	0	0	0	0	0	0	0	0	0	0	0	0	0	0	0	0	0	0	0	0	0	0	0	267.406	0	0	0	0	0	0	0	0	0	0	0	0	0	0	0	0	0
-24	421.422	332.34	247.264	61139.6	43.7105			-24	0	0	0	0	0	557.632	0	0	0	0	0	0	0	0	0	0	0	0	0	0	0	0	0	98.3923	0	0	0	0	0	0	0	0	0	0	0	0	0	0	0	0	0
-23.8	380.699	335.455	240.861	58013.9	41.3073			-23.8	0	0	0	0	0	556.07	0	0	0	0	0	0	0	0	0	0	0	0	0	0	0	0	0	102.884	0	0	0	0	0	0	0	0	0	0	0	0	0	0	0	0	0
-23.6	350.367	295.299	250.843	62922.2	42.4002			-23.6	0	0	0	0	0	680.917	0	0	0	0	0	0	0	0	0	0	0	0	0	0	0	0	0	156.422	0	0	0	0	0	0	0	0	0	0	0	0	0	0	0	0	0
-23.4	334.697	248.539	255.424	65241.6	43.1746			-23.4	0	0	0	0	0	764.357	0	0	0	0	0	0	0	0	0	0	0	0	0	0	0	0	0	248.539	0	0	0	0	0	0	0	0	0	0	0	0	0	0	0	0	0
-23.2	351.516	287.428	196.007	38418.9	33.1313			-23.2	0	0	0	0	0	622.256	0	0	0	0	0	0	0	0	0	0	0	0	0	0	0	0	0	153.537	0	0	0	0	0	0	0	0	0	0	0	0	0	0	0	0	0
-23	350.269	291.138	223.352	49886.1	37.7534			-23	0	0	0	0	0	606.26	0	0	0	0	0	0	0	0	0	0	0	0	0	0	0	0	0	99.1806	0	0	0	0	0	0	0	0	0	0	0	0	0	0	0	0	0
-22.8	385.069	321.775	245.717	60376.7	40.9528			-22.8	0	0	0	0	0	537.398	0	0	0	0	0	0	0	0	0	0	0	0	0	0	0	0	0	161.969	0	0	0	0	0	0	0	0	0	0	0	0	0	0	0	0	0
-22.6	402.643	348.199	241.506	58325	40.251			-22.6	0	0	0	0	0	323.489	0	0	0	0	0	0	0	0	0	0	0	0	0	0	0	0	0	340.426	0	0	0	0	0	0	0	0	0	0	0	0	0	0	0	0	0
-22.4	390.064	344.319	246.273	60650.6	40.4871			-22.4	0	0	0	0	0	307.186	0	0	0	0	0	0	0	0	0	0	0	0	0	0	0	0	0	364.625	0	0	0	0	0	0	0	0	0	0	0	0	0	0	0	0	0
-22.2	373.239	341.649	225.311	50764.9	36.0786			-22.2	0	0	0	0	0	410.3	0	0	0	0	0	0	0	0	0	0	0	0	0	0	0	0	0	262.534	0	0	0	0	0	0	0	0	0	0	0	0	0	0	0	0	0
-22	376.635	329.56	236.277	55827	37.8347			-22	0	0	0	0	0	566.449	0	0	0	0	0	0	0	0	0	0	0	0	0	0	0	0	0	203.815	0	0	0	0	0	0	0	0	0	0	0	0	0	0	0	0	0
-21.8	391.335	351.545	245.831	60432.7	38.8692			-21.8	0	0	0	0	0	694.939	0	0	0	0	0	0	0	0	0	0	0	0	0	0	0	0	0	193.935	0	0	0	0	0	0	0	0	0	0	0	0	0	0	0	0	0
-21.6	410.335	318.944	266.526	71035.9	42.1414			-21.6	0	0	0	0	0	779.261	0	0	0	0	0	0	0	0	0	0	0	0	0	0	0	0	0	137.911	0	0	0	0	0	0	0	0	0	0	0	0	0	0	0	0	0
-21.4	408.007	350.374	269.125	72428.1	41.5269			-21.4	0	0	0	0	0	774.176	0	0	0	0	0	0	0	0	0	0	0	0	0	0	0	0	0	130.116	0	0	0	0	0	0	0	0	0	0	0	0	0	0	0	0	0
-21.2	420.415	338.401	306.552	93974.4	47.3021			-21.2	0	0	0	0	0	617.771	0	0	0	0	0	0	0	0	0	0	0	0	0	0	0	0	0	130.234	0	0	0	0	0	0	0	0	0	0	0	0	0	0	0	0	0
-21	404.479	289.668	330.591	109290	49.2816			-21	0	0	0	0	0	330.274	0	0	0	0	0	0	0	0	0	0	0	0	0	0	0	0	0	78.2943	0	0	0	0	0	0	0	0	0	0	0	0	0	0	0	0	0
-20.8	392.085	253.686	332.469	110536	49.5616			-20.8	0	0	0	0	0	63.4771	0	0	0	0	0	0	0	0	0	0	0	0	0	0	0	0	0	172.947	0	0	0	0	0	0	0	0	0	0	0	0	0	0	0	0	0
-20.6	378.209	287.578	283.068	80127.7	41.7361			-20.6	0	0	0	0	0	197.05	0	0	0	0	0	0	0	0	0	0	0	0	0	0	0	0	0	280.081	0	0	0	0	0	0	0	0	0	0	0	0	0	0	0	0	0
-20.4	359.518	329.842	248.447	61725.9	35.1357			-20.4	0	392.46	0	0	0	329.898	0	0	0	0	0	0	0	0	0	0	0	0	0	0	0	0	0	395.696	0	0	0	0	0	0	0	0	0	0	0	0	0	0	0	0	0
-20.2	380.908	366.155	236.767	56058.5	32.8336			-20.2	0	610.071	0	0	0	466.657	0	0	0	0	0	0	0	0	0	0	0	0	0	0	0	0	0	441.005	0	0	0	0	0	0	0	0	0	0	0	0	0	0	0	0	0
-20	376.06	330.645	231.802	53732.2	31.8405			-20	0	744.366	0	0	0	235.838	0	0	0	0	0	0	0	0	0	0	0	0	0	0	0	0	0	290.671	0	0	0	0	0	0	0	0	0	0	0	0	0	0	0	0	0
-19.8	379.519	348.718	233.205	54384.5	31.7352			-19.8	0	810.685	0	0	0	173.009	0	0	0	0	0	0	0	0	0	0	0	0	0	0	0	0	0	66.5401	0	0	0	0	0	0	0	0	0	0	0	0	0	0	0	0	0
-19.6	396.931	357.89	240.331	57759.2	32.705			-19.6	0	784.267	0	0	0	320.493	0	0	0	0	0	0	0	0	0	0	0	0	0	0	0	0	0	123.13	0	0	0	0	0	0	0	0	0	0	0	0	0	0	0	0	0
-19.4	411.713	360.899	244.2	59633.4	32.9279			-19.4	0	706.596	0	0	0	477.925	0	0	0	0	0	0	0	0	0	0	0	0	0	0	0	0	0	245.661	0	0	0	0	0	0	0	0	0	0	0	0	0	0	0	0	0
-19.2	375.597	313.089	219.762	48295.5	28.8562			-19.2	0	453.593	0	0	0	634.96	0	0	0	0	0	0	0	0	0	0	0	0	0	0	0	0	0	359.592	0	0	0	0	0	0	0	0	0	0	0	0	0	0	0	0	0
-19	345.409	280.978	221.357	48999	28.5771			-19	0	294.548	0	0	0	540.131	0	0	0	0	0	0	0	0	0	0	0	0	0	0	0	0	0	327.226	0	0	0	0	0	0	0	0	0	0	0	0	0	0	0	0	0
-18.8	334.158	267.345	254.978	65013.7	31.8722			-18.8	0	126.584	0	0	0	475.06	0	0	0	0	0	0	0	0	0	0	0	0	0	0	0	0	0	334.016	0	0	0	0	0	0	0	0	0	0	0	0	0	0	0	0	0
-18.6	354.883	301.749	243.572	59327.3	30.4465			-18.6	0	274.071	0	0	0	481.391	0	0	0	0	0	0	0	0	0	0	0	0	0	0	0	0	0	184.177	0	0	0	0	0	0	0	0	0	0	0	0	0	0	0	0	0
-18.4	370.132	343.498	228.221	52084.9	28.3073			-18.4	0	383.365	0	0	0	370.693	0	0	0	0	0	0	0	0	0	0	0	0	0	0	0	0	0	252.175	0	0	0	0	0	0	0	0	0	0	0	0	0	0	0	0	0
-18.2	387.927	347.418	234.502	54991.2	28.649			-18.2	0	404.51	0	0	0	302.162	0	0	0	0	0	0	0	0	0	0	0	0	0	0	0	0	0	346.465	0	0	0	0	0	0	0	0	0	0	0	0	0	0	0	0	0
-18	376.061	325.892	239.432	57327.7	29.2513			-18	0	471.528	0	0	0	273.918	0	0	0	0	0	0	0	0	0	0	0	0	0	0	0	0	0	429.432	0	0	0	0	0	0	0	0	0	0	0	0	0	0	0	0	0
-17.8	371.555	316.244	232.519	54065.1	28.1971			-17.8	0	311.183	0	0	0	246.876	0	0	0	0	0	0	0	0	0	0	0	0	0	0	0	0	0	459.32	0	0	0	0	0	0	0	0	0	0	0	0	0	0	0	0	0
-17.6	371.353	349.795	217.717	47400.8	25.8383			-17.6	0	72.3358	0	0	0	150.721	0	0	0	0	0	0	0	0	0	0	0	149.369	0	0	0	0	0	349.795	0	0	0	0	0	0	0	0	0	0	0	0	0	0	0	0	0
-17.4	391.148	324.314	229.742	52781.6	27.0754			-17.4	0	154.851	0	0	0	119.928	0	0	0	0	0	0	0	0	0	0	0	147.385	0	0	0	0	0	214.759	0	0	0	0	0	0	0	0	0	0	0	0	0	0	0	0	0
-17.2	411.025	369.344	243.154	59123.7	28.077			-17.2	0	421.548	0	0	0	216.288	0	0	0	0	0	241.395	0	0	0	0	0	193.544	0	0	0	0	0	115.129	0	0	0	0	0	0	0	0	0	0	0	0	0	0	0	0	0
-17	442.333	418.912	232.738	54167.2	26.1851			-17	0	697.269	0	0	0	292.497	0	0	0	0	0	352.755	0	0	0	0	0	221.85	0	0	0	0	0	288.899	0	0	0	0	0	0	0	0	0	0	0	0	584.081	0	0	0	0
-16.8	427.535	363.707	233.749	54638.4	25.6572			-16.8	0	872.962	0	0	0	325.725	0	0	0	0	0	366.756	0	0	0	0	0	405.961	0	0	0	0	0	465.16	0	0	0	0	0	0	0	0	0	0	0	0	459.855	0	0	0	0
-16.6	386.173	375.539	223.05	49751.4	23.9135			-16.6	0	908.795	0	0	0	253.688	0	0	0	0	0	562.941	0	0	0	0	0	567.508	0	0	0	0	0	579.25	0	0	0	0	0	0	0	0	0	0	0	0	305.214	0	0	0	0
-16.4	372.821	313.582	232.371	53996.5	24.7709			-16.4	0	902.281	0	0	0	206.322	0	0	0	0	0	511.601	0	0	0	0	0	763.506	0	0	0	0	0	506.129	0	0	0	0	0	0	0	0	0	0	0	0	184.825	0	0	0	0
-16.2	373.893	304.929	259.694	67440.9	27.075			-16.2	0	609.922	0	0	0	309.22	0	0	0	0	0	352.398	0	0	0	0	0	857.263	0	0	0	0	0	552.434	0	0	0	0	0	0	0	0	0	0	0	0	153.13	0	0	0	0
-16	384.615	345.022	261.991	68639.2	26.7393			-16	0	271.855	0	0	0	298.519	0	0	0	0	0	360.376	0	0	0	0	0	752.136	0	0	0	0	0	377.94	0	0	0	0	0	0	0	0	0	0	0	0	244.693	0	0	0	0
-15.8	399.797	326.671	276.516	76461.1	28.0759			-15.8	0	362.599	0	0	0	416.072	0	0	0	0	0	256.526	0	0	0	0	0	639.054	0	0	0	0	0	300.905	0	0	0	0	0	0	0	0	0	0	0	0	226.59	0	0	0	0
-15.6	414.33	330.093	277.337	76915.6	27.7337			-15.6	0	591.873	0	0	0	584.331	0	0	0	0	0	99.1131	0	0	0	0	0	562.907	0	0	0	0	0	268.827	0	0	0	0	0	0	0	0	0	0	0	0	333.855	0	0	0	0
-15.4	404.206	296.407	260.735	67982.8	25.4451			-15.4	0	767.548	0	0	0	623.951	0	0	0	0	0	204.897	0	0	0	0	0	419.161	0	0	0	0	0	293.471	0	0	0	0	0	0	0	0	0	0	0	0	705.299	0	0	0	0
-15.2	392.559	336.354	261.658	68464.9	24.9481			-15.2	0	573.306	0	0	0	631.334	0	0	0	0	0	211.925	0	0	0	0	0	389.588	0	0	0	0	0	471.541	0	0	0	0	0	0	0	0	0	0	0	0	1147.27	0	0	0	0
-15	383.519	308.173	240.7	57936.3	22.9498			-15	0	196.548	0	0	0	622.825	0	0	0	0	0	189.56	0	0	0	0	0	319.009	0	0	0	0	0	600.804	0	0	0	0	0	0	0	0	0	0	0	0	1298.57	0	0	0	0
-14.8	354.081	327.45	225.142	50689.1	21.274			-14.8	0	73.1811	0	0	0	497.399	0	0	0	0	0	142.394	0	0	0	0	0	199.582	0	0	0	0	0	584.714	0	0	0	0	0	0	0	0	0	0	0	0	1159.88	0	0	0	0
-14.6	356.924	313.076	226.633	51362.5	21.1336			-14.6	0	478.043	0	0	0	231.769	0	0	0	0	0	229.251	0	0	0	0	0	99.119	0	0	0	0	0	368.663	0	0	0	0	0	0	0	0	0	0	0	0	947.029	0	0	0	0
-14.4	372.125	311.866	239.288	57259	22.1222			-14.4	0	701.064	0	0	0	72.1003	0	0	0	0	0	214.599	0	0	0	0	0	99.0165	0	0	0	0	0	402.534	0	0	0	0	0	0	0	0	0	0	0	0	538.395	0	0	0	0
-14.2	383.912	334.034	252.799	63907.2	22.9817			-14.2	0	630.99	0	0	0	150.311	0	0	0	0	0	362.948	0	0	0	0	0	197.453	0	0	0	0	0	747.257	0	0	0	0	0	0	0	0	0	0	0	0	161.1	0	0	0	0
-14	402.148	356.021	251.786	63396	22.5204			-14	0	467.422	0	0	0	154.816	0	0	0	0	0	489.564	0	0	0	0	0	265.643	0	0	0	0	0	1181.2	0	0	0	0	0	0	0	0	0	0	0	0	409.064	0	0	0	0
-13.8	396.85	332.703	259.351	67263.1	22.9236			-13.8	0	257.226	0	0	0	168.703	0	0	0	0	0	486.117	0	0	0	0	0	337.216	0	0	0	0	0	1304.14	0	0	0	0	0	0	0	0	0	0	0	0	598.937	0	0	0	0
-13.6	381.618	334.216	250.107	62553.7	21.852			-13.6	0	201.855	0	0	0	75.1205	0	0	0	0	0	460.419	0	0	0	0	0	370.625	0	0	0	0	0	1197.93	0	0	0	0	0	0	0	0	0	0	0	0	537.465	0	0	0	0
-13.4	374.358	341.176	221.001	48841.2	18.8813			-13.4	0	334.928	0	0	0	43.6914	0	0	0	0	0	490.488	0	0	0	0	0	396.166	0	0	0	0	0	970.647	0	0	0	0	0	0	0	0	0	0	0	0	500.464	0	0	0	0
-13.2	358.612	334.61	227.508	51760	19.297			-13.2	0	378.602	0	0	0	105.378	0	0	0	0	0	345.987	0	0	0	0	0	310.022	0	0	0	0	0	598.054	0	0	0	0	0	0	0	0	0	0	0	0	389.883	0	0	0	0
-13	352.726	288.771	229.969	52885.6	19.4359			-13	0	377.27	0	0	0	74.1905	0	0	0	0	0	255.743	0	0	0	0	0	153.775	0	0	0	0	473.008	367.992	0	0	0	0	0	0	0	0	0	0	0	0	285.549	0	0	0	0
-12.8	336.943	300.909	216.677	46948.8	17.994			-12.8	0	155.74	0	0	0	144.346	0	0	0	0	0	90.235	0	0	0	0	0	88.9272	0	0	0	0	309.832	277.393	0	0	0	0	0	0	0	0	0	0	0	0	314.628	0	0	0	0
-12.6	371.462	325.927	216.174	46731	17.4766			-12.6	0	31.2681	0	0	0	64.4853	0	0	0	0	0	166.412	0	0	0	0	0	82.5024	0	0	0	0	354.688	367.468	0	0	0	0	0	0	0	0	0	0	0	0	300.843	0	0	0	0
-12.4	387	333.234	232.238	53934.5	18.4759			-12.4	0	157.143	0	0	0	29.035	0	0	0	0	0	322.2	0	0	0	0	0	156.504	0	0	0	136.724	320.235	393.001	0	0	0	0	0	0	0	0	0	0	0	0	370.357	0	0	0	0
-12.2	399.43	333.924	255.927	65498.9	19.9846			-12.2	0	305.591	0	0	0	188.205	0	0	0	0	0	342.182	0	0	0	0	0	194.451	0	0	0	152.886	261.909	534.561	0	0	0	0	0	0	0	0	0	0	0	0	293.196	0	0	0	0
-12	407.333	342.825	267.494	71553.2	20.4558			-12	0	465.903	0	0	0	314.21	0	0	0	0	0	272.468	0	0	0	0	0	101.294	0	0	0	85.3287	96.3718	545.36	0	0	0	0	0	0	0	0	0	0	0	0	254.567	0	0	0	0
-11.8	407.313	364.306	269.836	72811.7	20.2821			-11.8	0	435.526	0	0	0	554.995	0	0	0	0	0	108.339	0	0	0	0	0	48.2591	0	0	0	194.806	125.814	617.344	0	0	0	0	0	0	0	0	0	0	0	0	474.109	0	0	599.033	0
-11.6	424.797	389.658	255.807	65437.3	19.014			-11.6	0	504.366	0	0	0	558.575	0	0	0	0	0	191.496	0	0	0	0	0	93.6287	0	0	386.461	152.941	192.441	605.899	0	0	0	0	0	0	0	0	0	0	0	0	668.374	0	0	719.313	0
[truncated: 559 more rows]
[truncated: 938 more columns]

## Sheet: Fig. 2b Bottom Right panel
Centroid displacement (nm)
[truncated: 1,003 more rows]
[truncated: 1,331 more columns]

## Sheet: Fig. 3b
Time (s)	Step size (nm)	Ground truth	DeepTRACE classification	ResAnDi2 classification
[truncated: 153 more rows]

[truncated: 11 more sheets: Fig. 3c, 6a, 6b, Fig. 3d, Fig. 3e, Fig. 4a, Fig. 4d, Fig. 5a, Fig. 5d, Fig. 6c, Fig. 6d, Fig. 7a, Fig. 7b]
