# Supplementary material for: DeepTRACE brings flexible machine learning to single-molecule track analysis
Source: Commun Biol. 2026 Apr 14;9:812. doi: 10.1038/s42003-026-09899-y (PMC13265943; doi:10.1038/s42003-026-09899-y)
Supplement: Supplementary file 3 — Supplementary Data 2 [file 42003_2026_9899_MOESM3_ESM.xlsx]

## Sheet: Sheet1
ID	Feature	Feature Group	Notes
1, 2	x, y (pixels)	Raw	Input coordinate data obtained from localisation source data
3	Frame	Raw	Frame number obtained from localisation source data
4	Molecule ID	Raw	Unique identifier for each molecular track from tracking source data
5	Brightness	Raw	Integrated intensity obtained from 2D elliptical Gaussian fit
6	Background	Raw	Mean local background from 2D elliptical Gaussian fit
7	Peak intensity	Raw	Peak value from 2D elliptical Gaussian fit
8	Standard deviation in major axis	Raw	Obtained from elliptical Gaussian fit in localisation source data; often encodes mobility within frame
9	Standard deviation in minor axis	Raw	Obtained from elliptical Gaussian fit in localisation source data; often encodes mobility within frame
10	Theta, θfit	Raw	Angle of elliptical Gaussian fit in localisation source data relative to image
11	Eccentricity	Raw	Asymmetry parameter for elliptical Gaussian fit in localisation source data; can encode information about mobility within frame
12	Cell ID	Raw	Unique identifier for the parent cell, obtained from segmentation masking in tracking source data
13	Time from start of track (s)	Static	Elapsed time in seconds from the first localisation in the current track
14	Longitude, L	Static	Normalised contour length along the cell major axis of the closest projection of each localisation onto the cell midline; defined as zero at the cell mid-point, ±0.5 at the poles, and can take on values |L| > 0.5 for localisations falling outside of the cell boundary.
15	Latitude, ℓ	Static	Normalised perpendicular distance from the cell midline to the closest intersecting point on the cell periphery; defined as zero at the cell midline, ±0.5 at its periphery, and can take on values ℓ > 0.5 for localisations falling outside of the cell boundary.
16	Longitude, L (absolute)	Static	Non-normalised version of the longitude feature.
17	Latitude, ℓ (absolute)	Static	Non-normalised version of the latitude feature.
18, 19	x (nm), y (nm)	Static	x-, and y-coordinates scaled into nanometers by the microscope's pixel scale.
20	Step size (nm)	Static	Euclidean distance between the current and previous localisation, regardless of whether the step size was a single frame; in the case of heavily blinking probes and tracking with a memory parameter, models should be trained by pairing this feature with the time step feature.
21	Time step (s)	Static	Time step between previous and current localisations. This can exceed the interframe time when tracking is performed using a non-zero memory parameter.
22	Smoothed step size (nm)	Local	Step size smoothed within a local window (moving mean, median, Gaussian kernel, linear regression, quadratic regression, or Savitzky-Golay filter); reduces statistical noise in the step size feature.
23	Time-shifted step size (nm)	Static	Step size shifted backwards and forwards in time by a number (or range) of frames; this enables engineering temporal context for models that lack native access to temporal information.
24	Experiment time (s)	Static	Time from start of the experiment.
25	Time relative to reference point (s)	Static	Time relative to a set of experimental events, annotated with human labels (e.g. chemical induction, change in laser power); this enables learning from and analysing behaviours which relate to an experiment-specific action.
26	Current displacement from track start (nm)	Static	Displacement relative to first localisation in track; particularly useful for site-activated fluorogenic probes (e.g. probe de-quenching, transport processes) in which probe activation is linked to the start of a process.
27	Cumulative distance travelled (nm)	Static	Total track contour length up to current localisation; the magnitude sum of all preceding step sizes; this provides a measure of the distance covered, potentially useful in temporally well-sampled studies of confinement. Pairing with the Frames from track start feature enables models to learn a normalised measure of total mobility.
28	Distance to nearest membrane (nm)	Static	Minimum Euclidean distance to the closest point on the segmented cell membrane. This is the minimum of either the closest vertex, or the closest tangential distance of lines connecting each vertex defining the cell boundary. Particularly powerful for classifying membrane interaction, nucleoid peripheral processes, periplasmic compartment association, and transport processes.
29	Distance to pole (nm)	Static	Minimum Euclidean distance between localisation and the cell poles. Useful in identifying cell cycle stages, plasmid association, and degradation pathways.
30	Spot size (nm)	Static	Effective spot diameter, defined as twice the Euclidean norm of the standard deviations in major and minor axes from localisation Gaussian fitting, scaled to nanometers. This feature encodes sub-frame motion, and potentially some z-position information.
31	Spot area (nm²)	Static	Elliptical area πσmajorσminor derived from the standard deviations of the elliptical Gaussian localisation fit. This feature encodes sub-frame motion, and potentially some z-position information.
32	Step angle relative to previous step, θrel	Static	Angle between successive steps, indicating directional persistence, and useful in identifying confinement effects.
33	Local step angle asymmetry	Local	Step angle asymmetry detecting anisotropic motion; complements mobility features such as step size to discriminate underlying mobility classes.
34	Step angle relative to image, θimg	Static	Absolute angle of each step vector relative to image coordinates. Useful in identifying effects of sample-wide influences. For homogenous samples for which global orientation within the sample is expected to be unconnected to step angles, this provides a useful control for the feature selection and discovery processes.
35	Step angle relative to cell axis, θcell	Static	Absolute angle of each step vector relative to the cell’s major axis. Useful for processes associated chromosome replication and cell division.
36	Local D* (μm²/s)	Local	Apparent diffusion coefficient computed in a local window using MSD-lag time fits; captures short-timescale mobility information within a track.
37	D* ratio	Delta	Ratio of local diffusion coefficients between pairs of consecutive windows; highlights abrupt mobility transitions.
38	ΔD* (μm²/s)	Delta	Difference of local diffusion coefficients between pairs of consecutive windows; highlights abrupt mobility transitions.
39	Local trappedness	Local	Probability of a particle being transiently trapped based on Saxton’s trappedness formulation (see Methods).
40	Local anomalous exponent, α	Local	Local estimate of the anomalous diffusion exponent α from MSD fitting; detects deviations from Brownian motion.
41	Local straightness	Local	Ratio of net to total path length within a local window; simple geometric measure of motion directness.
42	Local efficiency	Local	Normalised measure of path directness; resistant to track-end compression effects.
43	Local kurtosis	Local	Kurtosis with a local window of displacements along the dominant axis of spread; useful in distinguishing confinement from heterogeneous motion.
44	Local step size kurtosis	Local	Tailed-ness of local step size distribution; sensitive to rare large displacements within a local window.
45	Local fractal dimension	Local	Describes geometric complexity of motion; useful for distinguishing mobility states.
46	Local maximal excursion	Local	Ratio of largest step to net displacement within a local window; identifies transient high-mobility or escape events.
47	Local VACF	Local	Velocity autocorrelation function within a local window. The VACF is positive for persistent motion, and negative for reversal or confinement.
48	Mean step size ratio	Delta	Ratio of mean step sizes in consecutive pairs of local windows placed before and after the current point; powerful for identifying changepoints. This feature offers improved generality over Δ mean step size at the expense of lower robustness against noise and slower learning.
49	Δ mean step size (nm)	Delta	Difference of mean step sizes in consecutive pairs of local windows placed before and after the current point; powerful for identifying changepoints; improved robustness to noise, faster to learn, higher accuracy, compared to mean step size ratio, but less flexible across datasets.
50	Ratio of standard deviation in step size	Delta	Ratio of step size variability between windows placed before and after the current point.
51	Δ standard deviation in step size (nm)	Delta	Difference in step size variability between windows placed before and after the current point.
52	Ratio of standard deviation in position	Delta	Ratio of spread of positions between windows placed before and after the current point; powerful for changepoint detection.
53	Δ standard deviation in position (nm)	Delta	Difference in spread of positions between windows placed before and after the current point.
54	Dispersion ratio	Delta	Ratio of dispersion of molecule positions in windows positioned before and after the current point. Effective for detecting abrupt mobility changes, but ineffective in regions of uniform mobility where dispersion is close to zero.
55	Δ dispersion	Delta	Difference in dispersion of particle positions between windows positioned before and after the current point. Effective for detecting abrupt mobility changes, but ineffective in regions of uniform mobility where dispersion is close to zero. Best combined with local and static mobility features such as Local D* and step size.
56	Centroid displacement (nm)	Delta	A measure of the Euclidean distance between centroids of localisations in windows either side of the localisation being evaluated; powerful for identifying transitions between mobility states; some capacity to identify pure diffusive states as an indirect measure of dispersion.
57	Localisations from track start	Static	Number of tracked localisations since the start of the track. Useful for capturing time-dependent or fluorogenic processes which begin with probe activation. Large models may additionally use this feature to encode reliability of local features due to compression of their temporal context.
58	Localisations from track end	Static	Number of tracked localisations remaining before the final localisation in the track; useful for capturing processes which lead to probe cleaving/photobleaching; large models may additionally use this feature to encode reliability of local features due to compression of their temporal context.
59	Frames from track start	Static	Number of frames since the first localisation in the current track; factors in blinking events and temporary loss of tracking; large models may additionally use this feature to encode reliability of local features due to compression of their temporal context.
60	Frames from track end	Static	Number of frames before the final localisation in the track; factors in blinking events and temporary loss of tracking; useful for capturing processes that lead to probe cleaving or photobleaching; large models may additionally use this feature to encode reliability of local features due to compression of their temporal context.
